# Supplementary material for: Multi-proteomics reveals integrated metabolic and regulatory networks for xylan catabolism in Streptomyces sp. SirexAA-E
Source: Microbiol Spectr. 2025 Nov 20;14(1):e02251-25. doi: 10.1128/spectrum.02251-25 (PMC12772271; doi:10.1128/spectrum.02251-25)
Supplement: Tables S1 to S4 — Extracellular proteomics. [file spectrum.02251-25-s0002.xlsx]

## Sheet: Summary
Table S1-4. Protein list of extracellular proteomics
Table S1. All proteins from xylose grown cells determined by the extracellular proteomics, including those lacking a signal peptide
Table S2. All proteins from xylobiose grown cells determined by the extracellular proteomics, including those lacking a signal peptide
Table S3. All proteins from xylan grown cells determined by the extracellular proteomics, including those lacking a signal peptide
Table S4. All proteins from glucose grown cells determined by the extracellular proteomics, including those lacking a signal peptide

## Sheet: Table S1
Table S1. All proteins from xylose grown cells determined by the extracellular proteomics, including those lacking a signal peptide
Description	Predicted secretion pathway	%Coverage of detected protein	# PSMs (Spectrum counts)	# Unique Peptides	Area value: 1st replicate	Area value: 2nd replicate	Area value: 3rd replicate	emPAI (overall abundance from three replicates)
SACTE_0002 Superfamily II DNA or RNA helicase [Streptomyces sp. Sv. ACTE SirexAA-E]		2.32558	1	1	21000000			0.064
SACTE_0012 Helix-turn-helix domain-containing protein [Streptomyces sp. Sv. ACTE SirexAA-E]		6.71785	1	1		77000		0.089
SACTE_0023 Integrase core domain-containing protein [Streptomyces sp. Sv. ACTE SirexAA-E]		0.889454	1	1	480000			0.062
SACTE_0043 transcriptional regulator, TetR family [Streptomyces sp. Sv. ACTE SirexAA-E]		9.04523	1	1	1300000			0.212
SACTE_0052 Short-chain dehydrogenase involved in D-alanine esterification of teichoic acids [Streptomyces sp. Sv. ACTE SirexAA-E]		3.64372	1	1	1400000			0.259
SACTE_0065 2-polyprenyl-6-methoxyphenol hydroxylase [Streptomyces sp. Sv. ACTE SirexAA-E]		4.65549	1	1	42000000			0.07
SACTE_0076 hypothetical protein [Streptomyces sp. Sv. ACTE SirexAA-E]	TAT(Tat/SPI)	30.4965	17	8	19000000	17000000	400000	4.179
SACTE_0077 rsbT co-antagonist protein RsbR [Streptomyces sp. Sv. ACTE SirexAA-E]		47.6868	23	11	48000000	1200000		3.833
SACTE_0078 rsbT antagonist protein RsbS [Streptomyces sp. Sv. ACTE SirexAA-E]		5.88235	1	1	6100000			0.389
SACTE_0080 chitin-binding protein [Streptomyces sp. Sv. ACTE SirexAA-E]	SP(Sec/SPI)	29.0698	5	3	21000000	12000000		1.371
SACTE_0081 Predicted chitinase [Streptomyces sp. Sv. ACTE SirexAA-E]	SP(Sec/SPI)	40.9836	11	4	7400000	8900000		2.981
SACTE_0088 energy-coupling factor transport system ATP-binding protein [Streptomyces sp. Sv. ACTE SirexAA-E]		4.40678	2	1	2900000			0.136
SACTE_0097 D-alanyl-D-alanine carboxypeptidase [Streptomyces sp. Sv. ACTE SirexAA-E]	LIPO(Sec/SPII)	7.07317	1	1		290000		0
SACTE_0110 lipoprotein [Streptomyces sp. Sv. ACTE SirexAA-E]	LIPO(Sec/SPII)	18.0769	7	3	4200000			0.54
SACTE_0122 Predicted amino acid racemase [Streptomyces sp. Sv. ACTE SirexAA-E]		2.58398	1	1				0.105
SACTE_0131 methionyl aminopeptidase [Streptomyces sp. Sv. ACTE SirexAA-E]		11.9231	2	2	3900000			0.52
SACTE_0132 conserved hypothetical protein [Streptomyces sp. Sv. ACTE SirexAA-E]	SP(Sec/SPI)	17.4603	3	2	8200000	160000		1.512
SACTE_0147 hypothetical protein [Streptomyces sp. Sv. ACTE SirexAA-E]		1.66623	4	4		1500000		0.031
SACTE_0149 conserved hypothetical protein [Streptomyces sp. Sv. ACTE SirexAA-E]	TAT(Tat/SPI)	5.26316	1	1				0.389
SACTE_0169 glyceraldehyde-3-phosphate dehydrogenase (NAD+) [Streptomyces sp. Sv. ACTE SirexAA-E]		23.1928	25	7	7100000		2500000	1.738
SACTE_0195 Nucleoside-diphosphate-sugar epimerase [Streptomyces sp. Sv. ACTE SirexAA-E]		5.78778	1	1	800000			0.145
SACTE_0204 RibD C-terminal domain-containing protein [Streptomyces sp. Sv. ACTE SirexAA-E]		9.81308	5	3	14000000			1.154
SACTE_0213 probable F420-dependent oxidoreductase, MSMEG_4141 family [Streptomyces sp. Sv. ACTE SirexAA-E]		16.5541	4	3	13000000	2500000		0.54
SACTE_0222 Peptidase propeptide and YPEB domain-containing protein [Streptomyces sp. Sv. ACTE SirexAA-E]	LIPO(Sec/SPII)	12.4542	12	2	13000000		640000	0.425
SACTE_0229 Protein of unknown function (DUF664) [Streptomyces sp. Sv. ACTE SirexAA-E]		10.0592	1	1	790000			0.468
SACTE_0230 Pimeloyl-ACP methyl ester carboxylesterase [Streptomyces sp. Sv. ACTE SirexAA-E]		5.97015	2	2	3800000			0.389
SACTE_0232 Protein of unknown function (DUF4237) [Streptomyces sp. Sv. ACTE SirexAA-E]	SP(Sec/SPI)	20.4444	8	3	5200000			0.701
SACTE_0235 Protein of unknown function (DUF664) [Streptomyces sp. Sv. ACTE SirexAA-E]		13.4503	2	2	13000000			0.389
SACTE_0236 Cellulose binding domain-containing protein [Streptomyces sp. Sv. ACTE SirexAA-E]	SP(Sec/SPI)	38.8889	164	27	320000000	22000000		25.827
SACTE_0237 Cellulase/cellobiase CelA1 [Streptomyces sp. Sv. ACTE SirexAA-E]	TAT(Tat/SPI)	59.5563	318	34	1800000000	250000000	520000	547.442
SACTE_0242 conserved hypothetical protein [Streptomyces sp. Sv. ACTE SirexAA-E]		14.0845	22	7	19000000	9100000		0.655
SACTE_0244 N-acetylmuramoyl-L-alanine amidase [Streptomyces sp. Sv. ACTE SirexAA-E]	SP(Sec/SPI)	77.4403	277	27	530000000	130000000	910000	34.938
SACTE_0245 germacradienol/geosmin synthase [Streptomyces sp. Sv. ACTE SirexAA-E]		11.5436	7	5	4600000	4300000		0.377
SACTE_0263 CubicO group peptidase, beta-lactamase class C family [Streptomyces sp. Sv. ACTE SirexAA-E]	TAT(Tat/SPI)	4.51613	10	3	14000000	4600000		0.205
SACTE_0264 hypothetical protein [Streptomyces sp. Sv. ACTE SirexAA-E]		37.0892	22	9	43000000	7400000		5.813
SACTE_0265 endo-1,4-beta-xylanase [Streptomyces sp. Sv. ACTE SirexAA-E]	SP(Sec/SPI)	27.2926	105	8	32000000	19000000	7200000	2.652
SACTE_0273 conserved hypothetical protein [Streptomyces sp. Sv. ACTE SirexAA-E]		5.92992	1	1	6900000			0.116
SACTE_0274 xylulose-5-phosphate/fructose-6-phosphate phosphoketolase [Streptomyces sp. Sv. ACTE SirexAA-E]		15.5975	9	8	11000000			0.468
SACTE_0275 succinate-semialdehyde dehydrogenase / glutarate-semialdehyde dehydrogenase [Streptomyces sp. Sv. ACTE SirexAA-E]		28.178	13	9	13000000			1.395
SACTE_0278 xanthine dehydrogenase YagS FAD-binding subunit [Streptomyces sp. Sv. ACTE SirexAA-E]		2.10843	2	1		1200000		0.129
SACTE_0298 phosphoglucomutase [Streptomyces sp. Sv. ACTE SirexAA-E]		8.0292	5	3	1900000			0.259
SACTE_0308 tyrosinase [Streptomyces sp. Sv. ACTE SirexAA-E]		32.1678	10	6	15000000	1500000		1.683
SACTE_0316 ubiquinol-cytochrome c reductase cytochrome b subunit [Streptomyces sp. Sv. ACTE SirexAA-E]		1.09689	2	1	4500000			0.096
SACTE_0318 beta-glucosidase [Streptomyces sp. Sv. ACTE SirexAA-E]		5.9867	1	1		3700000		0.086
SACTE_0323 Glycosyl hydrolases family 2, TIM barrel domain [Streptomyces sp. Sv. ACTE SirexAA-E]	SP(Sec/SPI)	2.31924	1	1	4700000			0.064
SACTE_0324 F5/8 type C domain-containing protein [Streptomyces sp. Sv. ACTE SirexAA-E]	SP(Sec/SPI)	8.75513	62	2	6200000			0.501
SACTE_0325 Stress response protein SCP2 [Streptomyces sp. Sv. ACTE SirexAA-E]		76.2887	17	10	26000000	2400000		9
SACTE_0333 dihydroxyacetone kinase DhaK subunit [Streptomyces sp. Sv. ACTE SirexAA-E]		2.13415	3	1	4900000		400000	0.166
SACTE_0336 nucleobase:cation symporter-2, NCS2 family [Streptomyces sp. Sv. ACTE SirexAA-E]		1.50215	1	1	720000			0.179
SACTE_0337 Predicted NTP pyrophosphohydrolase, NUDIX family [Streptomyces sp. Sv. ACTE SirexAA-E]		4.16667	1	1	2900000			0.233
SACTE_0357 Polysaccharide deacetylase [Streptomyces sp. Sv. ACTE SirexAA-E]	SP(Sec/SPI)	19.8171	97	3		5500000	58000000	1.031
SACTE_0358 endo-1,4-beta-xylanase [Streptomyces sp. Sv. ACTE SirexAA-E]	SP(Sec/SPI)	14.6269	44	4	7200000		300000	4.179
SACTE_0362 ABC-type glycerol-3-phosphate transport system, substrate-binding protein [Streptomyces sp. Sv. ACTE SirexAA-E]	LIPO(Sec/SPII)	21.519	13	8	18000000	2000000		0.812
SACTE_0365 Serine protease, subtilisin family [Streptomyces sp. Sv. ACTE SirexAA-E]	SP(Sec/SPI)	20.8122	6	4	11000000		1200000	0.778
SACTE_0366 alpha-L-rhamnosidase [Streptomyces sp. Sv. ACTE SirexAA-E]	TAT(Tat/SPI)	79.6244	1318	93	4600000000	940000000		880.971
SACTE_0368 multiple sugar transport system substrate-binding protein [Streptomyces sp. Sv. ACTE SirexAA-E]	LIPO(Sec/SPII)	4.93274	2	2	420000			0.105
SACTE_0377 monosaccharide ABC transporter substrate-binding protein, CUT2 family [Streptomyces sp. Sv. ACTE SirexAA-E]	LIPO(Sec/SPII)	3.3241	2	1	5300000			0.116
SACTE_0378 Ricin-type beta-trefoil lectin domain-like [Streptomyces sp. Sv. ACTE SirexAA-E]	TAT(Tat/SPI)	58.3026	69	33	71000000	12000000		5.127
SACTE_0379 Glycosyl hydrolases family 2, TIM barrel domain [Streptomyces sp. Sv. ACTE SirexAA-E]	SP(Sec/SPI)	70.4981	258	42	610000000	170000000	510000	48.239
SACTE_0382 Glycosyl hydrolases family 2 [Streptomyces sp. Sv. ACTE SirexAA-E]	SP(Sec/SPI)	1.37489	1	1		300000		0
SACTE_0383 alpha-1,2-mannosidase, putative [Streptomyces sp. Sv. ACTE SirexAA-E]	SP(Sec/SPI)	58.6207	254	38	310000000	90000000		24.119
SACTE_0392 Peptidyl-prolyl cis-trans isomerase (rotamase) - cyclophilin family [Streptomyces sp. Sv. ACTE SirexAA-E]		7.27273	1	1	7900000			0.194
SACTE_0397 2-desacetyl-2-hydroxyethyl bacteriochlorophyllide A dehydrogenase [Streptomyces sp. Sv. ACTE SirexAA-E]		14.5897	4	3	6700000		250000	0.501
SACTE_0399 sorbitol/mannitol transport system permease protein [Streptomyces sp. Sv. ACTE SirexAA-E]		9.0625	2	2	5200000			0.778
SACTE_0400 sorbitol/mannitol transport system substrate-binding protein [Streptomyces sp. Sv. ACTE SirexAA-E]	LIPO(Sec/SPII)	8.84956	8	3	9400000	4500000		0.334
SACTE_0408 multiple sugar transport system substrate-binding protein [Streptomyces sp. Sv. ACTE SirexAA-E]	TAT(Tat/SPI)	2.46637	2	1		390000		0.089
SACTE_0421 Hemolysin, contains CBS domains [Streptomyces sp. Sv. ACTE SirexAA-E]	LIPO(Sec/SPII)	2.94118	1	1	15000000			0.101
SACTE_0427 Nucleoside-diphosphate-sugar epimerase [Streptomyces sp. Sv. ACTE SirexAA-E]		28.8184	7	6	4300000			0.931
SACTE_0436 Serine phosphatase RsbU, regulator of sigma subunit [Streptomyces sp. Sv. ACTE SirexAA-E]		2.34568	1	1		110000		0.056
SACTE_0450 dihydroxyacetone kinase, N-terminal domain [Streptomyces sp. Sv. ACTE SirexAA-E]		49.6988	39	13	110000000	1100000		10.288
SACTE_0452 Acyl-CoA dehydrogenase [Streptomyces sp. Sv. ACTE SirexAA-E]		22.2028	12	11	8100000			0.914
SACTE_0464 Beta-glucanase, GH16 family [Streptomyces sp. Sv. ACTE SirexAA-E]	TAT(Tat/SPI)	31.8621	27	15	22000000	2300000		2.162
SACTE_0470 tellurite resistance protein TerA [Streptomyces sp. Sv. ACTE SirexAA-E]		10.5634	3	3	1800000			0.35
SACTE_0482 endoglucanase [Streptomyces sp. Sv. ACTE SirexAA-E]	SP(Sec/SPI)	15.7895	11	6	16000000	2400000	560000	1.371
SACTE_0484 cysteine synthase A [Streptomyces sp. Sv. ACTE SirexAA-E]		10.9043	3	3	6300000			0.304
SACTE_0505 Citrate lyase beta subunit [Streptomyces sp. Sv. ACTE SirexAA-E]		38.6574	17	11	26000000			1.593
SACTE_0510 1-acyl-sn-glycerol-3-phosphate acyltransferases [Streptomyces sp. Sv. ACTE SirexAA-E]		7.5	1	1	2900000			0.194
SACTE_0512 L-threonine aldolase [Streptomyces sp. Sv. ACTE SirexAA-E]		27.4011	9	7	7000000			1.081
SACTE_0513 NAD(P)-dependent dehydrogenase, short-chain alcohol dehydrogenase family [Streptomyces sp. Sv. ACTE SirexAA-E]		30.8594	11	5	16000000	3900000		1.738
SACTE_0514 conserved hypothetical protein [Streptomyces sp. Sv. ACTE SirexAA-E]		2.7957	1	1				0.077
SACTE_0522 Uncharacterized conserved protein [Streptomyces sp. Sv. ACTE SirexAA-E]	TAT(Tat/SPI)	13.8554	11	6	12000000	4000000	580000	0.957
SACTE_0534 xylobiose transport system substrate-binding protein [Streptomyces sp. Sv. ACTE SirexAA-E]	LIPO(Sec/SPII)	25.0575	11	8	13000000			1.031
SACTE_0548 Predicted oxidoreductase [Streptomyces sp. Sv. ACTE SirexAA-E]		10.7034	2	2	3500000			0.334
SACTE_0549 Beta-glucanase, GH16 family [Streptomyces sp. Sv. ACTE SirexAA-E]	SP(Sec/SPI)	22.2222	17	4	18000000	15000000		2.162
SACTE_0560 Arylsulfatase A [Streptomyces sp. Sv. ACTE SirexAA-E]		4.37376	1	1	460000			0.086
SACTE_0561 Glycosyl hydrolases family 43 [Streptomyces sp. Sv. ACTE SirexAA-E]	SP(Sec/SPI)	8.65747	7	6	5800000			0.379
SACTE_0562 Cellulose binding domain-containing protein [Streptomyces sp. Sv. ACTE SirexAA-E]	SP(Sec/SPI)	20.3024	21	12	26000000	5700000		1.031
SACTE_0563 transketolase [Streptomyces sp. Sv. ACTE SirexAA-E]		9.32785	9	4	5300000			0.377
SACTE_0581 haloalkane dehalogenase [Streptomyces sp. Sv. ACTE SirexAA-E]		10.6897	1	1				0.155
SACTE_0583 Serine/threonine protein kinase [Streptomyces sp. Sv. ACTE SirexAA-E]		4.55764	3	2		420000	340000	0.122
SACTE_0599 secondary thiamine-phosphate synthase enzyme [Streptomyces sp. Sv. ACTE SirexAA-E]		26.4286	3	2	7600000			1.683
SACTE_0601 ATP-binding cassette, subfamily B [Streptomyces sp. Sv. ACTE SirexAA-E]		1.42405	4	1	460000			0.064
SACTE_0604 Predicted dehydrogenase [Streptomyces sp. Sv. ACTE SirexAA-E]	TAT(Tat/SPI)	53.4979	79	26	100000000	30000000		11.69
SACTE_0612 Helicase conserved C-terminal domain-containing protein [Streptomyces sp. Sv. ACTE SirexAA-E]		1.05018	1	1	4800000			0.051
SACTE_0618 transcriptional regulator, TetR family [Streptomyces sp. Sv. ACTE SirexAA-E]		12.037	2	2	5100000			0.425
SACTE_0620 UDP-N-acetylmuramyl tripeptide synthase [Streptomyces sp. Sv. ACTE SirexAA-E]		2.91262	1	1	2800000			0.101
SACTE_0623 putative copper resistance protein D [Streptomyces sp. Sv. ACTE SirexAA-E]		9.49367	1	1	230000			0.259
SACTE_0625 bifunctional isochorismate lyase / aryl carrier protein [Streptomyces sp. Sv. ACTE SirexAA-E]		8.7156	1	1	17000000			0.389
SACTE_0632 non-ribosomal peptide synthase domain TIGR01720/amino acid adenylation domain-containing protein [Streptomyces sp. Sv. ACTE SirexAA-E]		1.84675	6	5	5200000			0.065
SACTE_0633 ATP-binding cassette, subfamily C [Streptomyces sp. Sv. ACTE SirexAA-E]		2.68908	11	3	3200000			0.212
SACTE_0634 iron complex transport system substrate-binding protein [Streptomyces sp. Sv. ACTE SirexAA-E]	LIPO(Sec/SPII)	70.8571	108	26	230000000	31000000	850000	86.992
SACTE_0635 iron complex transport system ATP-binding protein [Streptomyces sp. Sv. ACTE SirexAA-E]		4.5614	1	1				0.194
SACTE_0636 iron complex transport system permease protein [Streptomyces sp. Sv. ACTE SirexAA-E]		3.31492	1	1	9400000			0.233
SACTE_0637 iron complex transport system permease protein [Streptomyces sp. Sv. ACTE SirexAA-E]		1.91781	1	1	3300000			0.179
SACTE_0638 L-ornithine N5-oxygenase [Streptomyces sp. Sv. ACTE SirexAA-E]		3.7694	1	1	1100000			0.089
SACTE_0639 methionyl-tRNA formyltransferase [Streptomyces sp. Sv. ACTE SirexAA-E]		84.127	275	34	1100000000	86000000	350000	718.686
SACTE_0640 1-acyl-sn-glycerol-3-phosphate acyltransferase [Streptomyces sp. Sv. ACTE SirexAA-E]		2.55319	1	1	2700000			0.155
SACTE_0642 alpha/beta hydrolase fold [Streptomyces sp. Sv. ACTE SirexAA-E]	SP(Sec/SPI)	76.9524	220	34	160000000	51000000		56.362
SACTE_0654 NlpC/P60 family protein [Streptomyces sp. Sv. ACTE SirexAA-E]	SP(Sec/SPI)	6.41026	1	1	13000000			0.292
SACTE_0669 adenylosuccinate lyase [Streptomyces sp. Sv. ACTE SirexAA-E]		6.91824	2	2	2500000			0.15
SACTE_0674 Histidine kinase [Streptomyces sp. Sv. ACTE SirexAA-E]		1.52672	2	1		5700000		0.105
SACTE_0681 alkaline phosphatase D [Streptomyces sp. Sv. ACTE SirexAA-E]	TAT(Tat/SPI)	1.71103	1	1	2800000			0.083
SACTE_0687 Uncharacterized conserved protein, DUF885 familyt [Streptomyces sp. Sv. ACTE SirexAA-E]		18.5053	6	5	10000000			0.468
SACTE_0691 exonuclease SbcC [Streptomyces sp. Sv. ACTE SirexAA-E]		1.17994	1	1	1900000			0
SACTE_0697 Carbonic anhydrase or acetyltransferase, isoleucine patch superfamily [Streptomyces sp. Sv. ACTE SirexAA-E]		18.75	2	1	1600000			0.389
SACTE_0706 undecaprenyl-diphosphatase [Streptomyces sp. Sv. ACTE SirexAA-E]		2.41379	1	1	2800000			0.179
SACTE_0707 F420-dependent oxidoreductase, MSMEG_4879 family [Streptomyces sp. Sv. ACTE SirexAA-E]		17.2956	6	4	12000000	3700000		0.624
SACTE_0711 apolipoprotein N-acyltransferase [Streptomyces sp. Sv. ACTE SirexAA-E]		2.91971	6	1	20000000	65000000		0.166
SACTE_0717 Uracil-DNA glycosylase [Streptomyces sp. Sv. ACTE SirexAA-E]		3.52423	2	1				0
SACTE_0718 peptide/nickel transport system substrate-binding protein [Streptomyces sp. Sv. ACTE SirexAA-E]	LIPO(Sec/SPII)	7.79468	4	3	3600000		400000	0.25
SACTE_0720 3-oxoacyl-[acyl-carrier protein] reductase [Streptomyces sp. Sv. ACTE SirexAA-E]		15.8103	3	3	12000000			0.501
SACTE_0740 pyochelin synthetase [Streptomyces sp. Sv. ACTE SirexAA-E]		1.298	11	3	550000			0.045
SACTE_0746 peptide/nickel transport system substrate-binding protein [Streptomyces sp. Sv. ACTE SirexAA-E]	TAT(Tat/SPI)	15.1515	16	6	6400000	18000000		0.682
SACTE_0754 small multidrug resistance family-3 protein [Streptomyces sp. Sv. ACTE SirexAA-E]		18.9189	4	1		2600000		0.778
SACTE_0760 secreted protein [Streptomyces sp. Sv. ACTE SirexAA-E]	LIPO(Sec/SPII)	21.25	11	6	3700000	7800000		0.905
SACTE_0761 zinc/manganese transport system substrate-binding protein [Streptomyces sp. Sv. ACTE SirexAA-E]	LIPO(Sec/SPII)	10.7692	12	3	7900000	14000000		1.154
SACTE_0782 DNA-binding transcriptional regulator, PadR family [Streptomyces sp. Sv. ACTE SirexAA-E]		3.92157	1	1	3100000			0.212
SACTE_0795 phenazine biosynthesis protein PhzF family [Streptomyces sp. Sv. ACTE SirexAA-E]		11.6041	4	2	15000000		430000	0.468
SACTE_0800 glycine dehydrogenase [Streptomyces sp. Sv. ACTE SirexAA-E]		31.2175	41	20	46000000	1500000		2.415
SACTE_0810 mannose-1-phosphate guanylyltransferase / phosphomannomutase [Streptomyces sp. Sv. ACTE SirexAA-E]		35.1384	36	21	25000000	890000	370000	1.63
SACTE_0815 acetoacetyl-CoA synthetase [Streptomyces sp. Sv. ACTE SirexAA-E]		1.21581	2	1				0.068
SACTE_0818 D-alanyl-D-alanine dipeptidase [Streptomyces sp. Sv. ACTE SirexAA-E]	SP(Sec/SPI)	10.0746	9	3	5100000	660000		0.468
SACTE_0825 conserved hypothetical protein [Streptomyces sp. Sv. ACTE SirexAA-E]		1.52478	3	2			590000	0.023
SACTE_0828 5-oxoprolinase (ATP-hydrolysing) [Streptomyces sp. Sv. ACTE SirexAA-E]		0.49505	3	1	60000000			0.033
SACTE_0838 UPF0716 protein FxsA [Streptomyces sp. Sv. ACTE SirexAA-E]		13.5678	1	1	4000000			0.292
SACTE_0840 hypothetical protein [Streptomyces sp. Sv. ACTE SirexAA-E]		7.69231	2	2	2300000			0.202
SACTE_0841 transcriptional regulator, AsnC family [Streptomyces sp. Sv. ACTE SirexAA-E]		29.4521	5	3	22000000			1.154
SACTE_0843 Acyl-CoA dehydrogenase [Streptomyces sp. Sv. ACTE SirexAA-E]		10.2564	5	4	14000000			0.52
SACTE_0844 chitinase [Streptomyces sp. Sv. ACTE SirexAA-E]	SP(Sec/SPI)	59.9068	115	14	250000000	120000000		30.623
SACTE_0847 Peptidase_C39 like family protein [Streptomyces sp. Sv. ACTE SirexAA-E]	TAT(Tat/SPI)	24.6696	22	9	30000000	4900000		1.371
SACTE_0853 ATP phosphoribosyltransferase [Streptomyces sp. Sv. ACTE SirexAA-E]		10.9929	2	2	4600000			0.334
SACTE_0855 6,7-dimethyl-8-ribityllumazine synthase [Streptomyces sp. Sv. ACTE SirexAA-E]		29.8137	18	5	66000000	6600000		4.337
SACTE_0856 3,4-dihydroxy 2-butanone 4-phosphate synthase / GTP cyclohydrolase II [Streptomyces sp. Sv. ACTE SirexAA-E]		1.64319	9	1	34000000	2100000		0.077
SACTE_0858 riboflavin synthase alpha chain [Streptomyces sp. Sv. ACTE SirexAA-E]		16.9903	7	3	7300000			0.778
SACTE_0872 IMP dehydrogenase [Streptomyces sp. Sv. ACTE SirexAA-E]		70.2648	44	24	42000000			7.483
SACTE_0880 methionine adenosyltransferase [Streptomyces sp. Sv. ACTE SirexAA-E]		18.1592	14	4	6800000		1800000	0.585
SACTE_0881 phosphopantothenoylcysteine decarboxylase / phosphopantothenate--cysteine ligase [Streptomyces sp. Sv. ACTE SirexAA-E]		4.5	1	1	2300000			0.11
SACTE_0884 putative integration host factor [Streptomyces sp. Sv. ACTE SirexAA-E]		55.1402	72	10	280000000	70000000		73.989
SACTE_0886 dihydroorotate oxidase A [Streptomyces sp. Sv. ACTE SirexAA-E]		13.8211	4	2	6200000		110000	0.129
SACTE_0890 dihydroorotase [Streptomyces sp. Sv. ACTE SirexAA-E]		28.5047	14	9	35000000			1.462
SACTE_0891 aspartate carbamoyltransferase [Streptomyces sp. Sv. ACTE SirexAA-E]		20	11	6	14000000			0.931
SACTE_0893 Helix-turn-helix [Streptomyces sp. Sv. ACTE SirexAA-E]		5.42169	1	1	6700000			0.212
SACTE_0897 Adenylate kinase [Streptomyces sp. Sv. ACTE SirexAA-E]		7.5	1	1	220000			0.259
SACTE_0904 alanyl-tRNA synthetase [Streptomyces sp. Sv. ACTE SirexAA-E]		2.58718	3	2	11000000			0.093
SACTE_0908 small subunit ribosomal protein S4 [Streptomyces sp. Sv. ACTE SirexAA-E]		23.5294	11	6	29000000			2.415
SACTE_0911 Uncharacterized membrane protein [Streptomyces sp. Sv. ACTE SirexAA-E]		4.2654	4	1	36000000	2400000		0.334
SACTE_0912 histidyl-tRNA synthetase [Streptomyces sp. Sv. ACTE SirexAA-E]		4.7619	2	2	1400000			0.16
SACTE_0915 protein of unknown function (DUF349) [Streptomyces sp. Sv. ACTE SirexAA-E]		24.2054	13	9	11000000	1100000		0.951
SACTE_0916 GTP pyrophosphokinase [Streptomyces sp. Sv. ACTE SirexAA-E]		0.776053	1	1	2700000			0.045
SACTE_0918 preprotein translocase subunit SecF [Streptomyces sp. Sv. ACTE SirexAA-E]		2.98913	1	1	2300000			0.166
SACTE_0919 preprotein translocase subunit SecD [Streptomyces sp. Sv. ACTE SirexAA-E]	SP(Sec/SPI)	3.77358	2	2	4500000			0.212
SACTE_0924 DNA-binding regulatory protein, YebC/PmpR family [Streptomyces sp. Sv. ACTE SirexAA-E]		7.2	1	1	6000000			0.194
SACTE_0926 pyridoxal phosphate synthase yaaD subunit [Streptomyces sp. Sv. ACTE SirexAA-E]		50.9868	25	12	43000000	950000		3.16
SACTE_0929 KDO2-lipid IV(A) lauroyltransferase [Streptomyces sp. Sv. ACTE SirexAA-E]		8.15047	2	2	3400000			0.245
SACTE_0930 CDP-diacylglycerol--glycerol-3-phosphate 3-phosphatidyltransferase [Streptomyces sp. Sv. ACTE SirexAA-E]		4.97738	1	1	4600000			0.389
SACTE_0932 Diadenosine tetraphosphate (Ap4A) hydrolase [Streptomyces sp. Sv. ACTE SirexAA-E]		5.26316	1	1	5300000			0.233
SACTE_0947 conserved hypothetical protein [Streptomyces sp. Sv. ACTE SirexAA-E]		16.5563	3	2	4400000			2.162
SACTE_0950 branched-chain amino acid aminotransferase [Streptomyces sp. Sv. ACTE SirexAA-E]		4.3956	1	1	1800000			0.136
SACTE_0963 D-methionine transport system substrate-binding protein [Streptomyces sp. Sv. ACTE SirexAA-E]	LIPO(Sec/SPII)	19.4444	7	4	13000000		700000	1.031
SACTE_0970 glycerophosphoryl diester phosphodiesterase [Streptomyces sp. Sv. ACTE SirexAA-E]	TAT(Tat/SPI)	44.5312	81	15	190000000	220000000		5.579
SACTE_0977 hypothetical protein [Streptomyces sp. Sv. ACTE SirexAA-E]		2.21675	12	1			170000	0.093
SACTE_0983 glutamate N-acetyltransferase [Streptomyces sp. Sv. ACTE SirexAA-E]		46.6146	23	12	31000000	4300000		2.511
SACTE_0985 N-acetyl-gamma-glutamyl-phosphate reductase [Streptomyces sp. Sv. ACTE SirexAA-E]		3.50877	1	1	1900000			0.166
SACTE_0999 DNA-binding transcriptional regulator, MocR family, contains an aminotransferase domain [Streptomyces sp. Sv. ACTE SirexAA-E]		1.46138	1	1	670000			0.093
SACTE_1002 Uncharacterized lipoprotein YddW, UPF0748 family [Streptomyces sp. Sv. ACTE SirexAA-E]	TAT(Tat/SPI)	2.14286	2	1				0.101
SACTE_1003 3-hydroxyacyl-CoA dehydrogenase [Streptomyces sp. Sv. ACTE SirexAA-E]		74.4755	61	16	81000000	5300000	490000	13.125
SACTE_1006 phenylalanyl-tRNA synthetase beta subunit [Streptomyces sp. Sv. ACTE SirexAA-E]		3.10633	3	3	5100000			0.158
SACTE_1010 LSU ribosomal protein L20P [Streptomyces sp. Sv. ACTE SirexAA-E]		59.8425	12	7	57000000			4.012
SACTE_1011 large subunit ribosomal protein L35 [Streptomyces sp. Sv. ACTE SirexAA-E]		23.4375	4	2	12000000			2.162
SACTE_1012 translation initiation factor IF-3 [Streptomyces sp. Sv. ACTE SirexAA-E]		5.97015	1	1	2500000			0.136
SACTE_1032 NAD(P)-dependent dehydrogenase, short-chain alcohol dehydrogenase family [Streptomyces sp. Sv. ACTE SirexAA-E]	TAT(Tat/SPI)	33.8235	11	8	23000000			4.623
SACTE_1033 Acyl-CoA reductase [Streptomyces sp. Sv. ACTE SirexAA-E]		28.0172	12	9	35000000			1.565
SACTE_1034 glutamine synthetase [Streptomyces sp. Sv. ACTE SirexAA-E]		41.5011	19	12	37000000			3.16
SACTE_1041 glycine betaine/proline transport system substrate-binding protein [Streptomyces sp. Sv. ACTE SirexAA-E]		10.4664	13	6	9400000	2100000	620000	0.425
SACTE_1044 NADPH-dependent ferric siderophore reductase, contains FAD-binding and SIP domains [Streptomyces sp. Sv. ACTE SirexAA-E]		42.5	22	9	49000000	4100000		2.981
SACTE_1054 hypothetical protein [Streptomyces sp. Sv. ACTE SirexAA-E]		7.43802	4	1				0.155
SACTE_1057 Uncaracterized surface protein containing fasciclin (FAS1) repeats [Streptomyces sp. Sv. ACTE SirexAA-E]	LIPO(Sec/SPII)	31.6279	6	4	16000000			3.642
SACTE_1060 ATP-dependent RNA helicase HelY [Streptomyces sp. Sv. ACTE SirexAA-E]		1.59067	1	1	1200000			0.038
SACTE_1063 sec-independent protein translocase protein TatA [Streptomyces sp. Sv. ACTE SirexAA-E]		24.7423	1	1	24000000			0.778
SACTE_1069 peptidylprolyl isomerase [Streptomyces sp. Sv. ACTE SirexAA-E]	LIPO(Sec/SPII)	33.3333	7	7	6900000			1.336
SACTE_1070 proteasome accessory factor A [Streptomyces sp. Sv. ACTE SirexAA-E]		29.8013	51	17	45000000	1700000		2.875
SACTE_1073 proteasome alpha subunit [Streptomyces sp. Sv. ACTE SirexAA-E]		42.5087	50	13	68000000	3700000	990000	6.627
SACTE_1074 proteasome beta subunit [Streptomyces sp. Sv. ACTE SirexAA-E]		41.4729	27	8	43000000		3100000	2.728
SACTE_1076 prokaryotic ubiquitin-like protein Pup [Streptomyces sp. Sv. ACTE SirexAA-E]		29.1667	2	1	7900000		1500000	1.154
SACTE_1078 proteasome-associated ATPase [Streptomyces sp. Sv. ACTE SirexAA-E]		16.4966	13	8	11000000			0.567
SACTE_1081 tRNA (adenine-58-N(1)-) methyltransferase [Streptomyces sp. Sv. ACTE SirexAA-E]		79.8013	43	18	61000000	43000000		11.452
SACTE_1083 putative RecB family exonuclease [Streptomyces sp. Sv. ACTE SirexAA-E]		7.11744	1	1				0.136
SACTE_1089 glycerol uptake facilitator protein [Streptomyces sp. Sv. ACTE SirexAA-E]		4.18251	2	1	18000000			0.778
SACTE_1090 glycerol kinase [Streptomyces sp. Sv. ACTE SirexAA-E]		7.22656	4	4	7300000			0.359
SACTE_1111 Acetylornithine deacetylase/Succinyl-diaminopimelate desuccinylase [Streptomyces sp. Sv. ACTE SirexAA-E]		27.7027	23	10	20000000		700000	1.326
SACTE_1114 S-(hydroxymethyl)mycothiol dehydrogenase [Streptomyces sp. Sv. ACTE SirexAA-E]		21.0526	5	5	8000000			0.73
SACTE_1118 amino acid/polyamine/organocation transporter, APC superfamily [Streptomyces sp. Sv. ACTE SirexAA-E]		1.87266	1	1	7100000			0.145
SACTE_1121 hypothetical protein [Streptomyces sp. Sv. ACTE SirexAA-E]		5.98911	2	2	6000000			0.129
SACTE_1129 acyl-CoA dehydrogenase [Streptomyces sp. Sv. ACTE SirexAA-E]		24.7525	9	6	21000000			0.778
SACTE_1130 Zn-dependent amino- or carboxypeptidase, M28 family [Streptomyces sp. Sv. ACTE SirexAA-E]	SP(Sec/SPI)	8.7156	14	3		3900000	920000	0.389
SACTE_1131 N-acetylmuramoyl-L-alanine amidase [Streptomyces sp. Sv. ACTE SirexAA-E]		65.0146	57	16	340000000	12000000		16.783
SACTE_1134 NADP-dependent 3-hydroxy acid dehydrogenase YdfG [Streptomyces sp. Sv. ACTE SirexAA-E]		9.05512	3	2	11000000		270000	0.194
SACTE_1136 N-acetylmuramoyl-L-alanine amidase [Streptomyces sp. Sv. ACTE SirexAA-E]	SP(Sec/SPI)	20.8895	19	11	13000000	4200000	140000	0.855
SACTE_1137 Acyl-homoserine lactone (AHL) acylase PvdQ [Streptomyces sp. Sv. ACTE SirexAA-E]	SP(Sec/SPI)	24.5223	42	16	8800000	2000000	1300000	1.268
SACTE_1151 homogentisate 1,2-dioxygenase [Streptomyces sp. Sv. ACTE SirexAA-E]		46.0137	33	14	34000000	2000000	780000	4.248
SACTE_1156 ATPase family associated with various cellular activities (AAA) [Streptomyces sp. Sv. ACTE SirexAA-E]		9.89011	2	2	3200000			0.222
SACTE_1162 alpha/beta hydrolase fold [Streptomyces sp. Sv. ACTE SirexAA-E]	SP(Sec/SPI)	19.4719	10	4	7700000	190000		1.154
SACTE_1164 error-prone DNA polymerase [Streptomyces sp. Sv. ACTE SirexAA-E]		2.42634	1	1	160000			0.034
SACTE_1168 streptogrisin D [Streptomyces sp. Sv. ACTE SirexAA-E]	SP(Sec/SPI)	5.54017	1	1	5700000			0.155
SACTE_1169 streptogrisin B [Streptomyces sp. Sv. ACTE SirexAA-E]	SP(Sec/SPI)	16.4474	12	2			980000	0.874
SACTE_1179 glutaryl-CoA dehydrogenase [Streptomyces sp. Sv. ACTE SirexAA-E]		58.4577	39	21	78000000	7000000		7.377
SACTE_1189 prephenate dehydrogenase [Streptomyces sp. Sv. ACTE SirexAA-E]	SP(Sec/SPI)	2.77008	1	1				0.129
SACTE_1201 alanine dehydrogenase [Streptomyces sp. Sv. ACTE SirexAA-E]		25.4011	12	7	32000000			1.448
SACTE_1210 NAD+ kinase [Streptomyces sp. Sv. ACTE SirexAA-E]		5.67823	2	2	2600000			0.389
SACTE_1215 Haloacid Dehalogenase Superfamily Class (subfamily) IIA [Streptomyces sp. Sv. ACTE SirexAA-E]		11.1111	2	2	2500000			0.334
SACTE_1224 SPFH domain, Band 7 family protein [Streptomyces sp. Sv. ACTE SirexAA-E]	SP(Sec/SPI)	64.0777	25	16	23000000	5300000		5.31
SACTE_1233 phosphohistidine phosphatase [Streptomyces sp. Sv. ACTE SirexAA-E]		6.32184	2	1	3500000	150000		0.233
SACTE_1239 Enoyl-[acyl-carrier-protein] reductase [NADH] [Streptomyces sp. Sv. ACTE SirexAA-E]		8.23529	6	2	4600000	560000		0.389
SACTE_1240 3-oxoacyl-[acyl-carrier-protein] reductase [Streptomyces sp. Sv. ACTE SirexAA-E]		3.34728	3	1	24000000	2000000		0.166
SACTE_1241 TldD protein [Streptomyces sp. Sv. ACTE SirexAA-E]		23.2742	11	8	8700000	620000	610000	0.655
SACTE_1242 Predicted Zn-dependent protease or its inactivated homolog [Streptomyces sp. Sv. ACTE SirexAA-E]		12.7155	4	4	3400000			0.374
SACTE_1245 Protein of unknown function (DUF3099) [Streptomyces sp. Sv. ACTE SirexAA-E]		5.92593	1	1	710000			0.389
SACTE_1248 cation/acetate symporter [Streptomyces sp. Sv. ACTE SirexAA-E]		11.9485	9	7	29000000			1.239
SACTE_1249 Uncharacterized membrane protein, DUF485 family [Streptomyces sp. Sv. ACTE SirexAA-E]		6.61157	1	1	8200000			2.162
SACTE_1250 Serine protease, subtilisin family [Streptomyces sp. Sv. ACTE SirexAA-E]	SP(Sec/SPI)	37.9175	89	15	180000000	130000000		4.109
SACTE_1257 Glucoamylase (glucan-1,4-alpha-glucosidase), GH15 family [Streptomyces sp. Sv. ACTE SirexAA-E]		21.1055	11	8	9400000			0.624
SACTE_1258 3-oxoacyl-[acyl-carrier protein] reductase [Streptomyces sp. Sv. ACTE SirexAA-E]		4.78088	1	1	1100000			0.179
SACTE_1262 conserved hypothetical protein [Streptomyces sp. Sv. ACTE SirexAA-E]		20.6349	2	1	28000000			2.162
SACTE_1281 LPXTG-motif cell wall anchor domain-containing protein [Streptomyces sp. Sv. ACTE SirexAA-E]	SP(Sec/SPI)	33.3333	34	8	32000000	15000000	1400000	2.594
SACTE_1282 Imidazolonepropionase [Streptomyces sp. Sv. ACTE SirexAA-E]		9.01639	2	2	690000			0.116
SACTE_1283 aspartate aminotransferase [Streptomyces sp. Sv. ACTE SirexAA-E]		5.70652	3	2	5400000		460000	0.274
SACTE_1298 Selenocysteine lyase/Cysteine desulfurase [Streptomyces sp. Sv. ACTE SirexAA-E]		24.2938	11	6	6100000			0.73
SACTE_1303 hypothetical protein [Streptomyces sp. Sv. ACTE SirexAA-E]		54	9	7	11000000		1100000	4.012
SACTE_1309 conserved hypothetical protein [Streptomyces sp. Sv. ACTE SirexAA-E]		9.01288	3	2		5200000		0.359
SACTE_1310 Pectate lyase [Streptomyces sp. Sv. ACTE SirexAA-E]	SP(Sec/SPI)	22.5	10	5	14000000	16000000		1.054
SACTE_1312 pectate lyase [Streptomyces sp. Sv. ACTE SirexAA-E]	SP(Sec/SPI)	53.2584	31	16	45000000	5400000		4.926
SACTE_1324 putative alanine-rich protein [Streptomyces sp. Sv. ACTE SirexAA-E]		12.7551	3	3	4600000			0.501
SACTE_1325 5-dehydro-4-deoxyglucarate dehydratase [Streptomyces sp. Sv. ACTE SirexAA-E]	SP(Sec/SPI)	7.83699	1	1	1400000			0.166
SACTE_1332 Probable cobalt transporter subunit (CbtA) [Streptomyces sp. Sv. ACTE SirexAA-E]		6.64062	3	2	9100000			0.668
SACTE_1333 Probable cobalt transporter subunit (CbtB) [Streptomyces sp. Sv. ACTE SirexAA-E]		10.9589	2	1	5200000			3.642
SACTE_1336 4-hydroxy-tetrahydrodipicolinate synthase [Streptomyces sp. Sv. ACTE SirexAA-E]		2.589	1	1	4900000			0.145
SACTE_1337 2,3,4,5-tetrahydropyridine-2-carboxylate N-succinyltransferase [Streptomyces sp. Sv. ACTE SirexAA-E]		3.91566	8	2				0.274
SACTE_1344 cysteine desulfurase / selenocysteine lyase [Streptomyces sp. Sv. ACTE SirexAA-E]		5.92417	2	2	4100000			0.212
SACTE_1355 transketolase [Streptomyces sp. Sv. ACTE SirexAA-E]		42.7338	45	19	75000000			2.793
SACTE_1356 transaldolase [Streptomyces sp. Sv. ACTE SirexAA-E]		56.9892	73	22	46000000	4900000	1100000	9
SACTE_1357 glucose-6-phosphate 1-dehydrogenase [Streptomyces sp. Sv. ACTE SirexAA-E]		48.6275	45	23	33000000	3400000		3.977
SACTE_1358 glucose-6-phosphate dehydrogenase assembly protein OpcA [Streptomyces sp. Sv. ACTE SirexAA-E]		21.5743	9	6	8500000			0.995
SACTE_1364 glucose-6-phosphate isomerase [Streptomyces sp. Sv. ACTE SirexAA-E]		67.8182	207	33	430000000	120000000	1100000	53.117
SACTE_1367 triosephosphate isomerase [Streptomyces sp. Sv. ACTE SirexAA-E]		78.6822	87	19	130000000	43000000	1300000	116.877
SACTE_1368 phosphoglycerate kinase [Streptomyces sp. Sv. ACTE SirexAA-E]		39.9504	26	13	19000000	4600000	2600000	3.329
SACTE_1369 glyceraldehyde-3-phosphate dehydrogenase (NAD+) [Streptomyces sp. Sv. ACTE SirexAA-E]		73.5119	194	24	300000000	18000000	11000000	70.969
SACTE_1370 hypothetical protein [Streptomyces sp. Sv. ACTE SirexAA-E]		6.07903	2	2	1300000			0.259
SACTE_1372 UPF0042 nucleotide-binding protein [Streptomyces sp. Sv. ACTE SirexAA-E]		10.9422	3	3	1800000			0.413
SACTE_1377 Glyoxylase, beta-lactamase superfamily II [Streptomyces sp. Sv. ACTE SirexAA-E]		8.7156	1	1				0.292
SACTE_1380 tellurium resistance protein TerZ [Streptomyces sp. Sv. ACTE SirexAA-E]		26.0417	6	3	11000000	1500000		0.638
SACTE_1383 glycerophosphoryl diester phosphodiesterase [Streptomyces sp. Sv. ACTE SirexAA-E]	SP(Sec/SPI)	8.53242	7	3	5300000	5400000		0.501
SACTE_1400 Cupin domain protein [Streptomyces sp. Sv. ACTE SirexAA-E]	SP(Sec/SPI)	31.25	20	4	140000000	16000000		2.594
SACTE_1419 SSU ribosomal protein S1P [Streptomyces sp. Sv. ACTE SirexAA-E]		17.8571	12	9	11000000	320000		1.043
SACTE_1422 Membrane-bound lytic murein transglycosylase B [Streptomyces sp. Sv. ACTE SirexAA-E]	SP(Sec/SPI)	29.9475	53	11	97000000	70000000		2.311
SACTE_1423 DNA polymerase I [Streptomyces sp. Sv. ACTE SirexAA-E]		1.21816	1	1	11000000			0.044
SACTE_1424 oxidoreductase alpha (molybdopterin) subunit [Streptomyces sp. Sv. ACTE SirexAA-E]		10.1449	5	5	3700000			0.265
SACTE_1426 branched-chain amino acid transport system substrate-binding protein [Streptomyces sp. Sv. ACTE SirexAA-E]	LIPO(Sec/SPII)	84.8039	92	25	320000000	22000000		23.041
SACTE_1428 branched-chain amino acid transport system permease protein [Streptomyces sp. Sv. ACTE SirexAA-E]		5.17529	3	3	3800000			0.359
SACTE_1429 branched-chain amino acid transport system ATP-binding protein [Streptomyces sp. Sv. ACTE SirexAA-E]		2.69461	1	1	4800000			0.11
SACTE_1431 response regulator receiver and ANTAR domain protein [Streptomyces sp. Sv. ACTE SirexAA-E]		7.33945	1	1	2100000			0.233
SACTE_1434 2',3'-cyclic-nucleotide 2'-phosphodiesterase / 3'-nucleotidase [Streptomyces sp. Sv. ACTE SirexAA-E]	TAT(Tat/SPI)	32.8358	30	17	24000000	8100000		2.511
SACTE_1437 aminopeptidase N [Streptomyces sp. Sv. ACTE SirexAA-E]		14.2349	8	8	6800000			0.535
SACTE_1438 chorismate mutase [Streptomyces sp. Sv. ACTE SirexAA-E]		25.4545	5	2	5600000	1400000		0.778
SACTE_1440 beta-galactosidase [Streptomyces sp. Sv. ACTE SirexAA-E]		5.64784	2	2	1800000			0.145
SACTE_1441 Trypsin [Streptomyces sp. Sv. ACTE SirexAA-E]	SP(Sec/SPI)	8.91473	7	2	2400000	2100000	890000	0.52
SACTE_1454 ADP-ribosylglycohydrolase [Streptomyces sp. Sv. ACTE SirexAA-E]		2.27273	3	1				0.11
SACTE_1459 prolipoprotein diacylglyceryl transferase [Streptomyces sp. Sv. ACTE SirexAA-E]		9.78593	5	2	4200000			0.292
SACTE_1460 Protein-disulfide isomerase [Streptomyces sp. Sv. ACTE SirexAA-E]	TAT(Tat/SPI)	26.7399	9	7	9200000			1.581
SACTE_1469 TIGR03085 family protein [Streptomyces sp. Sv. ACTE SirexAA-E]		8.57143	2	1	16000000			0.179
SACTE_1481 histidinol dehydrogenase [Streptomyces sp. Sv. ACTE SirexAA-E]		2.04545	1	1	2900000			0.155
SACTE_1493 DNA polymerase III, alpha subunit [Streptomyces sp. Sv. ACTE SirexAA-E]		0.848176	1	1				0.036
SACTE_1494 hypothetical protein [Streptomyces sp. Sv. ACTE SirexAA-E]	SP(Sec/SPI)	54.8611	111	8	75000000	60000000		7.111
SACTE_1496 Protein-disulfide isomerase [Streptomyces sp. Sv. ACTE SirexAA-E]		5.16605	5	1			1300000	0.166
SACTE_1503 signal peptidase II [Streptomyces sp. Sv. ACTE SirexAA-E]		9.90099	1	1	3500000			0.292
SACTE_1505 Isoleucyl-tRNA synthetase [Streptomyces sp. Sv. ACTE SirexAA-E]		6.48236	8	5	5800000	2000000		0.298
SACTE_1506 DivIVA domain-containing protein [Streptomyces sp. Sv. ACTE SirexAA-E]		14.1388	7	6	9600000			1.683
SACTE_1513 UDP-N-acetylglucosamine-N-acetylmuramylpentapeptide N-acetylglucosamine transferase [Streptomyces sp. Sv. ACTE SirexAA-E]		12.3626	3	3	10000000			0.369
SACTE_1517 UDP-N-acetylmuramoyl-tripeptide--D-alanyl-D-alanine ligase [Streptomyces sp. Sv. ACTE SirexAA-E]		2.74841	1	1	2600000			0.105
SACTE_1522 carbonic anhydrase [Streptomyces sp. Sv. ACTE SirexAA-E]		5.82524	2	1	72000000	5400000		0.212
SACTE_1523 MoxR-like ATPase [Streptomyces sp. Sv. ACTE SirexAA-E]		1.7192	1	1	310000			0.11
SACTE_1525 Transglutaminase-like enzyme, putative cysteine protease [Streptomyces sp. Sv. ACTE SirexAA-E]		7.31103	8	4		6700000		0.259
SACTE_1531 transcriptional regulator, TetR family [Streptomyces sp. Sv. ACTE SirexAA-E]		3.94089	1	1	4100000			0.179
SACTE_1543 Endonuclease IV [Streptomyces sp. Sv. ACTE SirexAA-E]		2.38908	5	1	23000000			0.155
SACTE_1546 bacterioferritin [Streptomyces sp. Sv. ACTE SirexAA-E]		68.5535	65	14	330000000	16000000		157.489
SACTE_1550 D-lactate dehydrogenase [Streptomyces sp. Sv. ACTE SirexAA-E]		5.74018	2	2	8100000			0.292
SACTE_1554 carboxylesterase [Streptomyces sp. Sv. ACTE SirexAA-E]		22.0077	4	3	6400000			0.638
SACTE_1557 glucokinase [Streptomyces sp. Sv. ACTE SirexAA-E]		10.5431	7	3	8600000	1100000	350000	0.638
SACTE_1558 conserved hypothetical protein [Streptomyces sp. Sv. ACTE SirexAA-E]		38.8235	6	4	7700000	870000		1.31
SACTE_1559 arsenite-transporting ATPase [Streptomyces sp. Sv. ACTE SirexAA-E]		2.27273	2	1	1400000			0.096
SACTE_1560 Polyketide cyclase / dehydrase and lipid transport [Streptomyces sp. Sv. ACTE SirexAA-E]		20.1342	2	2	2500000			0.52
SACTE_1562 long-chain acyl-CoA synthetase [Streptomyces sp. Sv. ACTE SirexAA-E]		3.17726	1	1	2800000			0.075
SACTE_1566 NlpC/P60 family protein [Streptomyces sp. Sv. ACTE SirexAA-E]	SP(Sec/SPI)	9.11765	5	2	7000000			0.438
SACTE_1567 NlpC/P60 family protein [Streptomyces sp. Sv. ACTE SirexAA-E]	SP(Sec/SPI)	10.8504	20	4	27000000	27000000		0.968
SACTE_1571 transcriptional regulator, AsnC family [Streptomyces sp. Sv. ACTE SirexAA-E]		33.3333	1	1				0.585
SACTE_1574 ubiquinol-cytochrome c reductase cytochrome b subunit [Streptomyces sp. Sv. ACTE SirexAA-E]		4.06654	4	3	15000000			0.369
SACTE_1575 ubiquinol-cytochrome c reductase iron-sulfur subunit [Streptomyces sp. Sv. ACTE SirexAA-E]		28.2857	8	6	39000000	11000000		1.069
SACTE_1578 response regulator receiver protein [Streptomyces sp. Sv. ACTE SirexAA-E]		17.2932	2	1	5400000			0.585
SACTE_1579 Lipoprotein-anchoring transpeptidase ErfK/SrfK [Streptomyces sp. Sv. ACTE SirexAA-E]	LIPO(Sec/SPII)	2.87081	1	1				0.105
SACTE_1581 cytochrome c oxidase subunit 1 [Streptomyces sp. Sv. ACTE SirexAA-E]		4.84429	4	1	8300000			0.54
SACTE_1582 cytochrome c oxidase subunit 2 [Streptomyces sp. Sv. ACTE SirexAA-E]	LIPO(Sec/SPII)	35.7143	26	9	42000000	8000000		2.793
SACTE_1584 adenosine kinase [Streptomyces sp. Sv. ACTE SirexAA-E]		17.284	5	5	4400000			0.551
SACTE_1593 phage shock protein A (PspA) family protein [Streptomyces sp. Sv. ACTE SirexAA-E]		11.9231	4	4	13000000			0.778
SACTE_1599 nicotinate-nucleotide-dimethylbenzimidazole phosphoribosyltransferase [Streptomyces sp. Sv. ACTE SirexAA-E]		5.17711	2	1				0.145
SACTE_1603 leucyl aminopeptidase [Streptomyces sp. Sv. ACTE SirexAA-E]		22.6121	9	8	12000000			0.848
SACTE_1604 dihydrolipoamide dehydrogenase [Streptomyces sp. Sv. ACTE SirexAA-E]		72.2944	523	55	1400000000	240000000	7800000	1507.59
SACTE_1605 2-oxoglutarate dehydrogenase E2 component [Streptomyces sp. Sv. ACTE SirexAA-E]		2.63158	1	1	16000000			0.089
SACTE_1617 protein of unknown function (DUF4191) [Streptomyces sp. Sv. ACTE SirexAA-E]		5.53191	1	1	1300000			0.233
SACTE_1619 L-glutamine synthetase [Streptomyces sp. Sv. ACTE SirexAA-E]		66.0981	106	21	230000000	29000000		45.416
SACTE_1628 Predicted dehydrogenase [Streptomyces sp. Sv. ACTE SirexAA-E]		7.69231	2	2	8800000			0.334
SACTE_1637 transcriptional regulator, TetR family [Streptomyces sp. Sv. ACTE SirexAA-E]		9.95475	1	1	1800000			0.389
SACTE_1638 5-carboxymethyl-2-hydroxymuconate isomerase [Streptomyces sp. Sv. ACTE SirexAA-E]		37.069	2	2	3500000			1.512
SACTE_1639 alpha-1,6-glucosidases, pullulanase-type [Streptomyces sp. Sv. ACTE SirexAA-E]	SP(Sec/SPI)	12.5918	58	12	180000000	120000000		0.43
SACTE_1640 alpha-amylase [Streptomyces sp. Sv. ACTE SirexAA-E]	SP(Sec/SPI)	48.6063	58	18	46000000	21000000		5.21
SACTE_1649 carbohydrate ABC transporter membrane protein 1, CUT1 family [Streptomyces sp. Sv. ACTE SirexAA-E]		4.43787	2	2	1900000			0.389
SACTE_1650 arabinogalactan oligomer / maltooligosaccharide transport system substrate-binding protein [Streptomyces sp. Sv. ACTE SirexAA-E]	LIPO(Sec/SPII)	60.9929	84	25	150000000	27000000	510000	23.041
SACTE_1653 glutamate-ammonia-ligase adenylyltransferase [Streptomyces sp. Sv. ACTE SirexAA-E]		1.30261	1	1	5200000			0.034
SACTE_1676 L-glutamine synthetase [Streptomyces sp. Sv. ACTE SirexAA-E]		32.5052	16	8	25000000	4300000		1.089
SACTE_1680 Multicopper oxidase with three cupredoxin domains (includes cell division protein FtsP and spore coat protein CotA) [Streptomyces sp. Sv. ACTE SirexAA-E]	TAT(Tat/SPI)	5.54493	4	2			440000	0.155
SACTE_1681 NAD+ synthase (glutamine-hydrolysing) [Streptomyces sp. Sv. ACTE SirexAA-E]		34.9315	16	10	19000000			1.326
SACTE_1690 oleandomycin transport system permease protein [Streptomyces sp. Sv. ACTE SirexAA-E]		21.7544	2	2	110000			0.233
SACTE_1694 hypothetical protein [Streptomyces sp. Sv. ACTE SirexAA-E]		69.4915	62	14	160000000	18000000	1700000	36.276
SACTE_1701 Htaa protein [Streptomyces sp. Sv. ACTE SirexAA-E]	SP(Sec/SPI)	27.8937	41	15	28000000	38000000	610000	4.78
SACTE_1702 Htaa protein [Streptomyces sp. Sv. ACTE SirexAA-E]	SP(Sec/SPI)	40.1709	185	16	810000000	830000000		10.053
SACTE_1704 iron complex transport system permease protein [Streptomyces sp. Sv. ACTE SirexAA-E]		8.69565	6	2	5100000			0.52
SACTE_1705 iron complex transport system ATP-binding protein [Streptomyces sp. Sv. ACTE SirexAA-E]		17.5	4	3	3200000			0.585
SACTE_1709 N-Dimethylarginine dimethylaminohydrolase [Streptomyces sp. Sv. ACTE SirexAA-E]		9.22509	1	1	290000			0
SACTE_1710 Ribosomal protein RSM22 (predicted rRNA methylase) [Streptomyces sp. Sv. ACTE SirexAA-E]		2.1148	2	1	8700000			0.116
SACTE_1713 alkaline phosphatase D [Streptomyces sp. Sv. ACTE SirexAA-E]	TAT(Tat/SPI)	4.86486	4	3	1500000	1600000		0.233
SACTE_1715 Lamin Tail Domain [Streptomyces sp. Sv. ACTE SirexAA-E]	SP(Sec/SPI)	48.366	72	7	310000000	180000000		22.714
SACTE_1740 transketolase [Streptomyces sp. Sv. ACTE SirexAA-E]		5.91716	1	1	120000000			0.145
SACTE_1741 cyclohexanecarboxylate-CoA ligase [Streptomyces sp. Sv. ACTE SirexAA-E]		3.36879	1	1				0.075
SACTE_1742 cyclohexanecarboxyl-CoA dehydrogenase [Streptomyces sp. Sv. ACTE SirexAA-E]		2.09974	2	1	440000			0.129
SACTE_1745 salicylate hydroxylase [Streptomyces sp. Sv. ACTE SirexAA-E]		5.10204	1	1			110000	0.096
SACTE_1748 amino acid adenylation domain-containing protein [Streptomyces sp. Sv. ACTE SirexAA-E]		4.98721	1	1		460000		0.059
SACTE_1759 hypothetical protein [Streptomyces sp. Sv. ACTE SirexAA-E]		9.77444	2	1	15000000			0.389
SACTE_1766 conserved hypothetical phage tail region protein [Streptomyces sp. Sv. ACTE SirexAA-E]		6.16438	2	1				0.259
SACTE_1791 dinuclear metal center protein, YbgI/SA1388 family [Streptomyces sp. Sv. ACTE SirexAA-E]		49.6403	22	14	37000000			6.627
SACTE_1804 dipeptidase E [Streptomyces sp. Sv. ACTE SirexAA-E]		2.89256	1	1	1500000			0.179
SACTE_1808 Acetylornithine deacetylase/Succinyl-diaminopimelate desuccinylase [Streptomyces sp. Sv. ACTE SirexAA-E]		5.28736	1	1	680000			0.083
SACTE_1833 Protein of unknown function (DUF1524) [Streptomyces sp. Sv. ACTE SirexAA-E]	TAT(Tat/SPI)	21.4953	14	3	15000000	2800000		0.995
SACTE_1843 hypothetical protein [Streptomyces sp. Sv. ACTE SirexAA-E]		45	15	3	23000000	2900000		5.31
SACTE_1848 conserved hypothetical protein [Streptomyces sp. Sv. ACTE SirexAA-E]	SP(Sec/SPI)	8.97155	3	3	5700000			0.241
SACTE_1852 conserved hypothetical protein [Streptomyces sp. Sv. ACTE SirexAA-E]		8.92857	1	1	650000			0.136
SACTE_1857 hypothetical protein [Streptomyces sp. Sv. ACTE SirexAA-E]		10.4439	10	5	24000000	1900000		1.054
SACTE_1858 tellurium resistance protein TerD [Streptomyces sp. Sv. ACTE SirexAA-E]		27.7487	37	3	5200000			1.848
SACTE_1859 tellurium resistance protein TerD [Streptomyces sp. Sv. ACTE SirexAA-E]		45.0262	119	5	20000000	7200000	3800000	1.894
SACTE_1862 pyruvate dehydrogenase E1 component [Streptomyces sp. Sv. ACTE SirexAA-E]		30.7774	33	22	38000000	2500000		1.683
SACTE_1864 drug resistance transporter, EmrB/QacA subfamily [Streptomyces sp. Sv. ACTE SirexAA-E]		1.86567	1	1	4300000			0.145
SACTE_1870 Predicted oxidoreductase [Streptomyces sp. Sv. ACTE SirexAA-E]		13.5693	5	4	2700000		430000	0.492
SACTE_1888 acyl carrier protein [Streptomyces sp. Sv. ACTE SirexAA-E]		13.4146	14	1	44000000		32000000	0.778
SACTE_1895 galactonate dehydratase [Streptomyces sp. Sv. ACTE SirexAA-E]		48.9583	49	17	64000000	3600000	420000	10.22
SACTE_1896 2-desacetyl-2-hydroxyethyl bacteriochlorophyllide A dehydrogenase [Streptomyces sp. Sv. ACTE SirexAA-E]		4.42478	1	1	1100000			0.129
SACTE_1897 conserved hypothetical protein [Streptomyces sp. Sv. ACTE SirexAA-E]		81.6514	60	24	93000000	2400000	250000	22.101
SACTE_1898 putative multiple sugar transport system substrate-binding protein [Streptomyces sp. Sv. ACTE SirexAA-E]	LIPO(Sec/SPII)	45.7995	42	14	57000000		2500000	2.675
SACTE_1900 putative multiple sugar transport system permease protein [Streptomyces sp. Sv. ACTE SirexAA-E]		13.1068	7	5	8800000			1.154
SACTE_1901 alpha-N-arabinofuranosidase [Streptomyces sp. Sv. ACTE SirexAA-E]		25.7426	14	10	17000000		150000	0.896
SACTE_1903 hypothetical protein [Streptomyces sp. Sv. ACTE SirexAA-E]		14.0351	4	3	6200000			0.468
SACTE_1912 acetyl-CoA carboxylase carboxyl transferase subunit beta [Streptomyces sp. Sv. ACTE SirexAA-E]		6.99774	2	2	3000000			0.233
SACTE_1920 DNA primase [Streptomyces sp. Sv. ACTE SirexAA-E]		4.40945	1	1		3300000		0.059
SACTE_1921 NADPH-dependent 2,4-dienoyl-CoA reductase, sulfur reductase [Streptomyces sp. Sv. ACTE SirexAA-E]		5.72792	3	3	4200000			0.304
SACTE_1935 putative TIM-barrel protein, nifR3 family [Streptomyces sp. Sv. ACTE SirexAA-E]		1.54242	1	1				0.093
SACTE_1940 glycyl-tRNA synthetase [Streptomyces sp. Sv. ACTE SirexAA-E]		8.26087	3	3	5500000			0.292
SACTE_1941 zinc transport system substrate-binding protein [Streptomyces sp. Sv. ACTE SirexAA-E]	LIPO(Sec/SPII)	3.04878	1	1	680000			0.155
SACTE_1949 Thermolysin metallopeptidase, catalytic domain [Streptomyces sp. Sv. ACTE SirexAA-E]		54.1899	72	17	160000000	3000000	440000	16.783
SACTE_1961 adenosine deaminase [Streptomyces sp. Sv. ACTE SirexAA-E]		11.5152	3	3	5300000			0.413
SACTE_1962 ribonuclease Z [Streptomyces sp. Sv. ACTE SirexAA-E]		13.245	2	2	7400000			0.274
SACTE_1972 long-chain acyl-CoA synthetase [Streptomyces sp. Sv. ACTE SirexAA-E]		3.17965	2	2	1700000			0.141
SACTE_1973 GTP-binding protein LepA [Streptomyces sp. Sv. ACTE SirexAA-E]		3.20513	1	1	250000			0.07
SACTE_1974 small subunit ribosomal protein S20 [Streptomyces sp. Sv. ACTE SirexAA-E]		18.1818	1	1	21000000			0.585
SACTE_1979 putative pyridoxamine 5'-phosphate oxidase-related protein [Streptomyces sp. Sv. ACTE SirexAA-E]		4.54545	9	1				0.212
SACTE_1984 leucyl-tRNA synthetase [Streptomyces sp. Sv. ACTE SirexAA-E]		1.88482	1	1		250000		0.044
SACTE_1987 ribosome-associated protein [Streptomyces sp. Sv. ACTE SirexAA-E]		11.2676	2	2	12000000			0.668
SACTE_1992 Zn-dependent protease with chaperone function [Streptomyces sp. Sv. ACTE SirexAA-E]		43.7995	63	17	130000000	29000000		4.754
SACTE_1995 glutamate-5-semialdehyde dehydrogenase [Streptomyces sp. Sv. ACTE SirexAA-E]		2.57611	2	1			510000	0.096
SACTE_2001 Glycosyltransferase involved in cell wall bisynthesis [Streptomyces sp. Sv. ACTE SirexAA-E]		5.18519	5	3	3300000			0.189
SACTE_2002 dTDP-4-dehydrorhamnose 3,5-epimerase [Streptomyces sp. Sv. ACTE SirexAA-E]		45.7286	31	8	48000000	9300000	120000	3.924
SACTE_2003 methyltransferase type 11 [Streptomyces sp. Sv. ACTE SirexAA-E]		18.9394	5	4	9000000			0.668
SACTE_2011 LSU ribosomal protein L27P [Streptomyces sp. Sv. ACTE SirexAA-E]		40	3	2	16000000			1.154
SACTE_2012 LSU ribosomal protein L21P [Streptomyces sp. Sv. ACTE SirexAA-E]		15.0943	4	2	2200000			1.154
SACTE_2013 ribonuclease E [Streptomyces sp. Sv. ACTE SirexAA-E]		0.48951	1	1	7900000			0.048
SACTE_2027 CHAD domain-containing protein [Streptomyces sp. Sv. ACTE SirexAA-E]		2.13592	1	1	550000			0.075
SACTE_2032 rod shape-determining protein MreB [Streptomyces sp. Sv. ACTE SirexAA-E]		7.51445	3	2	13000000			0.259
SACTE_2033 nucleoside diphosphate kinase [Streptomyces sp. Sv. ACTE SirexAA-E]		85.4015	36	11	100000000	12000000	960000	18.953
SACTE_2036 valyl-tRNA synthetase [Streptomyces sp. Sv. ACTE SirexAA-E]		7.93651	9	8	9900000			0.398
SACTE_2039 ATP-dependent Clp protease, protease subunit [Streptomyces sp. Sv. ACTE SirexAA-E]		6.46552	4	1	3800000	550000		0.468
SACTE_2040 ATP-dependent Clp protease, protease subunit [Streptomyces sp. Sv. ACTE SirexAA-E]		24.878	8	3	29000000	5000000		2.162
SACTE_2042 conserved hypothetical protein [Streptomyces sp. Sv. ACTE SirexAA-E]		21.875	1	1	11000000			1.154
SACTE_2046 Stage II sporulation protein E (SpoIIE) [Streptomyces sp. Sv. ACTE SirexAA-E]		1.55039	1	1	380000			0.129
SACTE_2047 Predicted acetyltransferase [Streptomyces sp. Sv. ACTE SirexAA-E]		3.65854	1	1	690000			0.083
SACTE_2049 ribose 5-phosphate isomerase B [Streptomyces sp. Sv. ACTE SirexAA-E]		58.0247	17	8	52000000	22000000	36000	12.335
SACTE_2050 GABA permease [Streptomyces sp. Sv. ACTE SirexAA-E]		5.625	5	3	12000000			0.778
SACTE_2059 superoxide dismutase, Fe-Mn family [Streptomyces sp. Sv. ACTE SirexAA-E]		53.5211	183	13	1700000000	380000000	5400000	277.256
SACTE_2062 DSBA-like thioredoxin domain-containing protein [Streptomyces sp. Sv. ACTE SirexAA-E]		72.8972	28	11	150000000	4200000		7.577
SACTE_2063 aminopeptidase N [Streptomyces sp. Sv. ACTE SirexAA-E]		73.9837	98	49	73000000	4300000	690000	8.237
SACTE_2065 Subtilase family protein [Streptomyces sp. Sv. ACTE SirexAA-E]	SP(Sec/SPI)	23.5455	28	17	16000000	6700000		0.981
SACTE_2068 aminopeptidase N [Streptomyces sp. Sv. ACTE SirexAA-E]		63.7529	96	42	90000000	6100000		6.814
SACTE_2075 allantoicase [Streptomyces sp. Sv. ACTE SirexAA-E]		38.2199	17	11	23000000	520000		1.424
SACTE_2087 6-phospho-beta-glucosidase [Streptomyces sp. Sv. ACTE SirexAA-E]		7.60095	4	2	4900000			0.304
SACTE_2088 BadF-type ATPase [Streptomyces sp. Sv. ACTE SirexAA-E]		2.46914	1	1	110000			0.129
SACTE_2090 polar amino acid transport system substrate-binding protein [Streptomyces sp. Sv. ACTE SirexAA-E]	SP(Sec/SPI)	3.19767	2	1		3400000		0.129
SACTE_2094 von Willebrand factor type A domain-containing protein [Streptomyces sp. Sv. ACTE SirexAA-E]		2.21729	1	1	2800000			0.08
SACTE_2097 FtsX-like permease family protein [Streptomyces sp. Sv. ACTE SirexAA-E]	LIPO(Sec/SPII)	2.73973	2	1				0.035
SACTE_2103 LPXTG-motif cell wall anchor domain-containing protein/TQXA domain-containing protein [Streptomyces sp. Sv. ACTE SirexAA-E]		11.9608	25	5	9800000	24000000	500000	0.823
SACTE_2112 Transposase [Streptomyces sp. Sv. ACTE SirexAA-E]		6.66667	2	1		1400000		0.233
SACTE_2116 Cro/C1-type HTH DNA-binding domain [Streptomyces sp. Sv. ACTE SirexAA-E]		6.76329	1	1		20000000		0.179
SACTE_2126 type I restriction enzyme, R subunit [Streptomyces sp. Sv. ACTE SirexAA-E]		2.59197	2	2	5600000			0.062
SACTE_2128 type I restriction enzyme, S subunit [Streptomyces sp. Sv. ACTE SirexAA-E]		2.42718	2	1			830000	0.083
SACTE_2138 Necrosis inducing protein (NPP1) [Streptomyces sp. Sv. ACTE SirexAA-E]	SP(Sec/SPI)	18.1507	12	4	7800000	7300000		1.848
SACTE_2147 rhamnose transport system permease protein [Streptomyces sp. Sv. ACTE SirexAA-E]		3.69318	1	1	5300000			0.179
SACTE_2149 rhamnose transport system substrate-binding protein [Streptomyces sp. Sv. ACTE SirexAA-E]	LIPO(Sec/SPII)	13.2964	10	4	18000000	12000000		0.73
SACTE_2163 malonate-semialdehyde dehydrogenase (acetylating) / methylmalonate-semialdehyde dehydrogenase [Streptomyces sp. Sv. ACTE SirexAA-E]		19.8397	12	6	11000000			0.817
SACTE_2165 5-deoxy-glucuronate isomerase [Streptomyces sp. Sv. ACTE SirexAA-E]		3.8961	2	1	7900000			0.145
SACTE_2171 Cu+-exporting ATPase [Streptomyces sp. Sv. ACTE SirexAA-E]		0.889454	9	1		36000		0.059
SACTE_2172 citrate synthase [Streptomyces sp. Sv. ACTE SirexAA-E]		70.8333	319	31	500000000	99000000	4800000	82.176
SACTE_2189 deoxycytidine triphosphate deaminase [Streptomyces sp. Sv. ACTE SirexAA-E]		3.94737	2	1				0.055
SACTE_2192 Type I phosphodiesterase / nucleotide pyrophosphatase [Streptomyces sp. Sv. ACTE SirexAA-E]		4.97336	1	1		980000		0.11
SACTE_2194 conserved hypothetical protein [Streptomyces sp. Sv. ACTE SirexAA-E]		3.43137	1	1	24000000			0.194
SACTE_2200 ATP-grasp domain-containing protein [Streptomyces sp. Sv. ACTE SirexAA-E]		5.71429	2	1	18000000			0.093
SACTE_2202 Calcineurin-like phosphoesterase [Streptomyces sp. Sv. ACTE SirexAA-E]		13.3588	4	3	10000000			0.778
SACTE_2215 snapalysin [Streptomyces sp. Sv. ACTE SirexAA-E]	SP(Sec/SPI)	30.2083	114	4			500000	3.642
SACTE_2219 DNA-binding transcriptional activator of the SARP family [Streptomyces sp. Sv. ACTE SirexAA-E]		2.5641	1	1				0.062
SACTE_2232 beta-N-acetylhexosaminidase [Streptomyces sp. Sv. ACTE SirexAA-E]	TAT(Tat/SPI)	62.9934	132	24	220000000	57000000		19.434
SACTE_2233 PS-10 peptidase S37 [Streptomyces sp. Sv. ACTE SirexAA-E]	SP(Sec/SPI)	32.7236	25	13	41000000	20000000		2.162
SACTE_2238 agmatinase [Streptomyces sp. Sv. ACTE SirexAA-E]		60.2484	36	15	130000000	32000000		12.335
SACTE_2246 conserved hypothetical protein [Streptomyces sp. Sv. ACTE SirexAA-E]		28.8288	5	3	4300000	2100000		1.683
SACTE_2247 conserved hypothetical protein [Streptomyces sp. Sv. ACTE SirexAA-E]		6.79612	1	1		4300000		0.334
SACTE_2256 Enamine deaminase RidA, house cleaning of reactive enamine intermediates, YjgF/YER057c/UK114 family [Streptomyces sp. Sv. ACTE SirexAA-E]		18.0645	1	1	3100000			0.259
SACTE_2260 Acyl-CoA dehydrogenase [Streptomyces sp. Sv. ACTE SirexAA-E]		5.97403	2	2	6000000			0.186
SACTE_2265 Phosphatase [Streptomyces sp. Sv. ACTE SirexAA-E]		5.81818	1	1	1600000			0.145
SACTE_2272 butyryl-CoA dehydrogenase [Streptomyces sp. Sv. ACTE SirexAA-E]		29.3814	20	11	29000000	3600000		2.03
SACTE_2279 oligoribonuclease [Streptomyces sp. Sv. ACTE SirexAA-E]		8.95522	2	2	590000			0.259
SACTE_2281 conserved hypothetical protein [Streptomyces sp. Sv. ACTE SirexAA-E]		28.5714	1	1	8500000			0.778
SACTE_2289 cellobiose-binding protein [Streptomyces sp. Sv. ACTE SirexAA-E]	LIPO(Sec/SPII)	58.6364	36	21	55000000			6.814
SACTE_2290 Glycosyl hydrolases family 18 [Streptomyces sp. Sv. ACTE SirexAA-E]	SP(Sec/SPI)	16.1224	6	4	9300000	7700000		0.833
SACTE_2296 conserved hypothetical protein [Streptomyces sp. Sv. ACTE SirexAA-E]		4.42478	1	1	1600000			0.086
SACTE_2308 polar amino acid transport system substrate-binding protein [Streptomyces sp. Sv. ACTE SirexAA-E]	LIPO(Sec/SPII)	6.33333	2	2	3200000			0.292
SACTE_2313 chitin-binding protein [Streptomyces sp. Sv. ACTE SirexAA-E]	SP(Sec/SPI)	47.9592	17	6	20000000	14000000		4.012
SACTE_2314 SPFH domain / Band 7 family protein [Streptomyces sp. Sv. ACTE SirexAA-E]		0.888325	26	1				0.066
SACTE_2318 NagD protein [Streptomyces sp. Sv. ACTE SirexAA-E]		63.6364	32	9	82000000	5400000		17.738
SACTE_2321 Predicted dehydrogenase [Streptomyces sp. Sv. ACTE SirexAA-E]	SP(Sec/SPI)	3.25203	1	1	2700000			0.116
SACTE_2322 Uncharacterized protein, UPF0303 family [Streptomyces sp. Sv. ACTE SirexAA-E]		11.3208	2	1	920000			0.334
SACTE_2323 2-keto-4-pentenoate hydratase/2-oxohepta-3-ene-1,7-dioic acid hydratase (catechol pathway) [Streptomyces sp. Sv. ACTE SirexAA-E]		51.3986	14	10	19000000		570000	3.642
SACTE_2340 conserved hypothetical protein [Streptomyces sp. Sv. ACTE SirexAA-E]		7.08263	5	3	5600000			0.311
SACTE_2342 conserved hypothetical protein [Streptomyces sp. Sv. ACTE SirexAA-E]		20.229	44	7	140000000	98000000	630000	7.111
SACTE_2347 mannan endo-1,4-beta-mannosidase [Streptomyces sp. Sv. ACTE SirexAA-E]	SP(Sec/SPI)	37.7224	134	15	540000000	53000000		14.849
SACTE_2357 bifunctional non-homologous end joining protein LigD [Streptomyces sp. Sv. ACTE SirexAA-E]		5.9375	1	1				0.116
SACTE_2364 conserved hypothetical protein [Streptomyces sp. Sv. ACTE SirexAA-E]		21	1	1	2900000			0.778
SACTE_2365 Uncharacterized membrane-anchored protein YjiN, DUF445 family [Streptomyces sp. Sv. ACTE SirexAA-E]		3.45528	1	1	220000			0.08
SACTE_2374 Protein of unknown function (DUF3618) [Streptomyces sp. Sv. ACTE SirexAA-E]		36.6071	7	4	6500000			1.783
SACTE_2379 XTP/dITP diphosphohydrolase [Streptomyces sp. Sv. ACTE SirexAA-E]		3	1	1	1800000			0.233
SACTE_2381 ribonuclease PH [Streptomyces sp. Sv. ACTE SirexAA-E]		65.7143	31	13	94000000	8000000		13.251
SACTE_2384 Phosphotransferase system IIC components, glucose/maltose/N-acetylglucosamine-specific [Streptomyces sp. Sv. ACTE SirexAA-E]		2.54042	1	1	1400000			0.212
SACTE_2389 Proteasome lid subunit RPN8/RPN11, contains Jab1/MPN metalloenzyme (JAMM) motif [Streptomyces sp. Sv. ACTE SirexAA-E]		11.7241	1	1	190000			0
SACTE_2394 nicotinamidase/pyrazinamidase [Streptomyces sp. Sv. ACTE SirexAA-E]		8.76289	1	1	8400000			0.334
SACTE_2399 Uncharacterized membrane protein YckC, RDD family [Streptomyces sp. Sv. ACTE SirexAA-E]		5.52677	2	2	2200000			0.186
SACTE_2401 glycolate oxidase [Streptomyces sp. Sv. ACTE SirexAA-E]		7.69231	4	3	5700000			0.369
SACTE_2402 Tetratricopeptide (TPR) repeat [Streptomyces sp. Sv. ACTE SirexAA-E]	TAT(Tat/SPI)	1.49533	1	1				0.07
SACTE_2403 4-hydroxyphenylpyruvate dioxygenase [Streptomyces sp. Sv. ACTE SirexAA-E]		12.5984	6	5	9000000			0.616
SACTE_2413 hypothetical protein [Streptomyces sp. Sv. ACTE SirexAA-E]	LIPO(Sec/SPII)	18.1319	3	3	3400000			0.778
SACTE_2430 DNA-binding protein HU-beta [Streptomyces sp. Sv. ACTE SirexAA-E]		54.8387	4	3	2300000	570000		2.981
SACTE_2431 malate dehydrogenase (oxaloacetate-decarboxylating) [Streptomyces sp. Sv. ACTE SirexAA-E]		11.74	4	4	3400000			0.407
SACTE_2443 Beta/Gamma crystallin [Streptomyces sp. Sv. ACTE SirexAA-E]	SP(Sec/SPI)	16.3793	19	2			3100000	0.931
SACTE_2456 carbohydrate ABC transporter membrane protein 2, CUT1 family [Streptomyces sp. Sv. ACTE SirexAA-E]		2.62295	1	1	2200000			0.194
SACTE_2462 Methyltransferase domain-containing protein [Streptomyces sp. Sv. ACTE SirexAA-E]		4.91803	1	1				0
SACTE_2465 transcriptional regulator, TetR family [Streptomyces sp. Sv. ACTE SirexAA-E]		6.96517	1	1	1900000			0.212
SACTE_2468 glutamate dehydrogenase [Streptomyces sp. Sv. ACTE SirexAA-E]		11.3772	16	14	10000000			0.355
SACTE_2475 two component transcriptional regulator, LuxR family [Streptomyces sp. Sv. ACTE SirexAA-E]		4	1	1	3700000			0.136
SACTE_2480 two-component system, OmpR family, response regulator MtrA [Streptomyces sp. Sv. ACTE SirexAA-E]		28.4444	9	5	140000000	2000000		1.276
SACTE_2482 Membrane domain of glycerophosphoryl diester phosphodiesterase [Streptomyces sp. Sv. ACTE SirexAA-E]		2.23881	1	1	3200000			0.259
SACTE_2486 Uncharacterized conserved protein, DUF58 family, contains vWF domain [Streptomyces sp. Sv. ACTE SirexAA-E]	SP(Sec/SPI)	10.5263	1	1	200000000			0.093
SACTE_2490 adenosylhomocysteinase [Streptomyces sp. Sv. ACTE SirexAA-E]		34.433	36	14	37000000	4200000		3.262
SACTE_2491 cation diffusion facilitator family transporter [Streptomyces sp. Sv. ACTE SirexAA-E]	SP(Sec/SPI)	16.0305	8	6	9900000			1.371
SACTE_2493 phospho-glucose isomerase C-terminal SIS domain-containing protein [Streptomyces sp. Sv. ACTE SirexAA-E]		3.22581	1	1	7200000			0.179
SACTE_2503 coenzyme F420-0:L-glutamate ligase / coenzyme F420-1:gamma-L-glutamate ligase [Streptomyces sp. Sv. ACTE SirexAA-E]		8.88383	1	1		270000		0.089
SACTE_2506 N-acetylmuramoyl-L-alanine amidase [Streptomyces sp. Sv. ACTE SirexAA-E]	SP(Sec/SPI)	1.23711	1	1	5300000			0.101
SACTE_2508 transcriptional attenuator, LytR family [Streptomyces sp. Sv. ACTE SirexAA-E]		3.89344	1	1	2400000			0.075
SACTE_2510 transcriptional attenuator, LytR family [Streptomyces sp. Sv. ACTE SirexAA-E]		1.95035	1	1		1900000		0.07
SACTE_2511 Glycosyl transferase family 2 [Streptomyces sp. Sv. ACTE SirexAA-E]		7.35294	2	1	380000			0
SACTE_2515 transcriptional attenuator, LytR family [Streptomyces sp. Sv. ACTE SirexAA-E]		4.18605	1	1				0.089
SACTE_2517 hypothetical protein [Streptomyces sp. Sv. ACTE SirexAA-E]	SP(Sec/SPI)	30.8333	384	2	2700000		1300000000	9
SACTE_2518 Acyl-CoA dehydrogenase [Streptomyces sp. Sv. ACTE SirexAA-E]		18.7013	6	5	4100000		910000	0.688
SACTE_2521 5-(carboxyamino)imidazole ribonucleotide mutase [Streptomyces sp. Sv. ACTE SirexAA-E]		6.74157	2	1	19000000	3700000		0.259
SACTE_2522 5-(carboxyamino)imidazole ribonucleotide synthase [Streptomyces sp. Sv. ACTE SirexAA-E]		9.67742	3	2	7500000			0.233
SACTE_2525 DNA-binding response regulator, OmpR family, contains REC and winged-helix (wHTH) domain [Streptomyces sp. Sv. ACTE SirexAA-E]		9.77778	2	2	6800000			0.389
SACTE_2527 Histidine kinase-like ATPase domain-containing protein [Streptomyces sp. Sv. ACTE SirexAA-E]		17.0732	1	1	360000			0.212
SACTE_2530 imidazolonepropionase [Streptomyces sp. Sv. ACTE SirexAA-E]		8.71795	30	3	6600000		2600000	0.413
SACTE_2531 formiminoglutamate deiminase [Streptomyces sp. Sv. ACTE SirexAA-E]		13.6264	7	4	7100000		650000	0.52
SACTE_2532 N-carbamoyl-L-amino-acid hydrolase [Streptomyces sp. Sv. ACTE SirexAA-E]		17.0316	15	6	3400000		1300000	0.778
SACTE_2533 urocanate hydratase [Streptomyces sp. Sv. ACTE SirexAA-E]		40.4332	101	19	22000000	82000	4600000	5.529
SACTE_2538 integral membrane protein [Streptomyces sp. Sv. ACTE SirexAA-E]		5.29101	1	1	1600000			0.233
SACTE_2544 acetyl-CoA C-acetyltransferase [Streptomyces sp. Sv. ACTE SirexAA-E]		59.3596	43	19	49000000	4000000	1700000	6.499
SACTE_2547 Uncharacterized membrane protein, YccA/Bax inhibitor family [Streptomyces sp. Sv. ACTE SirexAA-E]	TAT(Tat/SPI)	4.08163	1	1	20000000			0.292
SACTE_2548 beta-mannosidase [Streptomyces sp. Sv. ACTE SirexAA-E]		3.49563	3	1			740000	0.059
SACTE_2551 cyclopropane-fatty-acyl-phospholipid synthase [Streptomyces sp. Sv. ACTE SirexAA-E]		6.91244	2	2	1700000			0.179
SACTE_2556 enolase [Streptomyces sp. Sv. ACTE SirexAA-E]		72.6636	203	37	620000000	42000000		331.46
SACTE_2558 LysM domain-containing protein [Streptomyces sp. Sv. ACTE SirexAA-E]	SP(Sec/SPI)	14.6199	6	2			1800000	0.468
SACTE_2561 SurA N-terminal domain-containing protein [Streptomyces sp. Sv. ACTE SirexAA-E]	LIPO(Sec/SPII)	2.75229	2	1				0.155
SACTE_2566 transcriptional regulator, TetR family [Streptomyces sp. Sv. ACTE SirexAA-E]		10.8808	1	1				0.212
SACTE_2578 Xanthomonas XOO_2897-like deaminase [Streptomyces sp. Sv. ACTE SirexAA-E]		0.866337	1	1	2500000			0.096
SACTE_2582 Signal transduction histidine kinase [Streptomyces sp. Sv. ACTE SirexAA-E]		3.59551	1	1			150000	0.096
SACTE_2585 ribose-phosphate pyrophosphokinase [Streptomyces sp. Sv. ACTE SirexAA-E]		41.8462	47	12	110000000	13000000		10.365
SACTE_2586 large subunit ribosomal protein L25 [Streptomyces sp. Sv. ACTE SirexAA-E]		3.60825	1	1	1900000			0.468
SACTE_2589 Phosphoenolpyruvate carboxylase, type 1 [Streptomyces sp. Sv. ACTE SirexAA-E]		7.48075	15	5	33000000	5200000		0.318
SACTE_2595 two component transcriptional regulator, LuxR family [Streptomyces sp. Sv. ACTE SirexAA-E]		3.4749	1	1	3100000			0.129
SACTE_2608 PQQ-like domain-containing protein [Streptomyces sp. Sv. ACTE SirexAA-E]		7.68	4	3	4100000	3100000		0.259
SACTE_2614 TatD DNase family protein [Streptomyces sp. Sv. ACTE SirexAA-E]		22.9167	6	5	5300000			0.833
SACTE_2621 NAD(P)-dependent dehydrogenase, short-chain alcohol dehydrogenase family [Streptomyces sp. Sv. ACTE SirexAA-E]		18.1818	4	3	8000000			0.54
SACTE_2625 cobalt/nickel transport system permease protein [Streptomyces sp. Sv. ACTE SirexAA-E]		17.8977	11	5	18000000	790000		2.162
SACTE_2629 tricorn protease [Streptomyces sp. Sv. ACTE SirexAA-E]		0.793651	1	1	2700000			0.037
SACTE_2631 Short-chain dehydrogenase [Streptomyces sp. Sv. ACTE SirexAA-E]		2.38095	1	1	1200000			0.122
SACTE_2639 ribosomal-protein-alanine N-acetyltransferase [Streptomyces sp. Sv. ACTE SirexAA-E]		6.31068	1	1				0.212
SACTE_2641 cyclic pyranopterin monophosphate synthase subunit MoaC [Streptomyces sp. Sv. ACTE SirexAA-E]		33.1325	7	4	5900000			1.424
SACTE_2645 penicillin amidase [Streptomyces sp. Sv. ACTE SirexAA-E]		38.6214	41	29	34000000	1700000		2.682
SACTE_2649 5'-methylthioadenosine phosphorylase [Streptomyces sp. Sv. ACTE SirexAA-E]		9.21986	2	2	6100000			0.389
SACTE_2657 L-aminopeptidase/D-esterase [Streptomyces sp. Sv. ACTE SirexAA-E]		22.2222	6	3	9400000			0.778
SACTE_2668 Glycosyltransferase involved in cell wall bisynthesis [Streptomyces sp. Sv. ACTE SirexAA-E]		4.03101	1	1	380000			0
SACTE_2669 Flavoprotein [Streptomyces sp. Sv. ACTE SirexAA-E]	SP(Sec/SPI)	8.10811	2	1	3300000			0.468
SACTE_2676 Golgi phosphoprotein 3 (GPP34) [Streptomyces sp. Sv. ACTE SirexAA-E]		3.75	1	1	840000			0.179
SACTE_2677 Helix-turn-helix domain-containing protein [Streptomyces sp. Sv. ACTE SirexAA-E]		2.45614	2	1	620000			0.166
SACTE_2681 alkylhydroperoxidase AhpD family core domain-containing protein [Streptomyces sp. Sv. ACTE SirexAA-E]		51.5924	12	7	24000000			3.642
SACTE_2685 N-ethylmaleimide reductase [Streptomyces sp. Sv. ACTE SirexAA-E]		7.90191	1	1				0.116
SACTE_2694 Peptidoglycan-binding domain 1 protein [Streptomyces sp. Sv. ACTE SirexAA-E]	TAT(Tat/SPI)	1.86335	4	1		7700000	1400000	0.086
SACTE_2698 hypothetical protein [Streptomyces sp. Sv. ACTE SirexAA-E]	SP(Sec/SPI)	21.7391	8	3				0.874
SACTE_2701 Cell division protein FtsI/penicillin-binding protein 2 [Streptomyces sp. Sv. ACTE SirexAA-E]	SP(Sec/SPI)	3.84615	3	2	1400000			0.141
SACTE_2702 probable F420-dependent oxidoreductase, Rv2161c family [Streptomyces sp. Sv. ACTE SirexAA-E]		67.9715	26	12	31000000			3.833
SACTE_2704 hypothetical protein [Streptomyces sp. Sv. ACTE SirexAA-E]		3.38983	1	1	120000			0.155
SACTE_2707 3-oxoacyl-[acyl-carrier protein] reductase [Streptomyces sp. Sv. ACTE SirexAA-E]		2.73349	1	1		7000000		0.101
SACTE_2713 Ribosomal protein S18 acetylase RimI [Streptomyces sp. Sv. ACTE SirexAA-E]		13.7143	1	1	540000			0.212
SACTE_2720 3-octaprenyl-4hydroxybenzoate decarboxylase [Streptomyces sp. Sv. ACTE SirexAA-E]		11.3402	5	4	11000000			0.407
SACTE_2728 Thiol-disulfide isomerase or thioredoxin [Streptomyces sp. Sv. ACTE SirexAA-E]	LIPO(Sec/SPII)	7.46269	2	1		9300000		0.259
SACTE_2729 conserved hypothetical protein [Streptomyces sp. Sv. ACTE SirexAA-E]		40.6015	48	14	31000000	23000000		7.962
SACTE_2751 tRNA-splicing ligase RtcB [Streptomyces sp. Sv. ACTE SirexAA-E]		4.03023	1	1				0.096
SACTE_2755 lysyl-tRNA synthetase, class I [Streptomyces sp. Sv. ACTE SirexAA-E]		12.931	6	6	8900000		200000	0.562
SACTE_2777 porphobilinogen synthase [Streptomyces sp. Sv. ACTE SirexAA-E]		3.92749	2	1	3100000			0.129
SACTE_2784 RNA polymerase sigma-70 factor, ECF subfamily [Streptomyces sp. Sv. ACTE SirexAA-E]		5.03876	1	1	11000000			0.129
SACTE_2789 DNA binding domain-containing protein, excisionase family [Streptomyces sp. Sv. ACTE SirexAA-E]		52.8571	18	4	25000000	650000		62.096
SACTE_2791 acetoin utilization protein AcuC [Streptomyces sp. Sv. ACTE SirexAA-E]		5.89744	1	1	6300000			0.116
SACTE_2807 DNA-directed RNA polymerase specialized sigma subunit, sigma24 family [Streptomyces sp. Sv. ACTE SirexAA-E]		5.33333	9	3	14000000	4600000		0.25
SACTE_2814 DNA-binding response regulator, OmpR family, contains REC and winged-helix (wHTH) domain [Streptomyces sp. Sv. ACTE SirexAA-E]		6.77966	1	1		290000		0
SACTE_2819 ATP-dependent Clp protease ATP-binding subunit ClpC [Streptomyces sp. Sv. ACTE SirexAA-E]		16.152	24	11	68000000	31000000		0.778
SACTE_2826 pantothenate kinase [Streptomyces sp. Sv. ACTE SirexAA-E]		10.1887	22	1	130000	11000000		0.52
SACTE_2829 pantoate--beta-alanine ligase [Streptomyces sp. Sv. ACTE SirexAA-E]		8.61538	3	1	1200000000	570000000		0.259
SACTE_2831 L-threonine aldolase [Streptomyces sp. Sv. ACTE SirexAA-E]		18.8976	3	3	1100000			0.245
SACTE_2832 DNA-binding transcriptional regulator, ArsR family [Streptomyces sp. Sv. ACTE SirexAA-E]		3.0137	1	1	840000			0.129
SACTE_2838 osmoprotectant transport system substrate-binding protein [Streptomyces sp. Sv. ACTE SirexAA-E]	LIPO(Sec/SPII)	35.0769	9	7	12000000			1.154
SACTE_2842 S-formylglutathione hydrolase FrmB [Streptomyces sp. Sv. ACTE SirexAA-E]		8.0429	1	1				0.129
SACTE_2850 cell division protease FtsH [Streptomyces sp. Sv. ACTE SirexAA-E]	SP(Sec/SPI)	3.50365	3	2	1800000			0.113
SACTE_2853 putative hydrolase/uncharacterized protein, coenzyme F420 biosynthesis associated [Streptomyces sp. Sv. ACTE SirexAA-E]		59.0551	46	20	52000000	5400000		5.31
SACTE_2857 membrane-associated protein [Streptomyces sp. Sv. ACTE SirexAA-E]		3.00926	2	2	3000000			0.425
SACTE_2873 Protein of unknown function (DUF2804) [Streptomyces sp. Sv. ACTE SirexAA-E]		8.57143	1	1				0.122
SACTE_2876 Beta-glucanase, GH16 family [Streptomyces sp. Sv. ACTE SirexAA-E]	SP(Sec/SPI)	4.17633	5	2		2900000		0.389
SACTE_2877 Beta-1,3-glucanase [Streptomyces sp. Sv. ACTE SirexAA-E]	TAT(Tat/SPI)	46.5174	35	12	21000000	21000000		9
SACTE_2878 type I restriction enzyme, R subunit [Streptomyces sp. Sv. ACTE SirexAA-E]		0.607112	1	1	6100000			0.033
SACTE_2900 integral membrane protein [Streptomyces sp. Sv. ACTE SirexAA-E]		1.43443	1	1	1500000			0.089
SACTE_2908 Helix-turn-helix domain-containing protein [Streptomyces sp. Sv. ACTE SirexAA-E]		1.94805	1	1	160000			0
SACTE_2911 Helix-turn-helix domain-containing protein [Streptomyces sp. Sv. ACTE SirexAA-E]		13.7255	1	1				0.155
SACTE_2960 Imidazolonepropionase [Streptomyces sp. Sv. ACTE SirexAA-E]		8.35443	4	3	4200000			0.369
SACTE_2965 Radical SAM superfamily protein [Streptomyces sp. Sv. ACTE SirexAA-E]		3.82696	3	2	22000000			0.136
SACTE_2966 dTDP-4-amino-4,6-dideoxygalactose transaminase [Streptomyces sp. Sv. ACTE SirexAA-E]		63.7255	58	17	110000000	12000000		7.377
SACTE_2967 ribose 5-phosphate isomerase B [Streptomyces sp. Sv. ACTE SirexAA-E]		16	2	2	3500000			0.389
SACTE_2968 UDP-3-O-[3-hydroxymyristoyl] glucosamine N-acyltransferase [Streptomyces sp. Sv. ACTE SirexAA-E]		32.766	14	7	27000000	3300000		2.728
SACTE_2971 S-adenosyl methyltransferase [Streptomyces sp. Sv. ACTE SirexAA-E]		12.585	4	3	9300000			0.501
SACTE_2972 spore associated protein, SapC [Streptomyces sp. Sv. ACTE SirexAA-E]		78.5235	60	16	400000000	18000000		999
SACTE_2977 Anti-sigma regulatory factor (Ser/Thr protein kinase) [Streptomyces sp. Sv. ACTE SirexAA-E]		29.1667	5	2	3000000			1.154
SACTE_2990 DNA polymerase-3 subunit delta' [Streptomyces sp. Sv. ACTE SirexAA-E]		2.24439	1	1			140000	0.086
SACTE_2991 dTMP kinase [Streptomyces sp. Sv. ACTE SirexAA-E]		0.684262	3	1	7700000			0.046
SACTE_2992 DNA topoisomerase I [Streptomyces sp. Sv. ACTE SirexAA-E]		20.6897	18	14	19000000			0.762
SACTE_2996 conserved hypothetical protein [Streptomyces sp. Sv. ACTE SirexAA-E]	LIPO(Sec/SPII)	29.2453	8	4	13000000			1.031
SACTE_2998 anti-sigma B factor antagonist [Streptomyces sp. Sv. ACTE SirexAA-E]		18.8034	9	2	36000000			0.778
SACTE_3003 Type II secretion system (T2SS), protein F [Streptomyces sp. Sv. ACTE SirexAA-E]		2.20588	1	1	230000			0.179
SACTE_3008 conserved hypothetical protein [Streptomyces sp. Sv. ACTE SirexAA-E]		9.57447	1	1		710000		0
SACTE_3010 conserved hypothetical protein [Streptomyces sp. Sv. ACTE SirexAA-E]	LIPO(Sec/SPII)	1.6055	22	1		2900000		0.083
SACTE_3012 acetyl-coenzyme A synthetase [Streptomyces sp. Sv. ACTE SirexAA-E]		38.3206	30	18	45000000	1500000		2.728
SACTE_3013 Na+:H+ antiporter, NhaA family [Streptomyces sp. Sv. ACTE SirexAA-E]		1.71674	1	1	4100000			0.155
SACTE_3019 transcriptional regulator [Streptomyces sp. Sv. ACTE SirexAA-E]		30.8036	19	6	78000000	4700000		2.728
SACTE_3022 Enamine deaminase RidA, house cleaning of reactive enamine intermediates, YjgF/YER057c/UK114 family [Streptomyces sp. Sv. ACTE SirexAA-E]		7.05128	1	1	230000			0.334
SACTE_3025 Anion-transporting ATPase, ArsA/GET3 family [Streptomyces sp. Sv. ACTE SirexAA-E]		1.68067	1	1	3800000			0.089
SACTE_3027 Membrane carboxypeptidase (penicillin-binding protein) [Streptomyces sp. Sv. ACTE SirexAA-E]	TAT(Tat/SPI)	2.69542	5	2	4800000	4900000		0.119
SACTE_3031 conserved hypothetical protein [Streptomyces sp. Sv. ACTE SirexAA-E]		45.0704	28	3	10000000		2000000	2.981
SACTE_3037 tellurium resistance protein TerZ [Streptomyces sp. Sv. ACTE SirexAA-E]		22.6804	3	3	5800000			0.778
SACTE_3038 tellurium resistance protein TerD [Streptomyces sp. Sv. ACTE SirexAA-E]		31.4136	69	3	1600000		8300000	1.154
SACTE_3044 molecular chaperone HtpG [Streptomyces sp. Sv. ACTE SirexAA-E]		10.6583	5	4	6200000	1000000		0.322
SACTE_3045 GDSL-like Lipase/Acylhydrolase family protein [Streptomyces sp. Sv. ACTE SirexAA-E]	SP(Sec/SPI)	32.5758	77	8	360000000	110000000	960000	70.969
SACTE_3047 Dipeptidyl aminopeptidase/acylaminoacyl peptidase [Streptomyces sp. Sv. ACTE SirexAA-E]		47.84	38	22	43000000	4100000		4.623
SACTE_3052 aspartate kinase [Streptomyces sp. Sv. ACTE SirexAA-E]		8.03783	4	3	2200000	1000000		0.445
SACTE_3053 protein of unknown function (DUF5063) [Streptomyces sp. Sv. ACTE SirexAA-E]		15.0685	11	2	73000000	13000000		0.778
SACTE_3055 hypothetical protein [Streptomyces sp. Sv. ACTE SirexAA-E]		28.8288	1	1				0.389
SACTE_3056 Protein of unknown function (DUF4231) [Streptomyces sp. Sv. ACTE SirexAA-E]		17.1756	6	4	4100000			0.668
SACTE_3064 Predicted chitinase [Streptomyces sp. Sv. ACTE SirexAA-E]	SP(Sec/SPI)	35.9322	20	4	27000000	3600000		9
SACTE_3067 Adenylosuccinate synthetase [Streptomyces sp. Sv. ACTE SirexAA-E]		23.6534	22	9	27000000	3500000		1.291
SACTE_3073 Kynureninase [Streptomyces sp. Sv. ACTE SirexAA-E]		34.6835	19	9	31000000	3300000		2.008
SACTE_3075 Protein of unknown function (DUF3151) [Streptomyces sp. Sv. ACTE SirexAA-E]		25.5474	5	3	8000000			0.995
SACTE_3078 fructose-bisphosphate aldolase [Streptomyces sp. Sv. ACTE SirexAA-E]		74.4118	105	17	280000000	4800000	350000	37.747
SACTE_3080 aldose 1-epimerase [Streptomyces sp. Sv. ACTE SirexAA-E]		4.16667	2	1	46000000			0.155
SACTE_3081 Carbon monoxide dehydrogenase subunit G [Streptomyces sp. Sv. ACTE SirexAA-E]		10.2941	4	2	15000000	3100000		0.468
SACTE_3085 N-succinyldiaminopimelate aminotransferase [Streptomyces sp. Sv. ACTE SirexAA-E]	TAT(Tat/SPI)	15.9898	8	6	30000000			1.015
SACTE_3086 Putative sensory transduction regulator [Streptomyces sp. Sv. ACTE SirexAA-E]		31.7204	7	5	14000000			1.61
SACTE_3095 molecular chaperone DnaJ [Streptomyces sp. Sv. ACTE SirexAA-E]		2.51256	1	1	260000			0.11
SACTE_3097 molecular chaperone DnaK [Streptomyces sp. Sv. ACTE SirexAA-E]		23.6629	29	12	11000000	4200000	1200000	1.113
SACTE_3102 dCTP deaminase [Streptomyces sp. Sv. ACTE SirexAA-E]		6.80628	3	1				0.212
SACTE_3121 hypothetical protein [Streptomyces sp. Sv. ACTE SirexAA-E]		11.8321	2	2	4800000			0.122
SACTE_3143 conserved hypothetical protein [Streptomyces sp. Sv. ACTE SirexAA-E]		4.54545	1	1		62000		0.194
SACTE_3145 Lrp/AsnC family transcriptional regulator, leucine-responsive regulatory protein [Streptomyces sp. Sv. ACTE SirexAA-E]		3.91061	1	1	4800000			0.194
SACTE_3154 hypothetical protein [Streptomyces sp. Sv. ACTE SirexAA-E]		28.6765	2	2	1300000			0.931
SACTE_3158 Bacteriophytochrome (light-regulated signal transduction histidine kinase) [Streptomyces sp. Sv. ACTE SirexAA-E]		2.57732	1	1		340000		0
SACTE_3159 chitin-binding protein [Streptomyces sp. Sv. ACTE SirexAA-E]	SP(Sec/SPI)	30.9392	52	8	150000000	56000000		13.678
SACTE_3164 conserved hypothetical protein [Streptomyces sp. Sv. ACTE SirexAA-E]		35.0427	10	3	19000000		1900000	2.728
SACTE_3177 alpha/beta hydrolase fold [Streptomyces sp. Sv. ACTE SirexAA-E]	TAT(Tat/SPI)	18.7867	9	7	5500000			0.528
SACTE_3187 flotillin [Streptomyces sp. Sv. ACTE SirexAA-E]		21.0309	14	8	35000000	3100000		0.778
SACTE_3197 tellurite resistance protein TerB [Streptomyces sp. Sv. ACTE SirexAA-E]		56.9536	19	9	49000000	9100000	450000	6.943
SACTE_3200 Uncharacterized membrane protein YqiK, contains Band7/PHB/SPFH domain [Streptomyces sp. Sv. ACTE SirexAA-E]		2.7972	2	2	1600000			0.096
SACTE_3202 TrkA-N domain-containing protein [Streptomyces sp. Sv. ACTE SirexAA-E]		2.48062	1	1	6200000			0.068
SACTE_3207 Nucleotide-binding universal stress protein, UspA family [Streptomyces sp. Sv. ACTE SirexAA-E]		9.28571	1	1	5100000			0.585
SACTE_3215 hypothetical protein [Streptomyces sp. Sv. ACTE SirexAA-E]		24.9271	20	11	5400000	6500000		1.352
SACTE_3219 methionyl-tRNA synthetase [Streptomyces sp. Sv. ACTE SirexAA-E]		64.2322	89	29	100000000	12000000	810000	9.68
SACTE_3221 aspartyl-tRNA synthetase [Streptomyces sp. Sv. ACTE SirexAA-E]		5.12397	5	3	6500000			0.205
SACTE_3226 hypothetical protein [Streptomyces sp. Sv. ACTE SirexAA-E]		2.30263	2	2	3100000		180000	0.125
SACTE_3227 aspartyl aminopeptidase [Streptomyces sp. Sv. ACTE SirexAA-E]		46.9907	39	14	87000000	6500000		4.484
SACTE_3235 D-alanyl-D-alanine carboxypeptidase (penicillin-binding protein 5/6) [Streptomyces sp. Sv. ACTE SirexAA-E]	SP(Sec/SPI)	39.5639	56	12	89000000	53000000		7.031
SACTE_3237 Helix-turn-helix domain-containing protein [Streptomyces sp. Sv. ACTE SirexAA-E]		5.47945	1	1	390000			0.155
SACTE_3240 pyruvate dehydrogenase E1 component beta subunit [Streptomyces sp. Sv. ACTE SirexAA-E]		37.4233	14	9	38000000			1.994
SACTE_3241 pyruvate dehydrogenase E1 component alpha subunit [Streptomyces sp. Sv. ACTE SirexAA-E]		21.2042	9	7	14000000			1.239
SACTE_3251 Protein of unknown function (DUF2587) [Streptomyces sp. Sv. ACTE SirexAA-E]		14.2077	2	2	7000000			0.52
SACTE_3257 pyruvate dehydrogenase E1 component beta subunit [Streptomyces sp. Sv. ACTE SirexAA-E]		2.03488	1	1				0.145
SACTE_3260 transcriptional regulator, TetR family [Streptomyces sp. Sv. ACTE SirexAA-E]		8.12183	1	1	2600000			0.212
SACTE_3261 phenylacetic acid degradation protein paaN [Streptomyces sp. Sv. ACTE SirexAA-E]		14.1343	7	6	7600000			0.701
SACTE_3282 cell division protein FtsW, lipid II flippase [Streptomyces sp. Sv. ACTE SirexAA-E]		2.7897	1	1	2900000			0.145
SACTE_3284 serine/threonine protein kinase [Streptomyces sp. Sv. ACTE SirexAA-E]		5.03817	5	3	5100000			0.225
SACTE_3286 LPXTG-site transpeptidase (sortase) family protein [Streptomyces sp. Sv. ACTE SirexAA-E]		3.67347	1	1	95000			0.129
SACTE_3295 putative DNA-binding protein [Streptomyces sp. Sv. ACTE SirexAA-E]		18.1319	6	4	10000000	4300000		1.31
SACTE_3302 DNA gyrase subunit A [Streptomyces sp. Sv. ACTE SirexAA-E]		4.01837	11	4	8600000	1100000		0.248
SACTE_3306 6-phosphogluconate dehydrogenase (decarboxylating) [Streptomyces sp. Sv. ACTE SirexAA-E]		63.3562	90	16	450000000	33000000	430000	19.691
SACTE_3307 DNA polymerase III, beta subunit [Streptomyces sp. Sv. ACTE SirexAA-E]		15.4255	9	5	13000000	2600000		1.154
SACTE_3308 chromosomal replication initiator protein [Streptomyces sp. Sv. ACTE SirexAA-E]		1.38648	8	1	9100000			0.07
SACTE_3309 LSU ribosomal protein L34P [Streptomyces sp. Sv. ACTE SirexAA-E]		13.3333	1	1	2900000			2.162
SACTE_3312 YidC/Oxa1 family membrane protein insertase [Streptomyces sp. Sv. ACTE SirexAA-E]		13.948	4	4	4900000			0.492
SACTE_3314 16S rRNA m(7)G-527 methyltransferase [Streptomyces sp. Sv. ACTE SirexAA-E]		21.0084	4	4	6600000			1.031
SACTE_3315 chromosome segregation ATPase [Streptomyces sp. Sv. ACTE SirexAA-E]		3.207	2	1	9300000			0.212
SACTE_3319 thioredoxin reductase (NADPH) [Streptomyces sp. Sv. ACTE SirexAA-E]		22.6006	7	6	16000000			1.154
SACTE_3320 conserved hypothetical protein [Streptomyces sp. Sv. ACTE SirexAA-E]		7.93651	1	1				0.155
SACTE_3325 poly(A) polymerase [Streptomyces sp. Sv. ACTE SirexAA-E]		3.56436	1	1	6900000			0.068
SACTE_3327 myo-inositol-1-phosphate synthase [Streptomyces sp. Sv. ACTE SirexAA-E]		11.1111	14	4	2600000		5000000	0.551
SACTE_3329 Membrane carboxypeptidase (penicillin-binding protein) [Streptomyces sp. Sv. ACTE SirexAA-E]		0.78125	1	1	1900000			0.056
SACTE_3331 Alanine racemase, N-terminal domain [Streptomyces sp. Sv. ACTE SirexAA-E]		22.1574	6	6	4700000			0.778
SACTE_3332 Lipid II:glycine glycyltransferase (Peptidoglycan interpeptide bridge formation enzyme) [Streptomyces sp. Sv. ACTE SirexAA-E]		12.3656	3	3	2000000			0.318
SACTE_3335 single-strand binding protein [Streptomyces sp. Sv. ACTE SirexAA-E]		35.6436	55	10	520000000	63000000	1400000	41.17
SACTE_3336 SSU ribosomal protein S18P [Streptomyces sp. Sv. ACTE SirexAA-E]		16.6667	1	1	4900000			0.389
SACTE_3346 CubicO group peptidase, beta-lactamase class C family [Streptomyces sp. Sv. ACTE SirexAA-E]		5.88235	2	2	38000000			0.222
SACTE_3350 DNA-binding transcriptional regulator, MarR family [Streptomyces sp. Sv. ACTE SirexAA-E]		6.57895	1	1	2400000			0.233
SACTE_3354 cystathionine gamma-lyase [Streptomyces sp. Sv. ACTE SirexAA-E]		42.246	16	11	24000000	1500000		2.162
SACTE_3361 phosphomethylpyrimidine synthase [Streptomyces sp. Sv. ACTE SirexAA-E]		2.15589	1	1	120000000			0.061
SACTE_3362 putative transmembrane protein [Streptomyces sp. Sv. ACTE SirexAA-E]		4.7619	1	1	1900000			0.194
SACTE_3363 Calcineurin-like phosphoesterase [Streptomyces sp. Sv. ACTE SirexAA-E]		13.9205	6	4	8400000			0.551
SACTE_3365 histidinol-phosphate aminotransferase [Streptomyces sp. Sv. ACTE SirexAA-E]		15.3203	6	3	2400000		420000	0.413
SACTE_3371 Luciferase-like monooxygenase [Streptomyces sp. Sv. ACTE SirexAA-E]		32.3432	9	7	8000000			1.336
SACTE_3382 dye decolorizing peroxidase [Streptomyces sp. Sv. ACTE SirexAA-E]	TAT(Tat/SPI)	3.22581	3	1	9900000	5700000		0.093
SACTE_3383 copper transport protein [Streptomyces sp. Sv. ACTE SirexAA-E]	SP(Sec/SPI)	7.29814	5	3	12000000	1000000		0.259
SACTE_3385 protein SCO1/2 [Streptomyces sp. Sv. ACTE SirexAA-E]	LIPO(Sec/SPII)	12.7854	1	1				0.233
SACTE_3386 Uncharacterized protein YcnI [Streptomyces sp. Sv. ACTE SirexAA-E]	SP(Sec/SPI)	37.2951	15	6	17000000			2.162
SACTE_3389 Xaa-Pro aminopeptidase [Streptomyces sp. Sv. ACTE SirexAA-E]		69.8152	108	28	96000000	24000000	1400000	14.849
SACTE_3392 SEC-C motif-containing protein [Streptomyces sp. Sv. ACTE SirexAA-E]		4.36137	1	1	620000			0.129
SACTE_3414 Subtilisin inhibitor-like [Streptomyces sp. Sv. ACTE SirexAA-E]	SP(Sec/SPI)	36.478	55	6	49000000	11000000	14000000	3.642
SACTE_3417 hypothetical protein [Streptomyces sp. Sv. ACTE SirexAA-E]		5.88235	1	1	4500000			0.155
SACTE_3419 two-component system, OmpR family, sensor kinase [Streptomyces sp. Sv. ACTE SirexAA-E]		6.4695	1	1				0.077
SACTE_3422 Metal-dependent hydrolase, endonuclease/exonuclease/phosphatase family [Streptomyces sp. Sv. ACTE SirexAA-E]	TAT(Tat/SPI)	16.8385	3	3	2500000		430000	0.468
SACTE_3425 Phosphoglycerate dehydrogenase [Streptomyces sp. Sv. ACTE SirexAA-E]		8.83281	2	2	9200000			0.359
SACTE_3432 RNA polymerase sigma-B factor [Streptomyces sp. Sv. ACTE SirexAA-E]		8.07018	4	1			37000	0.179
SACTE_3436 putative tRNA adenosine deaminase-associated protein [Streptomyces sp. Sv. ACTE SirexAA-E]		7.8534	1	1		1700000		0.259
SACTE_3438 uracil phosphoribosyltransferase [Streptomyces sp. Sv. ACTE SirexAA-E]		21.327	4	4	6200000			0.931
SACTE_3440 Transcription regulator of the Arc/MetJ class [Streptomyces sp. Sv. ACTE SirexAA-E]		11.2245	1	1	1700000			0.389
SACTE_3448 precorrin-6A/cobalt-precorrin-6A reductase [Streptomyces sp. Sv. ACTE SirexAA-E]		7.56972	1	1				0.145
SACTE_3452 cobaltochelatase CobN subunit [Streptomyces sp. Sv. ACTE SirexAA-E]		16.9308	24	16	14000000	4200000	180000	0.748
SACTE_3458 colicin import membrane protein [Streptomyces sp. Sv. ACTE SirexAA-E]	SP(Sec/SPI)	23.7089	21	6	1100000	5900000	1200000	0.995
SACTE_3459 Ca2+-binding protein, EF-hand superfamily [Streptomyces sp. Sv. ACTE SirexAA-E]		25.4237	4	3	15000000		300000	2.162
SACTE_3461 Nicotinamidase-related amidase [Streptomyces sp. Sv. ACTE SirexAA-E]		20.4651	5	3	8400000			0.778
SACTE_3467 hypothetical protein [Streptomyces sp. Sv. ACTE SirexAA-E]		1.72414	8	1				0.122
SACTE_3489 hypothetical protein [Streptomyces sp. Sv. ACTE SirexAA-E]		8.8785	1	1	12000000			0.166
SACTE_3492 DNA polymerase-3 subunit gamma/tau [Streptomyces sp. Sv. ACTE SirexAA-E]		2.58398	1	1				0.07
SACTE_3498 two-component system, NarL family, sensor histidine kinase DesK [Streptomyces sp. Sv. ACTE SirexAA-E]		2.83019	4	1				0.116
SACTE_3502 phosphoribosylformylglycinamidine synthase [Streptomyces sp. Sv. ACTE SirexAA-E]		20.4819	1	1	7700000			0.778
SACTE_3503 phosphoribosylformylglycinamidine synthase [Streptomyces sp. Sv. ACTE SirexAA-E]		3.9823	1	1	2800000			0.194
SACTE_3513 valine dehydrogenase (NAD+) [Streptomyces sp. Sv. ACTE SirexAA-E]		18.1818	5	4	12000000			0.624
SACTE_3514 conserved hypothetical protein [Streptomyces sp. Sv. ACTE SirexAA-E]		6.48148	1	1		1400000		0.129
SACTE_3515 DNA binding domain-containing protein, excisionase family [Streptomyces sp. Sv. ACTE SirexAA-E]		14.7059	2	1	5100000			1.154
SACTE_3530 TIR domain-containing protein [Streptomyces sp. Sv. ACTE SirexAA-E]		1.58898	1	1				0.039
SACTE_3531 hypothetical protein [Streptomyces sp. Sv. ACTE SirexAA-E]		15.9794	4	3	11000000			0.778
SACTE_3536 Murein DD-endopeptidase MepM and murein hydrolase activator NlpD, contain LysM domain [Streptomyces sp. Sv. ACTE SirexAA-E]		3.17919	2	1	9900000	5200000		0.179
SACTE_3537 Predicted oxidoreductase [Streptomyces sp. Sv. ACTE SirexAA-E]	SP(Sec/SPI)	11.7834	5	4	4700000		860000	0.848
SACTE_3544 RNA polymerase sigma factor, sigma-70 family [Streptomyces sp. Sv. ACTE SirexAA-E]		5.32258	4	2	8800000			0.25
SACTE_3546 NADH dehydrogenase [Streptomyces sp. Sv. ACTE SirexAA-E]		13.0346	9	6	7400000			0.585
SACTE_3548 Na+/melibiose symporter [Streptomyces sp. Sv. ACTE SirexAA-E]		2.48307	1	1		380000		0.233
SACTE_3553 ABC-2 family transporter protein [Streptomyces sp. Sv. ACTE SirexAA-E]		3.0303	30	1				0.778
SACTE_3559 putative integral membrane protein [Streptomyces sp. Sv. ACTE SirexAA-E]	SP(Sec/SPI)	2.92135	1	1		1800000		0.136
SACTE_3561 putative integral membrane protein [Streptomyces sp. Sv. ACTE SirexAA-E]		40.1961	9	3	16000000			2.162
SACTE_3576 DNA-binding transcriptional regulator, FrmR family [Streptomyces sp. Sv. ACTE SirexAA-E]		12.605	2	1	22000000			0.334
SACTE_3579 phosphate ABC transporter ATP-binding protein, PhoT family [Streptomyces sp. Sv. ACTE SirexAA-E]		13.1783	2	2	6300000			0.359
SACTE_3580 phosphate transport system permease protein [Streptomyces sp. Sv. ACTE SirexAA-E]		4.69613	2	2	6100000			0.359
SACTE_3581 phosphate ABC transporter membrane protein 1, PhoT family [Streptomyces sp. Sv. ACTE SirexAA-E]		2.12121	1	1	2000000			0.179
SACTE_3582 phosphate transport system substrate-binding protein [Streptomyces sp. Sv. ACTE SirexAA-E]	LIPO(Sec/SPII)	36.7725	70	21	140000000	66000000		25.367
SACTE_3585 polyphosphate kinase [Streptomyces sp. Sv. ACTE SirexAA-E]		7.0761	5	5	8200000			0.299
SACTE_3589 5'-nucleotidase [Streptomyces sp. Sv. ACTE SirexAA-E]	TAT(Tat/SPI)	27.6033	13	9	13000000	10000000		1.291
SACTE_3590 1-phosphatidylinositol phosphodiesterase [Streptomyces sp. Sv. ACTE SirexAA-E]	TAT(Tat/SPI)	46.4646	77	11	62000000	51000000	690000	7.733
SACTE_3595 transcriptional regulator, LacI family [Streptomyces sp. Sv. ACTE SirexAA-E]		5.18732	1	1		2300000		0.11
SACTE_3600 Protein of unknown function (DUF2993) [Streptomyces sp. Sv. ACTE SirexAA-E]	SP(Sec/SPI)	5.19481	1	1	2600000			0.194
SACTE_3601 thiosulfate/3-mercaptopyruvate sulfurtransferase [Streptomyces sp. Sv. ACTE SirexAA-E]		17.9211	6	3	4200000			0.438
SACTE_3604 Predicted peroxiredoxin [Streptomyces sp. Sv. ACTE SirexAA-E]		38.3333	5	3	10000000			2.162
SACTE_3611 asparaginase [Streptomyces sp. Sv. ACTE SirexAA-E]		17.7019	13	5	8500000		410000	0.778
SACTE_3615 transcriptional regulator, TetR family [Streptomyces sp. Sv. ACTE SirexAA-E]		10.9375	1	1	1500000			0.166
SACTE_3635 hypothetical protein [Streptomyces sp. Sv. ACTE SirexAA-E]		8.14332	3	3	9700000			0.54
SACTE_3639 conserved hypothetical protein [Streptomyces sp. Sv. ACTE SirexAA-E]		22.5352	5	4	10000000			0.848
SACTE_3641 Serine phosphatase RsbU, regulator of sigma subunit [Streptomyces sp. Sv. ACTE SirexAA-E]		1.34228	1	1				0.096
SACTE_3645 Putative sensory transduction regulator [Streptomyces sp. Sv. ACTE SirexAA-E]		5.91716	1	1	4100000			0.292
SACTE_3650 DNA-binding transcriptional regulator, MarR family [Streptomyces sp. Sv. ACTE SirexAA-E]		11.7647	1	1	360000			0.212
SACTE_3657 4a-hydroxytetrahydrobiopterin dehydratase [Streptomyces sp. Sv. ACTE SirexAA-E]		20.7547	3	2	9500000			0.778
SACTE_3666 phosphoglycerate mutase [Streptomyces sp. Sv. ACTE SirexAA-E]		8.69565	5	2	14000000			0.585
SACTE_3669 phosphate uptake regulator, PhoU [Streptomyces sp. Sv. ACTE SirexAA-E]		17.3333	6	3	5200000	810000		0.501
SACTE_3680 cysteinyl-tRNA synthetase [Streptomyces sp. Sv. ACTE SirexAA-E]	SP(Sec/SPI)	9.24731	5	4	6200000			0.346
SACTE_3683 Nucleotidyl transferase [Streptomyces sp. Sv. ACTE SirexAA-E]		4.97925	1	1	3200000			0.212
SACTE_3684 conserved hypothetical protein [Streptomyces sp. Sv. ACTE SirexAA-E]	SP(Sec/SPI)	13.5135	3	2				0.259
SACTE_3685 carbohydrate ABC transporter ATP-binding protein, CUT1 family [Streptomyces sp. Sv. ACTE SirexAA-E]		26.25	13	8	22000000			1.512
SACTE_3699 conserved hypothetical protein [Streptomyces sp. Sv. ACTE SirexAA-E]		16.3636	1	1				0.389
SACTE_3700 tellurium resistance protein TerD [Streptomyces sp. Sv. ACTE SirexAA-E]		51.3089	108	6	18000000	520000	190000	3.125
SACTE_3711 trehalose 6-phosphate synthase [Streptomyces sp. Sv. ACTE SirexAA-E]		64.4105	69	26	150000000	6800000	260000	10.602
SACTE_3715 cold-shock DNA-binding protein family [Streptomyces sp. Sv. ACTE SirexAA-E]		23.5294	14	1			750000	1.154
SACTE_3716 chaperonin GroEL [Streptomyces sp. Sv. ACTE SirexAA-E]		45.5556	104	20	55000000	21000000	3700000	5.978
SACTE_3751 Helix-turn-helix domain-containing protein [Streptomyces sp. Sv. ACTE SirexAA-E]		2.9703	1	1	2800000			0.083
SACTE_3756 iron complex transport system substrate-binding protein [Streptomyces sp. Sv. ACTE SirexAA-E]	LIPO(Sec/SPII)	20.4893	6	4	9500000			0.624
SACTE_3765 putative lipoprotein [Streptomyces sp. Sv. ACTE SirexAA-E]	LIPO(Sec/SPII)	40	7	4	11000000		400000	2.162
SACTE_3769 conserved hypothetical protein [Streptomyces sp. Sv. ACTE SirexAA-E]	SP(Sec/SPI)	55.4386	57	14	110000000	18000000		9
SACTE_3775 Predicted arabinose efflux permease, MFS family [Streptomyces sp. Sv. ACTE SirexAA-E]		6.75676	1	1	5100000			0.212
SACTE_3777 Predicted oxidoreductase [Streptomyces sp. Sv. ACTE SirexAA-E]		56.4955	66	14	170000000	12000000	790000	11.743
SACTE_3779 NPCBM-associated, NEW3 domain of alpha-galactosidase [Streptomyces sp. Sv. ACTE SirexAA-E]	SP(Sec/SPI)	17.2043	31	11	6600000	1700000		0.572
SACTE_3790 transcriptional regulator, TetR family [Streptomyces sp. Sv. ACTE SirexAA-E]		7.04225	1	1	1200000			0.259
SACTE_3803 phosphoserine aminotransferase apoenzyme [Streptomyces sp. Sv. ACTE SirexAA-E]		75.2688	146	23	340000000	42000000	780000	112.646
SACTE_3806 Signal recognition particle receptor subunit beta, a GTPase [Streptomyces sp. Sv. ACTE SirexAA-E]		7.33945	1	1	3900000			0.166
SACTE_3810 transcriptional attenuator, LytR family [Streptomyces sp. Sv. ACTE SirexAA-E]		2.12766	2	1		1300000		0.059
SACTE_3829 citrate synthase [Streptomyces sp. Sv. ACTE SirexAA-E]		9.21409	3	2	37000000			0.259
SACTE_3831 PAS domain S-box-containing protein [Streptomyces sp. Sv. ACTE SirexAA-E]		7.5388	1	1	660000			0.101
SACTE_3832 Uncharacterized protein, contains SIS (Sugar ISomerase) phosphosugar binding domain [Streptomyces sp. Sv. ACTE SirexAA-E]		15.9363	2	2	4400000			0.425
SACTE_3833 iron (metal) dependent repressor, DtxR family [Streptomyces sp. Sv. ACTE SirexAA-E]		7.82609	2	2	1200000			0.233
SACTE_3851 conserved hypothetical protein [Streptomyces sp. Sv. ACTE SirexAA-E]	SP(Sec/SPI)	4.24107	4	1			960000	0.179
SACTE_3855 pyridoxamine 5'-phosphate oxidase [Streptomyces sp. Sv. ACTE SirexAA-E]		13.964	1	1				0.179
SACTE_3864 cold-shock DNA-binding protein family [Streptomyces sp. Sv. ACTE SirexAA-E]		89.5522	8	2	18000000			2.981
SACTE_3875 Cell wall-associated hydrolase, NlpC family [Streptomyces sp. Sv. ACTE SirexAA-E]	SP(Sec/SPI)	2.8169	7	1		13000000		0.468
SACTE_3878 NADH dehydrogenase subunit B [Streptomyces sp. Sv. ACTE SirexAA-E]		8.69565	2	2	2200000			0.668
SACTE_3880 NADH dehydrogenase subunit D [Streptomyces sp. Sv. ACTE SirexAA-E]		6.36364	3	3	4500000			0.304
SACTE_3881 NADH-quinone oxidoreductase subunit E [Streptomyces sp. Sv. ACTE SirexAA-E]		26.3158	19	5	65000000	2200000	820000	1.894
SACTE_3882 NADH dehydrogenase subunit F [Streptomyces sp. Sv. ACTE SirexAA-E]		46.3895	35	14	51000000	570000		3.262
SACTE_3883 NADH-quinone oxidoreductase subunit G [Streptomyces sp. Sv. ACTE SirexAA-E]		64.566	104	40	94000000	560000	670000	7.22
SACTE_3885 NADH-quinone oxidoreductase subunit I [Streptomyces sp. Sv. ACTE SirexAA-E]		4.0404	1	1	1900000			0.212
SACTE_3888 NADH-quinone oxidoreductase subunit L [Streptomyces sp. Sv. ACTE SirexAA-E]		3.72671	2	2	13000000			0.222
SACTE_3889 NADH-quinone oxidoreductase subunit M [Streptomyces sp. Sv. ACTE SirexAA-E]		1.91205	2	1	14000000			0.129
SACTE_3890 NADH-quinone oxidoreductase subunit N [Streptomyces sp. Sv. ACTE SirexAA-E]		1.5873	1	1	1300000			0.155
SACTE_3892 fumarylacetoacetate hydrolase [Streptomyces sp. Sv. ACTE SirexAA-E]		30.3178	12	8	17000000		1300000	1.976
SACTE_3893 hypothetical protein [Streptomyces sp. Sv. ACTE SirexAA-E]		19.5783	10	7	10000000			0.607
SACTE_3896 Outer membrane lipoprotein-sorting protein [Streptomyces sp. Sv. ACTE SirexAA-E]	SP(Sec/SPI)	4.39024	1	1			790000	0.11
SACTE_3915 2-oxoglutarate ferredoxin oxidoreductase subunit beta [Streptomyces sp. Sv. ACTE SirexAA-E]		5.39773	3	2	27000000			0.233
SACTE_3916 2-oxoglutarate ferredoxin oxidoreductase subunit alpha [Streptomyces sp. Sv. ACTE SirexAA-E]		10.4455	14	4	31000000	1000000		0.468
SACTE_3927 NADH-quinone oxidoreductase subunit L [Streptomyces sp. Sv. ACTE SirexAA-E]		1.05105	1	1	2100000			0.101
SACTE_3928 NADH-quinone oxidoreductase subunit M [Streptomyces sp. Sv. ACTE SirexAA-E]	SP(Sec/SPI)	5.58659	2	2	1700000			0.245
SACTE_3932 Uncharacterized membrane protein YccF, DUF307 family [Streptomyces sp. Sv. ACTE SirexAA-E]		26.9231	6	3	4100000			5.31
SACTE_3933 Uncharacterized membrane protein YeaQ/YmgE, transglycosylase-associated protein family [Streptomyces sp. Sv. ACTE SirexAA-E]		14.4444	11	2	49000000	7800000		1.512
SACTE_3936 hypothetical protein [Streptomyces sp. Sv. ACTE SirexAA-E]		5.55556	1	1	3500000			0.259
SACTE_3948 L-aspartate aminotransferase apoenzyme [Streptomyces sp. Sv. ACTE SirexAA-E]		27.451	20	10	17000000	2100000	3300000	2.36
SACTE_3949 preprotein translocase subunit SecE [Streptomyces sp. Sv. ACTE SirexAA-E]		21.2766	4	3	7200000			2.981
SACTE_3952 LSU ribosomal protein L1P [Streptomyces sp. Sv. ACTE SirexAA-E]		17.0833	9	5	9000000	1500000		1.154
SACTE_3954 LSU ribosomal protein L10P [Streptomyces sp. Sv. ACTE SirexAA-E]		30.2703	3	3	3200000			0.585
SACTE_3955 LSU ribosomal protein L12P [Streptomyces sp. Sv. ACTE SirexAA-E]		15.748	1	1	5400000			0.468
SACTE_3956 DNA-directed RNA polymerase subunit beta [Streptomyces sp. Sv. ACTE SirexAA-E]		14.9009	20	13	39000000	11000000		0.627
SACTE_3957 DNA-directed RNA polymerase subunit beta' [Streptomyces sp. Sv. ACTE SirexAA-E]		27.1747	59	35	62000000	3500000		1.703
SACTE_3958 SSU ribosomal protein S12P [Streptomyces sp. Sv. ACTE SirexAA-E]		5.69106	2	1	2200000			0.389
SACTE_3959 SSU ribosomal protein S7P [Streptomyces sp. Sv. ACTE SirexAA-E]		67.9487	19	10	62000000	2900000		9
SACTE_3960 translation elongation factor 2 (EF-2/EF-G) [Streptomyces sp. Sv. ACTE SirexAA-E]		7.48588	5	5	16000000			0.343
SACTE_3961 translation elongation factor 1A (EF-1A/EF-Tu) [Streptomyces sp. Sv. ACTE SirexAA-E]		35.0126	20	10	60000000		120000	2.511
SACTE_3966 Protein N-acetyltransferase, RimJ/RimL family [Streptomyces sp. Sv. ACTE SirexAA-E]		7.22222	1	1	2400000			0.292
SACTE_3967 SSU ribosomal protein S10P [Streptomyces sp. Sv. ACTE SirexAA-E]		16.6667	2	2	6100000			0.778
SACTE_3968 LSU ribosomal protein L3P [Streptomyces sp. Sv. ACTE SirexAA-E]		31.3084	15	6	43000000			1.371
SACTE_3969 large subunit ribosomal protein L4 [Streptomyces sp. Sv. ACTE SirexAA-E]		31.4815	9	5	53000000			4.623
SACTE_3970 large subunit ribosomal protein L23 [Streptomyces sp. Sv. ACTE SirexAA-E]		36.4486	8	3	21000000			1.154
SACTE_3971 LSU ribosomal protein L2P [Streptomyces sp. Sv. ACTE SirexAA-E]		38.4892	15	9	38000000			2.594
SACTE_3972 SSU ribosomal protein S19P [Streptomyces sp. Sv. ACTE SirexAA-E]		16.129	1	1	1000000			0.585
SACTE_3973 LSU ribosomal protein L22P [Streptomyces sp. Sv. ACTE SirexAA-E]		20	4	2	9500000			1.512
SACTE_3974 SSU ribosomal protein S3P [Streptomyces sp. Sv. ACTE SirexAA-E]		29.4964	11	7	30000000			1.783
SACTE_3975 LSU ribosomal protein L16P [Streptomyces sp. Sv. ACTE SirexAA-E]		43.8849	13	4	92000000			13.678
SACTE_3976 LSU ribosomal protein L29P [Streptomyces sp. Sv. ACTE SirexAA-E]		71.6216	12	7	38000000			20.544
SACTE_3978 LSU ribosomal protein L14P [Streptomyces sp. Sv. ACTE SirexAA-E]		43.4426	11	7	26000000			3.329
SACTE_3979 LSU ribosomal protein L24P [Streptomyces sp. Sv. ACTE SirexAA-E]		43.9252	5	4	30000000			3.642
SACTE_3980 LSU ribosomal protein L5P [Streptomyces sp. Sv. ACTE SirexAA-E]		39.4595	22	8	74000000	9100000		7.377
SACTE_3981 SSU ribosomal protein S14P [Streptomyces sp. Sv. ACTE SirexAA-E]		13.1148	1	1	1200000			2.162
SACTE_3982 SSU ribosomal protein S8P [Streptomyces sp. Sv. ACTE SirexAA-E]		42.4242	6	4	13000000			1.512
SACTE_3983 large subunit ribosomal protein L6 [Streptomyces sp. Sv. ACTE SirexAA-E]		41.8994	10	6	41000000	150000		2.831
SACTE_3984 LSU ribosomal protein L18P [Streptomyces sp. Sv. ACTE SirexAA-E]		27.5591	4	2	8400000			1.371
SACTE_3985 SSU ribosomal protein S5P [Streptomyces sp. Sv. ACTE SirexAA-E]		22	3	3	8000000			0.701
SACTE_3986 LSU ribosomal protein L30P [Streptomyces sp. Sv. ACTE SirexAA-E]		25	3	2	4700000			2.981
SACTE_3987 LSU ribosomal protein L15P [Streptomyces sp. Sv. ACTE SirexAA-E]		32.4503	6	4	20000000			2.594
SACTE_3988 protein translocase subunit secY/sec61 alpha [Streptomyces sp. Sv. ACTE SirexAA-E]		7.0615	3	3	12000000			0.501
SACTE_3989 Adenylate kinase [Streptomyces sp. Sv. ACTE SirexAA-E]		5.04587	1	1	640000			0.166
SACTE_3991 bacterial translation initiation factor 1 (bIF-1) [Streptomyces sp. Sv. ACTE SirexAA-E]		24.6575	11	3	24000000	54000000		2.981
SACTE_3992 LSU ribosomal protein L36P [Streptomyces sp. Sv. ACTE SirexAA-E]		24.3243	6	1	23000000	2600000		9
SACTE_3993 small subunit ribosomal protein S13 [Streptomyces sp. Sv. ACTE SirexAA-E]		48.4127	16	11	33000000			14.849
SACTE_3995 DNA-directed RNA polymerase subunit alpha [Streptomyces sp. Sv. ACTE SirexAA-E]		29.4118	17	9	16000000	1800000		2.162
SACTE_3996 large subunit ribosomal protein L17 [Streptomyces sp. Sv. ACTE SirexAA-E]		22.0238	9	4	45000000	8200000		1.154
SACTE_4000 LSU ribosomal protein L13P [Streptomyces sp. Sv. ACTE SirexAA-E]		52.381	14	7	89000000	6500000		9
SACTE_4001 small subunit ribosomal protein S9 [Streptomyces sp. Sv. ACTE SirexAA-E]		14.8571	4	2	8100000			0.52
SACTE_4003 uncharacterized hydrophobic domain-containing protein [Streptomyces sp. Sv. ACTE SirexAA-E]		6.91824	1	1	600000			0.334
SACTE_4014 yjeF C-terminal region, hydroxyethylthiazole kinase-related/yjeF N-terminal region [Streptomyces sp. Sv. ACTE SirexAA-E]		24.5322	7	6	7600000			0.738
SACTE_4030 chaperonin GroES [Streptomyces sp. Sv. ACTE SirexAA-E]		51.9608	52	6	41000000	1300000	2800000	2.981
SACTE_4031 chaperonin GroEL [Streptomyces sp. Sv. ACTE SirexAA-E]		48.524	138	24	74000000	11000000	2500000	6.565
SACTE_4032 hypothetical protein [Streptomyces sp. Sv. ACTE SirexAA-E]		4.66926	1	1	12000000			0.129
SACTE_4039 IMP dehydrogenase [Streptomyces sp. Sv. ACTE SirexAA-E]		54.2781	17	11	20000000			2.899
SACTE_4042 glycerol-3-phosphate dehydrogenase [Streptomyces sp. Sv. ACTE SirexAA-E]		43.1338	36	19	35000000	1100000		2.793
SACTE_4052 GMP synthase (glutamine-hydrolyzing) [Streptomyces sp. Sv. ACTE SirexAA-E]		15.6604	7	5	8400000			0.668
SACTE_4059 two component transcriptional regulator, LuxR family [Streptomyces sp. Sv. ACTE SirexAA-E]		7.79221	2	2		2900000		0.468
SACTE_4060 Cell wall-associated hydrolase, NlpC family [Streptomyces sp. Sv. ACTE SirexAA-E]	SP(Sec/SPI)	5.35211	10	2	720000	930000		0.245
SACTE_4066 isobutyryl-CoA mutase small subunit [Streptomyces sp. Sv. ACTE SirexAA-E]		4.37956	1	1	13000000			0.389
SACTE_4071 VWA domain containing CoxE-like protein [Streptomyces sp. Sv. ACTE SirexAA-E]		1.3986	2	1	400000			0.096
SACTE_4072 succinyl-CoA synthetase (ADP-forming) beta subunit [Streptomyces sp. Sv. ACTE SirexAA-E]		28.4987	26	10	18000000		1300000	1.61
SACTE_4073 succinyl-CoA synthetase (ADP-forming) alpha subunit [Streptomyces sp. Sv. ACTE SirexAA-E]		32.6531	8	5	28000000			1.512
SACTE_4074 DNA-directed RNA polymerase specialized sigma subunit, sigma24 family [Streptomyces sp. Sv. ACTE SirexAA-E]		5.60345	1	1		6900000		0.083
SACTE_4078 phosphoribosylaminoimidazolecarboxamide formyltransferase / IMP cyclohydrolase [Streptomyces sp. Sv. ACTE SirexAA-E]		18.5687	8	6	18000000			0.738
SACTE_4080 integral membrane protein [Streptomyces sp. Sv. ACTE SirexAA-E]		4.5	4	1	98000000	2100000		0.389
SACTE_4081 methylenetetrahydrofolate dehydrogenase (NADP+) / methenyltetrahydrofolate cyclohydrolase [Streptomyces sp. Sv. ACTE SirexAA-E]		74.4027	23	13	31000000	1100000		4.179
SACTE_4083 malate dehydrogenase (NAD) [Streptomyces sp. Sv. ACTE SirexAA-E]		79.3313	122	26	200000000	12000000	3000000	204.353
SACTE_4084 alkylhydroperoxidase AhpD family core domain-containing protein [Streptomyces sp. Sv. ACTE SirexAA-E]		73.6842	22	9	74000000	2600000		5.813
SACTE_4088 ornithine--oxo-acid transaminase [Streptomyces sp. Sv. ACTE SirexAA-E]		16.4589	6	5	6600000			0.833
SACTE_4097 peptide/nickel transport system substrate-binding protein [Streptomyces sp. Sv. ACTE SirexAA-E]	SP(Sec/SPI)	3.09478	6	2		6900000		0.155
SACTE_4101 succinate dehydrogenase / fumarate reductase iron-sulfur subunit [Streptomyces sp. Sv. ACTE SirexAA-E]		20.7843	5	4	9900000			0.585
SACTE_4102 succinate dehydrogenase subunit A [Streptomyces sp. Sv. ACTE SirexAA-E]		32.363	16	11	25000000			1.297
SACTE_4103 succinate dehydrogenase / fumarate reductase membrane anchor subunit [Streptomyces sp. Sv. ACTE SirexAA-E]		11.25	6	2	28000000	2200000		0.931
SACTE_4104 succinate dehydrogenase subunit C [Streptomyces sp. Sv. ACTE SirexAA-E]		18.254	6	2	27000000	1500000		0.931
SACTE_4122 Peptidoglycan-binding (PGRP) domain of peptidoglycan hydrolases-containing protein [Streptomyces sp. Sv. ACTE SirexAA-E]	LIPO(Sec/SPII)	12.5402	12	4	5200000	2700000		0.585
SACTE_4123 methylmalonyl-CoA mutase [Streptomyces sp. Sv. ACTE SirexAA-E]		19.2015	11	8	17000000	1000000		0.887
SACTE_4142 NAD(P)-dependent dehydrogenase, short-chain alcohol dehydrogenase family [Streptomyces sp. Sv. ACTE SirexAA-E]		6.39098	2	2	600000			0.311
SACTE_4145 basic membrane protein A [Streptomyces sp. Sv. ACTE SirexAA-E]	LIPO(Sec/SPII)	78.9773	73	29	120000000	19000000		47.329
SACTE_4146 nucleoside ABC transporter ATP-binding protein [Streptomyces sp. Sv. ACTE SirexAA-E]		4.28571	1	1	840000			0.086
SACTE_4147 simple sugar transport system permease protein [Streptomyces sp. Sv. ACTE SirexAA-E]		4.83871	2	2	4300000			0.389
SACTE_4149 cytidine deaminase [Streptomyces sp. Sv. ACTE SirexAA-E]		26.3158	2	2				0.931
SACTE_4150 thymidine phosphorylase [Streptomyces sp. Sv. ACTE SirexAA-E]		4.47059	1	1	3400000			0.096
SACTE_4153 RNA polymerase sigma-70 factor, ECF subfamily [Streptomyces sp. Sv. ACTE SirexAA-E]		18.429	7	5	5400000			1.154
SACTE_4154 L,D-transpeptidase catalytic domain [Streptomyces sp. Sv. ACTE SirexAA-E]	SP(Sec/SPI)	36.5546	36	8	46000000	23000000		2.981
SACTE_4158 adenosine deaminase [Streptomyces sp. Sv. ACTE SirexAA-E]		4.63415	3	2	12000000			0.212
SACTE_4160 phage shock protein C (PspC) family protein [Streptomyces sp. Sv. ACTE SirexAA-E]		29.8507	10	2	56000000	15000000		2.981
SACTE_4167 DNA-binding response regulator, OmpR family, contains REC and winged-helix (wHTH) domain [Streptomyces sp. Sv. ACTE SirexAA-E]		11.8421	3	3	4600000			0.638
SACTE_4171 Aldehyde dehydrogenase family protein [Streptomyces sp. Sv. ACTE SirexAA-E]		7	1	1	2900000			0.166
SACTE_4172 aldehyde dehydrogenase (acceptor) [Streptomyces sp. Sv. ACTE SirexAA-E]		6.48536	4	3	6400000			0.28
SACTE_4175 phosphomannomutase [Streptomyces sp. Sv. ACTE SirexAA-E]		1.8315	1	1	3300000			0.077
SACTE_4176 purine-nucleoside phosphorylase [Streptomyces sp. Sv. ACTE SirexAA-E]		2.55474	1	1	3900000			0.179
SACTE_4178 dihydrolipoamide dehydrogenase [Streptomyces sp. Sv. ACTE SirexAA-E]		35.2818	27	13	39000000	2900000		4.012
SACTE_4179 transcriptional regulator, DeoR family [Streptomyces sp. Sv. ACTE SirexAA-E]		26.6234	6	4	2500000			0.624
SACTE_4181 biotin carboxyl carrier protein /biotin carboxylase [Streptomyces sp. Sv. ACTE SirexAA-E]		5.47945	2	2	3400000			0.133
SACTE_4186 propionyl-CoA carboxylase carboxyltransferase subunit [Streptomyces sp. Sv. ACTE SirexAA-E]		2.85171	2	1	6000000			0.105
SACTE_4190 diguanylate cyclase (GGDEF) domain-containing protein [Streptomyces sp. Sv. ACTE SirexAA-E]	LIPO(Sec/SPII)	4.35897	2	1				0.105
SACTE_4191 histidine ammonia-lyase [Streptomyces sp. Sv. ACTE SirexAA-E]		4.26357	7	2	1200000		3200000	0.222
SACTE_4194 Lipoprotein-anchoring transpeptidase ErfK/SrfK [Streptomyces sp. Sv. ACTE SirexAA-E]	LIPO(Sec/SPII)	10.8173	3	3	9700000			0.389
SACTE_4198 glutamate dehydrogenase (NADP+) [Streptomyces sp. Sv. ACTE SirexAA-E]		75.1092	114	29	210000000	17000000	440000	25.264
SACTE_4201 conserved hypothetical protein [Streptomyces sp. Sv. ACTE SirexAA-E]	SP(Sec/SPI)	2.68199	1	1	2000000			0.145
SACTE_4205 cystathionine gamma-synthase [Streptomyces sp. Sv. ACTE SirexAA-E]		46.7192	20	10	32000000	480000	580000	2.981
SACTE_4209 ABC transporter efflux protein, DrrB family [Streptomyces sp. Sv. ACTE SirexAA-E]		9.15493	2	2	2800000			0.389
SACTE_4214 Tetratricopeptide repeat-containing protein [Streptomyces sp. Sv. ACTE SirexAA-E]		8.37989	7	7	11000000			0.259
SACTE_4222 hypothetical protein [Streptomyces sp. Sv. ACTE SirexAA-E]		2.97177	2	2	3900000			0.155
SACTE_4224 phosphoenolpyruvate carboxykinase (GTP) [Streptomyces sp. Sv. ACTE SirexAA-E]		46.3816	36	18	45000000	1000000		3.87
SACTE_4231 Trypsin-like peptidase domain-containing protein [Streptomyces sp. Sv. ACTE SirexAA-E]	SP(Sec/SPI)	26.8817	48	5		10000000	2400000	1.683
SACTE_4241 2-dehydro-3-deoxygluconokinase [Streptomyces sp. Sv. ACTE SirexAA-E]		7.67045	1	1		580000		0
SACTE_4243 reactive intermediate/imine deaminase [Streptomyces sp. Sv. ACTE SirexAA-E]		45.5882	2	2	9200000			0.778
SACTE_4246 Chitinase [Streptomyces sp. Sv. ACTE SirexAA-E]	SP(Sec/SPI)	1.79856	4	1	1500000	1600000	430000	0.136
SACTE_4258 Signal transduction histidine kinase [Streptomyces sp. Sv. ACTE SirexAA-E]		1.53509	3	1		1000000		0.105
SACTE_4260 pilus assembly protein Flp/PilA [Streptomyces sp. Sv. ACTE SirexAA-E]		11.6883	57	2	90000000	370000		2.981
SACTE_4263 Outer membrane protein OmpA [Streptomyces sp. Sv. ACTE SirexAA-E]	SP(Sec/SPI)	4.22535	1	1	2700000			0.194
SACTE_4264 Restriction endonuclease fold toxin 5 [Streptomyces sp. Sv. ACTE SirexAA-E]		2.62172	8	1	14000000	1400000		0.141
SACTE_4278 L-glyceraldehyde 3-phosphate reductase [Streptomyces sp. Sv. ACTE SirexAA-E]		19.1304	6	5	3500000			0.688
SACTE_4280 PhoH-like ATPase [Streptomyces sp. Sv. ACTE SirexAA-E]		4.09091	2	2	3900000			0.194
SACTE_4281 Transglycosylase domain protein [Streptomyces sp. Sv. ACTE SirexAA-E]	SP(Sec/SPI)	29.1139	42	4	88000000	74000000	830000	12.335
SACTE_4283 alkyl hydroperoxide reductase subunit D [Streptomyces sp. Sv. ACTE SirexAA-E]		17.9775	7	3	21000000			1.31
SACTE_4290 Regulator of protease activity HflC, stomatin/prohibitin superfamily [Streptomyces sp. Sv. ACTE SirexAA-E]		5.88235	2	2	7400000			0.292
SACTE_4294 fumarase, class II [Streptomyces sp. Sv. ACTE SirexAA-E]		34.9036	25	13	19000000		970000	1.712
SACTE_4302 Exodeoxyribonuclease VII large subunit [Streptomyces sp. Sv. ACTE SirexAA-E]		1.93705	1	1				0.08
SACTE_4303 amino acid/polyamine/organocation transporter, APC superfamily [Streptomyces sp. Sv. ACTE SirexAA-E]		1.5625	1	1	1400000			0.136
SACTE_4305 polyphosphate glucokinase [Streptomyces sp. Sv. ACTE SirexAA-E]		10	2	2	5700000			0.389
SACTE_4307 hypothetical protein [Streptomyces sp. Sv. ACTE SirexAA-E]		8.83978	1	1	280000			0.122
SACTE_4311 PIN domain-containing protein [Streptomyces sp. Sv. ACTE SirexAA-E]		10.3704	1	1	1800000			0.389
SACTE_4329 Glyoxalase-like domain-containing protein [Streptomyces sp. Sv. ACTE SirexAA-E]		7.75862	1	1	490000			0.585
SACTE_4339 Sugar phosphate permease [Streptomyces sp. Sv. ACTE SirexAA-E]		4.8218	1	1		570000		0.166
SACTE_4342 GTP-binding protein [Streptomyces sp. Sv. ACTE SirexAA-E]		0.961538	2	1		3600000		0.072
SACTE_4343 oligopeptide transport system substrate-binding protein [Streptomyces sp. Sv. ACTE SirexAA-E]	LIPO(Sec/SPII)	74.2173	450	45	1200000000	160000000	1900000	261.636
SACTE_4344 oligopeptide transport system permease protein [Streptomyces sp. Sv. ACTE SirexAA-E]	SP(Sec/SPI)	10	3	3	8400000			0.701
SACTE_4345 oligopeptide transport system permease protein [Streptomyces sp. Sv. ACTE SirexAA-E]		4.44444	3	1	28000000	1500000		0.212
SACTE_4346 peptide/nickel transport system ATP-binding protein [Streptomyces sp. Sv. ACTE SirexAA-E]		14.4886	5	5	8900000			0.585
SACTE_4347 oligopeptide transport system ATP-binding protein [Streptomyces sp. Sv. ACTE SirexAA-E]		11.0526	4	4	7800000			0.624
SACTE_4352 peptide/nickel transport system ATP-binding protein [Streptomyces sp. Sv. ACTE SirexAA-E]		9.18367	2	1		2100000		0.122
SACTE_4354 dipeptidyl-peptidase-4 [Streptomyces sp. Sv. ACTE SirexAA-E]		28.0057	24	14	36000000	1300000		1.482
SACTE_4356 N-acetyl-1-D-myo-inositol-2-amino-2-deoxy-alpha-D-glucopyranoside deacetylase [Streptomyces sp. Sv. ACTE SirexAA-E]		10.9272	1	1	5700000			0.166
SACTE_4358 conserved hypothetical protein [Streptomyces sp. Sv. ACTE SirexAA-E]		1.88383	1	1				0.075
SACTE_4363 putative secreted protein [Streptomyces sp. Sv. ACTE SirexAA-E]	SP(Sec/SPI)	65.124	426	34	910000000	300000000	830000	165.81
SACTE_4366 NAD-dependent dihydropyrimidine dehydrogenase, PreA subunit [Streptomyces sp. Sv. ACTE SirexAA-E]		50.9434	64	5	39000000	14000000	1000000	5.813
SACTE_4367 succinyldiaminopimelate aminotransferase apoenzyme [Streptomyces sp. Sv. ACTE SirexAA-E]		22.6776	8	7	9400000			1.239
SACTE_4368 ATP-binding protein [Streptomyces sp. Sv. ACTE SirexAA-E]	TAT(Tat/SPI)	25.4545	10	2			15000000	1.512
SACTE_4369 conserved hypothetical protein [Streptomyces sp. Sv. ACTE SirexAA-E]		3	1	1				0
SACTE_4371 hypothetical protein [Streptomyces sp. Sv. ACTE SirexAA-E]		36.3985	19	5	21000000	2700000		1.894
SACTE_4376 Protein of unknown function (DUF3117) [Streptomyces sp. Sv. ACTE SirexAA-E]		58.1818	18	3	5200000		1100000	4.623
SACTE_4381 sec-independent protein translocase protein TatB [Streptomyces sp. Sv. ACTE SirexAA-E]		4.29448	1	1	3900000			0.194
SACTE_4388 magnesium transporter [Streptomyces sp. Sv. ACTE SirexAA-E]		7.85908	2	1				0.129
SACTE_4397 Bacterioferritin (cytochrome b1) [Streptomyces sp. Sv. ACTE SirexAA-E]		34.8921	9	7	19000000			1.336
SACTE_4399 Protein of unknown function (DUF3107) [Streptomyces sp. Sv. ACTE SirexAA-E]		76	54	12	220000000	11000000	1800000	315.228
SACTE_4406 Nucleoside-diphosphate-sugar epimerase [Streptomyces sp. Sv. ACTE SirexAA-E]		30.2181	12	9	18000000			1.683
SACTE_4416 NAD+ diphosphatase [Streptomyces sp. Sv. ACTE SirexAA-E]		5.37975	1	1	3100000			0.136
SACTE_4430 putative hydrolase [Streptomyces sp. Sv. ACTE SirexAA-E]		1.23457	1	1	3300000			0.11
SACTE_4436 hypothetical protein [Streptomyces sp. Sv. ACTE SirexAA-E]		15.8317	15	13	14000000			0.574
SACTE_4439 catalase [Streptomyces sp. Sv. ACTE SirexAA-E]		70.8075	311	39	540000000	90000000	7600000	65.287
SACTE_4453 RNA polymerase sigma-70 factor, ECF subfamily [Streptomyces sp. Sv. ACTE SirexAA-E]		3.92857	1	1	8700000			0.136
SACTE_4459 zinc D-Ala-D-Ala carboxypeptidase [Streptomyces sp. Sv. ACTE SirexAA-E]	SP(Sec/SPI)	25.7143	6	4	11000000			1.154
SACTE_4460 Transcriptional regulator GlxA family, contains an amidase domain and an AraC-type DNA-binding HTH domain [Streptomyces sp. Sv. ACTE SirexAA-E]		9.5679	1	1	1900000			0.136
SACTE_4463 ribonucleoside-diphosphate reductase alpha chain [Streptomyces sp. Sv. ACTE SirexAA-E]		3.48692	4	2		1500000		0.162
SACTE_4465 solute:Na+ symporter, SSS family [Streptomyces sp. Sv. ACTE SirexAA-E]		10.8257	7	5	12000000			0.833
SACTE_4468 N,N'-diacetylchitobiose transport system substrate-binding protein [Streptomyces sp. Sv. ACTE SirexAA-E]	LIPO(Sec/SPII)	28.2407	14	10	14000000	8500000		1.471
SACTE_4478 serine/threonine-protein kinase RsbW [Streptomyces sp. Sv. ACTE SirexAA-E]		17.5182	3	2	8300000			0.585
SACTE_4482 N-acetylmuramoyl-L-alanine amidase [Streptomyces sp. Sv. ACTE SirexAA-E]		8.16327	1	1	4100000			0.179
SACTE_4483 Cyclic nucleotide-binding domain-containing protein [Streptomyces sp. Sv. ACTE SirexAA-E]		55.4604	37	20	64000000			5.21
SACTE_4493 nickel superoxide dismutase [Streptomyces sp. Sv. ACTE SirexAA-E]		54.1985	53	10	210000000	32000000		20.544
SACTE_4501 polar amino acid transport system substrate-binding protein [Streptomyces sp. Sv. ACTE SirexAA-E]	LIPO(Sec/SPII)	36.25	11	8	10000000			1.848
SACTE_4503 D-arabinose 1-dehydrogenase, Zn-dependent alcohol dehydrogenase family [Streptomyces sp. Sv. ACTE SirexAA-E]		61.3707	37	16	120000000	4700000		13.678
SACTE_4505 DNA-binding transcriptional regulator, PadR family [Streptomyces sp. Sv. ACTE SirexAA-E]		6.56716	3	2	1900000	5300000		0.245
SACTE_4506 Putative adhesin [Streptomyces sp. Sv. ACTE SirexAA-E]		23.1579	8	5	14000000			0.896
SACTE_4509 2-oxoglutarate dehydrogenase E1 component [Streptomyces sp. Sv. ACTE SirexAA-E]		9.76562	12	9	17000000			0.356
SACTE_4511 DNA-binding response regulator, OmpR family, contains REC and winged-helix (wHTH) domain [Streptomyces sp. Sv. ACTE SirexAA-E]		8.97959	1	1	1000000			0.212
SACTE_4515 Lyzozyme M1 (1,4-beta-N-acetylmuramidase), GH25 family [Streptomyces sp. Sv. ACTE SirexAA-E]	SP(Sec/SPI)	59.6429	50	13	180000000	28000000		27.943
SACTE_4516 DNA-binding transcriptional regulator, MarR family [Streptomyces sp. Sv. ACTE SirexAA-E]		13.125	4	2	200000000			0.194
SACTE_4521 hypothetical protein [Streptomyces sp. Sv. ACTE SirexAA-E]		5.55556	1	1	5100000			0.194
SACTE_4522 2-polyprenyl-6-methoxyphenol hydroxylase [Streptomyces sp. Sv. ACTE SirexAA-E]		7.97101	3	3	4700000			0.269
SACTE_4534 conserved hypothetical protein [Streptomyces sp. Sv. ACTE SirexAA-E]		13.3333	1	1	600000			0.585
SACTE_4538 glycine hydroxymethyltransferase [Streptomyces sp. Sv. ACTE SirexAA-E]		4.46009	1	1				0.116
SACTE_4540 Phosphoglycerate dehydrogenase [Streptomyces sp. Sv. ACTE SirexAA-E]		10.3448	3	3	4800000			0.54
SACTE_4545 coagulation factor 5/8 type domain protein [Streptomyces sp. Sv. ACTE SirexAA-E]		3.72549	13	2	840000			0.155
SACTE_4552 transcription termination factor Rho [Streptomyces sp. Sv. ACTE SirexAA-E]		2.46734	1	1	730000			0.064
SACTE_4562 F-type H+-transporting ATPase subunit a [Streptomyces sp. Sv. ACTE SirexAA-E]		2.95203	1	1	15000000			0.585
SACTE_4563 ATP synthase F0 subcomplex C subunit [Streptomyces sp. Sv. ACTE SirexAA-E]		11.1111	7	1	450000000	15000000		1.154
SACTE_4564 F-type H+-transporting ATPase subunit b [Streptomyces sp. Sv. ACTE SirexAA-E]		23.7569	4	4	13000000			1.154
SACTE_4565 F-type H+-transporting ATPase subunit delta [Streptomyces sp. Sv. ACTE SirexAA-E]		35.7934	8	7	16000000			1.154
SACTE_4566 ATP synthase F1 subcomplex alpha subunit [Streptomyces sp. Sv. ACTE SirexAA-E]		47.9924	67	25	74000000	5500000		7.733
SACTE_4567 F-type H+-transporting ATPase subunit gamma [Streptomyces sp. Sv. ACTE SirexAA-E]		22.9508	6	4	7300000			0.585
SACTE_4568 F-type H+-transporting ATPase subunit beta [Streptomyces sp. Sv. ACTE SirexAA-E]		37.7083	26	14	47000000	8900000		4.109
SACTE_4570 Protein of unknown function (DUF2550) [Streptomyces sp. Sv. ACTE SirexAA-E]		15.5405	1	1	1200000			0.334
SACTE_4571 chitinase [Streptomyces sp. Sv. ACTE SirexAA-E]		36.6412	43	10	21000000	27000000		1.738
SACTE_4575 cob(I)alamin adenosyltransferase [Streptomyces sp. Sv. ACTE SirexAA-E]		14.2105	5	2	14000000	1500000		0.585
SACTE_4577 3-hydroxyacyl-CoA dehydrogenase [Streptomyces sp. Sv. ACTE SirexAA-E]	SP(Sec/SPI)	16.2069	7	4	18000000	810000		0.624
SACTE_4581 conserved hypothetical protein [Streptomyces sp. Sv. ACTE SirexAA-E]		6.15385	1	1	400000			0.334
SACTE_4585 ABC-2 type transport system ATP-binding protein [Streptomyces sp. Sv. ACTE SirexAA-E]		5.46448	1	1	2900000			0.086
SACTE_4586 ABC-2 family transporter protein [Streptomyces sp. Sv. ACTE SirexAA-E]		10.0386	4	3	5000000			0.874
SACTE_4587 ABC-2 type transport system ATP-binding protein [Streptomyces sp. Sv. ACTE SirexAA-E]		19.0476	5	5	15000000			0.73
SACTE_4588 putative cellulose-binding protein [Streptomyces sp. Sv. ACTE SirexAA-E]		31.7308	17	9	18000000			2.162
SACTE_4590 methylmalonyl-CoA epimerase /ethylmalonyl-CoA epimerase [Streptomyces sp. Sv. ACTE SirexAA-E]		81.6901	20	9	47000000	15000000		11.589
SACTE_4591 acetyl-CoA C-acetyltransferase [Streptomyces sp. Sv. ACTE SirexAA-E]		52	19	11	47000000	3000000		3.16
SACTE_4599 Uncharacterized conserved protein, AIM24 family [Streptomyces sp. Sv. ACTE SirexAA-E]		10.4762	2	1	7000000			0.179
SACTE_4606 methylmalonyl-CoA mutase /isobutyryl-CoA mutase large subunit [Streptomyces sp. Sv. ACTE SirexAA-E]		27.0318	9	8	14000000			0.995
SACTE_4607 intein C-terminal splicing region [Streptomyces sp. Sv. ACTE SirexAA-E]		3.62694	8	5	4500000	1900000	790000	0.108
SACTE_4610 putative thioredoxin [Streptomyces sp. Sv. ACTE SirexAA-E]		4.95356	4	2	8800000	1100000		0.334
SACTE_4612 putative cholesterol esterase [Streptomyces sp. Sv. ACTE SirexAA-E]	SP(Sec/SPI)	61.1111	50	12	290000000	58000000		23.245
SACTE_4614 conserved hypothetical protein [Streptomyces sp. Sv. ACTE SirexAA-E]		3.78619	1	1		3700000		0.089
SACTE_4615 pyruvate kinase [Streptomyces sp. Sv. ACTE SirexAA-E]		4	3	2	6700000	2600000		0.15
SACTE_4616 acetate kinase [Streptomyces sp. Sv. ACTE SirexAA-E]		55.0122	45	18	81000000	10000000		4.179
SACTE_4618 6-phosphofructokinase 1 [Streptomyces sp. Sv. ACTE SirexAA-E]		48.3871	14	10	14000000	4000000		1.848
SACTE_4624 Beta-glucanase, GH16 family [Streptomyces sp. Sv. ACTE SirexAA-E]	SP(Sec/SPI)	7.73931	15	3	19000000	5100000		0.638
SACTE_4634 trehalose synthase [Streptomyces sp. Sv. ACTE SirexAA-E]		1.04348	3	1	1700000			0.075
SACTE_4638 Alginate lyase [Streptomyces sp. Sv. ACTE SirexAA-E]	SP(Sec/SPI)	20.9877	24	7	30000000	21000000	210000	1.291
SACTE_4639 Zn-dependent metalloprotease [Streptomyces sp. Sv. ACTE SirexAA-E]	SP(Sec/SPI)	9.38416	24	5	2200000		10000000	0.638
SACTE_4642 putative DNA-binding protein [Streptomyces sp. Sv. ACTE SirexAA-E]		6.01504	10	1				0.259
SACTE_4652 Enoyl-CoA hydratase/carnithine racemase [Streptomyces sp. Sv. ACTE SirexAA-E]		8.23529	2	2	11000000			0.259
SACTE_4661 Serine phosphatase RsbU, regulator of sigma subunit [Streptomyces sp. Sv. ACTE SirexAA-E]		13.1646	5	4	5800000			0.52
SACTE_4668 L-serine dehydratase [Streptomyces sp. Sv. ACTE SirexAA-E]		1.51844	1	1				0.096
SACTE_4669 serine hydroxymethyltransferase [Streptomyces sp. Sv. ACTE SirexAA-E]		48.21	78	16	95000000	9600000	190000	8.047
SACTE_4672 AAA domain-containing protein [Streptomyces sp. Sv. ACTE SirexAA-E]		3.2	1	1				0.194
SACTE_4675 peptide/nickel transport system permease protein [Streptomyces sp. Sv. ACTE SirexAA-E]		2.12121	1	1	3200000			0.233
SACTE_4676 peptide/nickel transport system substrate-binding protein [Streptomyces sp. Sv. ACTE SirexAA-E]	LIPO(Sec/SPII)	73.8908	140	44	270000000	16000000	440000	50.795
SACTE_4677 peptide/nickel transport system permease protein [Streptomyces sp. Sv. ACTE SirexAA-E]		6.99088	2	2	2400000			0.425
SACTE_4678 peptide/nickel transport system ATP-binding protein [Streptomyces sp. Sv. ACTE SirexAA-E]		7.6087	2	2	1900000			0.233
SACTE_4679 peptide/nickel transport system ATP-binding protein [Streptomyces sp. Sv. ACTE SirexAA-E]		10.8545	4	4	3500000			0.468
SACTE_4683 Pimeloyl-ACP methyl ester carboxylesterase [Streptomyces sp. Sv. ACTE SirexAA-E]		54.6763	15	9	20000000	430000		2.875
SACTE_4689 tRNA (5-methylaminomethyl-2-thiouridylate)-methyltransferase [Streptomyces sp. Sv. ACTE SirexAA-E]	SP(Sec/SPI)	2.91777	1	1				0.105
SACTE_4694 Short-chain dehydrogenase [Streptomyces sp. Sv. ACTE SirexAA-E]		3.05677	2	1	6200000			0.136
SACTE_4695 Cobalamin-independent synthase, Catalytic domain [Streptomyces sp. Sv. ACTE SirexAA-E]		3.22581	1	1	3000000			0.129
SACTE_4702 phospholipase C [Streptomyces sp. Sv. ACTE SirexAA-E]	TAT(Tat/SPI)	80.6268	702	50	1400000000	680000000		219.22
SACTE_4703 Protein N-acetyltransferase, RimJ/RimL family [Streptomyces sp. Sv. ACTE SirexAA-E]		16.9399	2	2	3900000			0.585
SACTE_4706 regulatory protein, luxR family [Streptomyces sp. Sv. ACTE SirexAA-E]		2.68199	2	1	490000000	150000000		0.032
SACTE_4710 Phosphoglycerate dehydrogenase [Streptomyces sp. Sv. ACTE SirexAA-E]		33.1288	17	9	31000000			2.594
SACTE_4713 acetolactate synthase, small subunit [Streptomyces sp. Sv. ACTE SirexAA-E]		14.8571	3	3	9600000			0.701
SACTE_4714 ketol-acid reductoisomerase [Streptomyces sp. Sv. ACTE SirexAA-E]		32.1321	10	6	22000000			1.081
SACTE_4715 D-3-phosphoglycerate dehydrogenase [Streptomyces sp. Sv. ACTE SirexAA-E]		7.92453	11	4	25000000	5500000		0.311
SACTE_4718 delta-1-pyrroline-5-carboxylate dehydrogenase [Streptomyces sp. Sv. ACTE SirexAA-E]		52.302	71	20	140000000	10000000		8.211
SACTE_4719 beta-glucosidase [Streptomyces sp. Sv. ACTE SirexAA-E]		1.83007	1	1	1000000			0.059
SACTE_4727 3-isopropylmalate dehydrogenase [Streptomyces sp. Sv. ACTE SirexAA-E]		62.536	66	17	93000000	10000000	2500000	16.191
SACTE_4728 branched-chain amino acid aminotransferase [Streptomyces sp. Sv. ACTE SirexAA-E]		36.5123	9	7	6300000		670000	1.581
SACTE_4730 glucosylceramidase [Streptomyces sp. Sv. ACTE SirexAA-E]	SP(Sec/SPI)	73.3119	93	28	100000000	27000000	160000	9
SACTE_4732 peptide/nickel transport system substrate-binding protein [Streptomyces sp. Sv. ACTE SirexAA-E]	LIPO(Sec/SPII)	22.898	23	9	19000000	1200000		1.102
SACTE_4738 F5/8 type C domain-containing protein [Streptomyces sp. Sv. ACTE SirexAA-E]	SP(Sec/SPI)	50.3195	107	25	150000000	52000000		14.317
SACTE_4739 beta-glucosidase [Streptomyces sp. Sv. ACTE SirexAA-E]	SP(Sec/SPI)	20.6226	15	11	14000000	780000		0.8
SACTE_4742 iron complex transport system permease protein [Streptomyces sp. Sv. ACTE SirexAA-E]		11.2601	3	3	1600000			0.638
SACTE_4745 iron complex transport system substrate-binding protein [Streptomyces sp. Sv. ACTE SirexAA-E]	LIPO(Sec/SPII)	32.853	24	11	32000000	2000000		3.329
SACTE_4753 conserved hypothetical protein [Streptomyces sp. Sv. ACTE SirexAA-E]	SP(Sec/SPI)	26.8571	7	3	11000000	4500000		0.995
SACTE_4755 Beta-1,3-glucanase [Streptomyces sp. Sv. ACTE SirexAA-E]	TAT(Tat/SPI)	74.7549	269	21	630000000	390000000		170.907
SACTE_4756 endo-alpha-N-acetylgalactosaminidase [Streptomyces sp. Sv. ACTE SirexAA-E]	SP(Sec/SPI)	0.930233	2	1				0
SACTE_4757 acetyl-CoA carboxylase carboxyltransferase subunit beta /acetyl-CoA carboxylase carboxyltransferase subunit alpha [Streptomyces sp. Sv. ACTE SirexAA-E]		8.15939	2	2	26000000			0.166
SACTE_4767 2-keto-4-pentenoate hydratase/2-oxohepta-3-ene-1,7-dioic acid hydratase (catechol pathway) [Streptomyces sp. Sv. ACTE SirexAA-E]		6.51341	1	1	7900000			0.334
SACTE_4768 glutamyl-tRNA synthetase [Streptomyces sp. Sv. ACTE SirexAA-E]		12.1272	8	5	7800000	1900000	520000	0.417
SACTE_4771 transcriptional regulator, IclR family [Streptomyces sp. Sv. ACTE SirexAA-E]		5.46218	1	1				0.145
SACTE_4778 1-acyl-sn-glycerol-3-phosphate acyltransferases [Streptomyces sp. Sv. ACTE SirexAA-E]		4.8	1	1				0.166
SACTE_4785 large subunit ribosomal protein L28 [Streptomyces sp. Sv. ACTE SirexAA-E]		50.8197	11	5	24000000	700000		30.623
SACTE_4787 ATP-dependent DNA helicase RecG [Streptomyces sp. Sv. ACTE SirexAA-E]		4.11141	2	1				0
SACTE_4789 Phosphopantetheine adenylyltransferase [Streptomyces sp. Sv. ACTE SirexAA-E]		49.7041	15	6	48000000	1600000		6.499
SACTE_4792 LSU ribosomal protein L32P [Streptomyces sp. Sv. ACTE SirexAA-E]		19.2982	1	1	23000000			2.162
SACTE_4793 ribonuclease-3 [Streptomyces sp. Sv. ACTE SirexAA-E]		6.20438	2	2	4700000			0.259
SACTE_4795 Uncharacterized conserved protein YkwD, contains CAP (CSP/antigen 5/PR1) domain [Streptomyces sp. Sv. ACTE SirexAA-E]		4.93827	1	1		5600000		0
SACTE_4799 MFS transporter, sugar porter (SP) family [Streptomyces sp. Sv. ACTE SirexAA-E]		3.17797	2	2	2800000			0.359
SACTE_4804 ammonium transporter [Streptomyces sp. Sv. ACTE SirexAA-E]		2.88889	1	1	8900000			0.389
SACTE_4805 nitrogen regulatory protein P-II family [Streptomyces sp. Sv. ACTE SirexAA-E]		19.6429	2	2	8300000			1.154
SACTE_4807 signal recognition particle subunit FFH/SRP54 (srp54) [Streptomyces sp. Sv. ACTE SirexAA-E]		13.9806	8	6	8600000			0.468
SACTE_4810 small subunit ribosomal protein S16 [Streptomyces sp. Sv. ACTE SirexAA-E]		11.1111	2	1	32000000			0.292
SACTE_4814 large subunit ribosomal protein L19 [Streptomyces sp. Sv. ACTE SirexAA-E]		49.1379	21	6	96000000	5800000		12.895
SACTE_4817 signal peptidase I [Streptomyces sp. Sv. ACTE SirexAA-E]		43.8438	16	10	32000000	550000		2.36
SACTE_4827 SSU ribosomal protein S2P [Streptomyces sp. Sv. ACTE SirexAA-E]		41.6129	35	16	78000000	6000000		5.7
SACTE_4828 elongation factor Ts [Streptomyces sp. Sv. ACTE SirexAA-E]		3.95683	1	1	4800000			0.129
SACTE_4830 ribosome recycling factor [Streptomyces sp. Sv. ACTE SirexAA-E]		23.2432	9	4	5600000	5900000	380000	1.031
SACTE_4843 Adenosylmethionine-8-amino-7-oxononanoate aminotransferase [Streptomyces sp. Sv. ACTE SirexAA-E]		70.4194	57	25	58000000	8000000		6.88
SACTE_4845 betaine-aldehyde dehydrogenase [Streptomyces sp. Sv. ACTE SirexAA-E]		46.9729	18	13	24000000			2.162
SACTE_4846 conserved hypothetical protein [Streptomyces sp. Sv. ACTE SirexAA-E]		15.5689	1	1	1700000			0.468
SACTE_4848 aminodeoxyfutalosine deaminase [Streptomyces sp. Sv. ACTE SirexAA-E]		2.32558	1	1	1700000			0.122
SACTE_4851 betaine-aldehyde dehydrogenase [Streptomyces sp. Sv. ACTE SirexAA-E]		21.4286	5	5	6800000			0.585
SACTE_4852 spermidine/putrescine transport system substrate-binding protein [Streptomyces sp. Sv. ACTE SirexAA-E]	TAT(Tat/SPI)	7.21154	4	2	1800000	1600000		0.186
SACTE_4853 spermidine/putrescine transport system ATP-binding protein [Streptomyces sp. Sv. ACTE SirexAA-E]		8.61619	1	1				0.136
SACTE_4857 conserved hypothetical protein [Streptomyces sp. Sv. ACTE SirexAA-E]		42.9487	8	5	7800000			2.162
SACTE_4858 Chitinase [Streptomyces sp. Sv. ACTE SirexAA-E]	SP(Sec/SPI)	8.70279	3	3	6400000			0.334
SACTE_4860 4-aminobutyrate aminotransferase / (S)-3-amino-2-methylpropionate transaminase [Streptomyces sp. Sv. ACTE SirexAA-E]	TAT(Tat/SPI)	52.0179	46	19	51000000	1400000	390000	6.743
SACTE_4861 putative ATP/GTP-binding protein [Streptomyces sp. Sv. ACTE SirexAA-E]		1.12641	1	1	1800000			0.055
SACTE_4864 hypothetical protein [Streptomyces sp. Sv. ACTE SirexAA-E]		19.4444	16	11	18000000			0.891
SACTE_4869 Membrane-associated protease RseP, regulator of RpoE activity [Streptomyces sp. Sv. ACTE SirexAA-E]		2.52294	1	1	530000			0.116
SACTE_4873 prolyl-tRNA synthetase [Streptomyces sp. Sv. ACTE SirexAA-E]		2.29682	1	1	2600000			0.064
SACTE_4880 translation initiation factor IF-2 [Streptomyces sp. Sv. ACTE SirexAA-E]		1.63132	3	1	11000000	880000		0.075
SACTE_4884 conserved hypothetical protein [Streptomyces sp. Sv. ACTE SirexAA-E]		0.570033	1	1				0.031
SACTE_4887 peptide/nickel transport system ATP-binding protein [Streptomyces sp. Sv. ACTE SirexAA-E]		8.08383	1	1	2100000			0.116
SACTE_4892 MinD-like ATPase involved in chromosome partitioning or flagellar assembly [Streptomyces sp. Sv. ACTE SirexAA-E]		0.970874	1	1				0.129
SACTE_4893 conserved hypothetical protein [Streptomyces sp. Sv. ACTE SirexAA-E]		8.33333	1	1		64000		0.212
SACTE_4898 WXG100 family type VII secretion target [Streptomyces sp. Sv. ACTE SirexAA-E]		7.84314	1	1		2600000		0.389
SACTE_4902 hypothetical protein [Streptomyces sp. Sv. ACTE SirexAA-E]		2.70968	1	1				0.05
SACTE_4907 SSU ribosomal protein S15P [Streptomyces sp. Sv. ACTE SirexAA-E]		27.0833	15	4	120000000	11000000		4.623
SACTE_4908 polyribonucleotide nucleotidyltransferase [Streptomyces sp. Sv. ACTE SirexAA-E]		58.0733	148	37	120000000	12000000	330000	16.083
SACTE_4910 dihydrodipicolinate reductase [Streptomyces sp. Sv. ACTE SirexAA-E]		51.6	27	11	69000000	99000	680000	7.577
SACTE_4914 thymidylate synthase (FAD) [Streptomyces sp. Sv. ACTE SirexAA-E]		18.3673	2	2	400000			0.292
SACTE_4915 4-hydroxy-tetrahydrodipicolinate synthase [Streptomyces sp. Sv. ACTE SirexAA-E]		7.35786	7	2	5500000		1300000	0.292
SACTE_4916 ribonuclease J [Streptomyces sp. Sv. ACTE SirexAA-E]		51.8717	45	24	76000000	4200000		4.043
SACTE_4918 Signal transduction histidine kinase [Streptomyces sp. Sv. ACTE SirexAA-E]		6.61157	11	8	2800000			0.172
SACTE_4919 Response regulator receiver domain-containing protein [Streptomyces sp. Sv. ACTE SirexAA-E]		8.84956	1	1	7300000			0.212
SACTE_4920 DNA segregation ATPase FtsK/SpoIIIE, S-DNA-T family [Streptomyces sp. Sv. ACTE SirexAA-E]		2.32804	1	1				0.04
SACTE_4943 glutamate transport system permease protein [Streptomyces sp. Sv. ACTE SirexAA-E]		18.5567	5	4	4100000			1.154
SACTE_4944 amino acid ABC transporter membrane protein 1, PAAT family [Streptomyces sp. Sv. ACTE SirexAA-E]		23.2558	6	4	12000000			1.512
SACTE_4945 amino acid ABC transporter substrate-binding protein, PAAT family [Streptomyces sp. Sv. ACTE SirexAA-E]	LIPO(Sec/SPII)	75.57	90	28	280000000	15000000	1200000	70.969
SACTE_4946 amino acid ABC transporter ATP-binding protein, PAAT family [Streptomyces sp. Sv. ACTE SirexAA-E]		31.8008	6	5	33000000			1.276
SACTE_4947 DNA-binding response regulator, OmpR family, contains REC and winged-helix (wHTH) domain [Streptomyces sp. Sv. ACTE SirexAA-E]		3.91304	1	1	11000000			0.166
SACTE_4952 MT0933-like antitoxin protein [Streptomyces sp. Sv. ACTE SirexAA-E]		41.9753	3	2	7400000	6000000		1.512
SACTE_4955 diaminopimelate epimerase [Streptomyces sp. Sv. ACTE SirexAA-E]		2.06897	2	1	380000			0.155
SACTE_4959 putative secreted protein [Streptomyces sp. Sv. ACTE SirexAA-E]	LIPO(Sec/SPII)	11.3861	11	5	8500000	2400000		0.73
SACTE_4963 Siderophore synthetase component [Streptomyces sp. Sv. ACTE SirexAA-E]		23.4146	16	13	18000000			1.113
SACTE_4964 ATP-dependent DNA helicase DinG [Streptomyces sp. Sv. ACTE SirexAA-E]		5.19084	1	1		1700000		0.061
SACTE_4965 repressor LexA [Streptomyces sp. Sv. ACTE SirexAA-E]		2.26415	1	1	5800000			0.166
SACTE_4968 tellurium resistance protein TerD [Streptomyces sp. Sv. ACTE SirexAA-E]		19.8864	4	2	970000			0.585
SACTE_4971 ADP-ribosylglycohydrolase [Streptomyces sp. Sv. ACTE SirexAA-E]		3.97351	1	1	3300000			0.179
SACTE_4989 RNA polymerase, sigma 70 subunit, RpoD [Streptomyces sp. Sv. ACTE SirexAA-E]		9.32039	13	5	32000000			1.346
SACTE_4990 Trypsin [Streptomyces sp. Sv. ACTE SirexAA-E]	SP(Sec/SPI)	5.07246	2	1			580000	0.212
SACTE_5004 Predicted Zn-dependent peptidase [Streptomyces sp. Sv. ACTE SirexAA-E]		11.7391	7	5	5200000			0.585
SACTE_5008 Acyl-CoA synthetase (NDP forming) [Streptomyces sp. Sv. ACTE SirexAA-E]		2.22447	1	1				0.039
SACTE_5012 hypothetical protein [Streptomyces sp. Sv. ACTE SirexAA-E]		6.97674	1	1	2400000			0.179
SACTE_5015 conserved hypothetical protein [Streptomyces sp. Sv. ACTE SirexAA-E]		5.5409	1	1	110000			0
SACTE_5022 Signal transduction histidine kinase [Streptomyces sp. Sv. ACTE SirexAA-E]		1.69492	2	1	4200000			0.089
SACTE_5027 dUTP pyrophosphatase [Streptomyces sp. Sv. ACTE SirexAA-E]		5.11364	2	1	7000000			0.259
SACTE_5033 two-component system, OmpR family, sensor histidine kinase KdpD [Streptomyces sp. Sv. ACTE SirexAA-E]		0.708383	2	1	410000			0.047
SACTE_5038 trk system potassium uptake protein TrkA [Streptomyces sp. Sv. ACTE SirexAA-E]		23.8739	5	4	7400000			0.778
SACTE_5056 ABC-type branched-chain amino acid transport system, substrate-binding protein [Streptomyces sp. Sv. ACTE SirexAA-E]		8.10811	1	1				0.136
SACTE_5059 Uncharacterized membrane protein [Streptomyces sp. Sv. ACTE SirexAA-E]		4.97512	1	1				0.212
SACTE_5061 non-ribosomal peptide synthase domain TIGR01720/amino acid adenylation domain-containing protein [Streptomyces sp. Sv. ACTE SirexAA-E]		0.562617	1	1	800000			0.009
SACTE_5065 Polysaccharide deacetylase [Streptomyces sp. Sv. ACTE SirexAA-E]		33.6538	12	7	43000000			1.239
SACTE_5081 methionine synthase (B12-independent) [Streptomyces sp. Sv. ACTE SirexAA-E]		1.03896	1	1	2700000			0.045
SACTE_5090 cytochrome c oxidase subunit 1 [Streptomyces sp. Sv. ACTE SirexAA-E]		4.7619	4	1	200000			0.638
SACTE_5092 pyruvate carboxylase [Streptomyces sp. Sv. ACTE SirexAA-E]		0.800712	1	1	19000000			0.036
SACTE_5109 probable F420-dependent oxidoreductase, Rv1855c family [Streptomyces sp. Sv. ACTE SirexAA-E]		69.7068	42	20	68000000	1700000		15.238
SACTE_5113 arginine deiminase [Streptomyces sp. Sv. ACTE SirexAA-E]		38.0488	20	13	30000000			1.913
SACTE_5114 ornithine carbamoyltransferase [Streptomyces sp. Sv. ACTE SirexAA-E]		8.35735	4	3	23000000	3100000		0.438
SACTE_5119 multicomponent Na+:H+ antiporter subunit A [Streptomyces sp. Sv. ACTE SirexAA-E]	SP(Sec/SPI)	3.41615	1	1	370000			0.07
SACTE_5135 Concanavalin A-like lectin/glucanases superfamily protein [Streptomyces sp. Sv. ACTE SirexAA-E]	SP(Sec/SPI)	3.99467	6	3	6100000	480000		0.301
SACTE_5136 GDPmannose 4,6-dehydratase [Streptomyces sp. Sv. ACTE SirexAA-E]		5.93472	1	1		270000		0.101
SACTE_5140 mannonate dehydratase [Streptomyces sp. Sv. ACTE SirexAA-E]		6.68317	2	2	1800000			0.222
SACTE_5143 argininosuccinate synthase [Streptomyces sp. Sv. ACTE SirexAA-E]		3.9501	1	1	560000			0.083
SACTE_5146 PPOX class probable F420-dependent enzyme [Streptomyces sp. Sv. ACTE SirexAA-E]		15.7143	3	2	8300000		610000	0.668
SACTE_5160 GDSL-like Lipase/Acylhydrolase family protein [Streptomyces sp. Sv. ACTE SirexAA-E]	SP(Sec/SPI)	38.6207	13	6	30000000	10000000		4.012
SACTE_5165 Protein of unknown function (DUF4232) [Streptomyces sp. Sv. ACTE SirexAA-E]	LIPO(Sec/SPII)	4.52675	1	1	1400000			0.212
SACTE_5166 Beta-xylosidase, GH43 family [Streptomyces sp. Sv. ACTE SirexAA-E]	SP(Sec/SPI)	29.8211	28	10	28000000	1400000	890000	1.424
SACTE_5178 hypothetical protein [Streptomyces sp. Sv. ACTE SirexAA-E]		0.54937	5	4	36000000		240000	0.01
SACTE_5186 hypothetical protein [Streptomyces sp. Sv. ACTE SirexAA-E]		12.6168	1	1				0.179
SACTE_5190 drug resistance transporter, EmrB/QacA subfamily [Streptomyces sp. Sv. ACTE SirexAA-E]		5.02793	1	1	15000000			0.136
SACTE_5192 Clp amino terminal domain-containing protein, pathogenicity island component [Streptomyces sp. Sv. ACTE SirexAA-E]		4.29185	2	1	19000000			0.179
SACTE_5220 aconitase [Streptomyces sp. Sv. ACTE SirexAA-E]		54.0331	169	39	120000000	12000000	9500000	9.502
SACTE_5226 beta-glucosidase [Streptomyces sp. Sv. ACTE SirexAA-E]		61.6558	55	28	52000000	3900000	240000	10.788
SACTE_5228 multiple sugar transport system permease protein [Streptomyces sp. Sv. ACTE SirexAA-E]		2.47678	1	1				0.292
SACTE_5231 alpha-D-xyloside xylohydrolase [Streptomyces sp. Sv. ACTE SirexAA-E]		78.8	262	58	540000000	55000000	1500000	89.063
SACTE_5232 probable phosphoglycerate mutase [Streptomyces sp. Sv. ACTE SirexAA-E]		32.6923	6	5	8000000			1.424
SACTE_5235 alpha-1,2-mannosidase, putative [Streptomyces sp. Sv. ACTE SirexAA-E]	SP(Sec/SPI)	58.5023	275	68	230000000	37000000		21.586
SACTE_5236 N-acetylglucosamine transport system substrate-binding protein [Streptomyces sp. Sv. ACTE SirexAA-E]	LIPO(Sec/SPII)	38.7967	36	15	91000000	17000000	510000	3.394
SACTE_5239 Sugar kinase of the NBD/HSP70 family, may contain an N-terminal HTH domain [Streptomyces sp. Sv. ACTE SirexAA-E]		3.7594	2	1				0.105
SACTE_5240 D-xylose transport system substrate-binding protein [Streptomyces sp. Sv. ACTE SirexAA-E]	LIPO(Sec/SPII)	78.0488	86	30	170000000	7800000	440000	72.053
SACTE_5241 monosaccharide ABC transporter ATP-binding protein, CUT2 family [Streptomyces sp. Sv. ACTE SirexAA-E]		10.3053	5	3	12000000			0.778
SACTE_5242 D-xylose transport system permease protein [Streptomyces sp. Sv. ACTE SirexAA-E]		2.82353	1	1	10000000			0.212
SACTE_5247 conserved hypothetical protein [Streptomyces sp. Sv. ACTE SirexAA-E]		1.88172	1	1	980000			0.11
SACTE_5251 GlcNAc-PI de-N-acetylase [Streptomyces sp. Sv. ACTE SirexAA-E]		4.95495	3	3	2300000			0.184
SACTE_5254 3-hydroxyacyl-CoA dehydrogenase [Streptomyces sp. Sv. ACTE SirexAA-E]		4.09027	4	3	7300000	530000		0.274
SACTE_5259 uroporphyrinogen decarboxylase [Streptomyces sp. Sv. ACTE SirexAA-E]		1.96629	1	1	7000000			0.155
SACTE_5260 NADPH-dependent 2,4-dienoyl-CoA reductase, sulfur reductase [Streptomyces sp. Sv. ACTE SirexAA-E]		55	30	16	65000000	2700000		3.507
SACTE_5263 chlorite dismutase [Streptomyces sp. Sv. ACTE SirexAA-E]		50.211	58	13	100000000	11000000	870000	6.743
SACTE_5266 hypothetical protein [Streptomyces sp. Sv. ACTE SirexAA-E]		5.50459	1	1		150000		0.105
SACTE_5267 Glycosyl hydrolases family 43 [Streptomyces sp. Sv. ACTE SirexAA-E]	TAT(Tat/SPI)	54	60	17	65000000	30000000		5.105
SACTE_5291 Pimeloyl-ACP methyl ester carboxylesterase [Streptomyces sp. Sv. ACTE SirexAA-E]		2.50896	2	1	6000000			0.129
SACTE_5301 2-amino-3-ketobutyrate coenzyme A ligase [Streptomyces sp. Sv. ACTE SirexAA-E]		3.27456	4	1	2600000		840000	0.105
SACTE_5312 Xaa-Pro aminopeptidase [Streptomyces sp. Sv. ACTE SirexAA-E]		18.9474	10	5	11000000		480000	0.778
SACTE_5315 maltooligosyltrehalose trehalohydrolase [Streptomyces sp. Sv. ACTE SirexAA-E]		6.1157	3	3	3200000			0.334
SACTE_5319 (1->4)-alpha-D-glucan 1-alpha-D-glucosylmutase [Streptomyces sp. Sv. ACTE SirexAA-E]		54.4192	43	29	34000000	680000		2.594
SACTE_5320 glycogen operon protein [Streptomyces sp. Sv. ACTE SirexAA-E]		22.7462	23	12	32000000			1.006
SACTE_5330 streptogrisin A [Streptomyces sp. Sv. ACTE SirexAA-E]	SP(Sec/SPI)	24.5033	52	4	15000000	17000000	240000	1.424
SACTE_5335 NitT/TauT family transport system substrate-binding protein [Streptomyces sp. Sv. ACTE SirexAA-E]	LIPO(Sec/SPII)	38.2114	26	9	20000000		750000	1.462
SACTE_5342 sulfite reductase (ferredoxin) [Streptomyces sp. Sv. ACTE SirexAA-E]		20.922	8	8	6100000	25000000	850000	0.645
SACTE_5345 putative acyl-CoA dehydrogenase [Streptomyces sp. Sv. ACTE SirexAA-E]		33.8858	17	11	14000000			1.438
SACTE_5353 3-hydroxybutyryl-CoA dehydrogenase [Streptomyces sp. Sv. ACTE SirexAA-E]		60.355	52	22	56000000	2300000	560000	7.483
SACTE_5357 acetyl-CoA C-acetyltransferase [Streptomyces sp. Sv. ACTE SirexAA-E]		13.9706	5	5	9000000			0.73
SACTE_5374 DNA-binding transcriptional regulator, FadR family [Streptomyces sp. Sv. ACTE SirexAA-E]		3.7037	1	1	3900000			0.212
SACTE_5393 Protein phosphatase 2C [Streptomyces sp. Sv. ACTE SirexAA-E]		3.57143	4	3	4200000			0.189
SACTE_5396 ribonuclease T1 [Streptomyces sp. Sv. ACTE SirexAA-E]	SP(Sec/SPI)	17.2414	2	1	22000000	18000000		1.154
SACTE_5404 CO or xanthine dehydrogenase, FAD-binding subunit [Streptomyces sp. Sv. ACTE SirexAA-E]		9.12162	3	2	2300000			0.274
SACTE_5406 xanthine dehydrogenase, molybdenum binding subunit apoprotein [Streptomyces sp. Sv. ACTE SirexAA-E]		10.4089	4	4	6100000			0.245
SACTE_5408 xanthine dehydrogenase accessory factor [Streptomyces sp. Sv. ACTE SirexAA-E]	TAT(Tat/SPI)	1.84697	1	1				0.096
SACTE_5409 PA domain-containing protein [Streptomyces sp. Sv. ACTE SirexAA-E]	SP(Sec/SPI)	2.43704	2	2	6200000			0.077
SACTE_5412 urease subunit alpha [Streptomyces sp. Sv. ACTE SirexAA-E]		1.0582	6	1	60000000			0.086
SACTE_5418 Putative peptidoglycan binding domain-containing protein [Streptomyces sp. Sv. ACTE SirexAA-E]	TAT(Tat/SPI)	6.76983	12	3	6700000	1500000		0.425
SACTE_5430 ATP-binding cassette, subfamily B [Streptomyces sp. Sv. ACTE SirexAA-E]		0.476948	1	1		1400000		0.034
SACTE_5445 adenylate cyclase [Streptomyces sp. Sv. ACTE SirexAA-E]		7.26257	1	1		9000000		0.122
SACTE_5447 2-hydroxy-3-oxopropionate reductase [Streptomyces sp. Sv. ACTE SirexAA-E]		29.2929	7	5	14000000			0.968
SACTE_5452 5-hydroxyisourate hydrolase [Streptomyces sp. Sv. ACTE SirexAA-E]		36.4341	10	4	11000000	5900000		3.642
SACTE_5455 Cytosine/adenosine deaminase [Streptomyces sp. Sv. ACTE SirexAA-E]		38.7446	35	15	72000000	5800000		3.962
SACTE_5457 chitosanase [Streptomyces sp. Sv. ACTE SirexAA-E]	SP(Sec/SPI)	69.8962	189	22	430000000	130000000	4500000	152.993
SACTE_5461 Endo-1,4-beta-mannosidase [Streptomyces sp. Sv. ACTE SirexAA-E]		9.00621	7	6	9400000			0.562
SACTE_5472 malate synthase [Streptomyces sp. Sv. ACTE SirexAA-E]		38.4045	30	17	41000000	1300000	1100000	2.621
SACTE_5479 transcriptional regulator, IclR family [Streptomyces sp. Sv. ACTE SirexAA-E]		2.63158	1	1	4000000			0.136
SACTE_5482 Aldo/keto reductase [Streptomyces sp. Sv. ACTE SirexAA-E]		67.9856	25	14	35000000			6.743
SACTE_5484 transcriptional regulator, TetR family [Streptomyces sp. Sv. ACTE SirexAA-E]		4.6729	1	1	990000			0.194
SACTE_5493 simple sugar transport system substrate-binding protein [Streptomyces sp. Sv. ACTE SirexAA-E]	LIPO(Sec/SPII)	14.0673	2	2	6000000			0.359
SACTE_5494 monosaccharide ABC transporter membrane protein, CUT2 family [Streptomyces sp. Sv. ACTE SirexAA-E]		2.57143	1	1	1300000			0.259
SACTE_5519 RHS repeat-associated core domain-containing protein [Streptomyces sp. Sv. ACTE SirexAA-E]	SP(Sec/SPI)	19.4969	63	15	5800000		3800000	0.978
SACTE_5520 hypothetical protein [Streptomyces sp. Sv. ACTE SirexAA-E]	SP(Sec/SPI)	38.7283	15	4	9800000	7600000		3.642
SACTE_5553 Site-specific recombinase XerD [Streptomyces sp. Sv. ACTE SirexAA-E]		5.83756	1	1			50000	0.11
SACTE_5555 L-ascorbate metabolism protein UlaG, beta-lactamase superfamily [Streptomyces sp. Sv. ACTE SirexAA-E]		18.1395	7	4	19000000	3500000		1.512
SACTE_5556 exodeoxyribonuclease-3 [Streptomyces sp. Sv. ACTE SirexAA-E]		5.01931	2	1	1400000			0.145
SACTE_5557 gluconate 5-dehydrogenase [Streptomyces sp. Sv. ACTE SirexAA-E]		9.65251	2	2	3500000			0.292
SACTE_5577 Acyl transferase domain-containing protein [Streptomyces sp. Sv. ACTE SirexAA-E]		0.542083	1	1	13000000			0.014
SACTE_5580 Acyl transferase domain-containing protein [Streptomyces sp. Sv. ACTE SirexAA-E]		1.26183	3	2				0.027
SACTE_5581 Acyl transferase domain-containing protein [Streptomyces sp. Sv. ACTE SirexAA-E]		0.504169	1	1				0.009
SACTE_5589 gamma-glutamyltranspeptidase / glutathione hydrolase [Streptomyces sp. Sv. ACTE SirexAA-E]	SP(Sec/SPI)	64.7255	146	33	140000000	44000000		22.101
SACTE_5597 conserved hypothetical protein [Streptomyces sp. Sv. ACTE SirexAA-E]		5.24017	1	1		520000		0
SACTE_5599 conserved hypothetical protein [Streptomyces sp. Sv. ACTE SirexAA-E]	SP(Sec/SPI)	2.11566	1	1			540000	0.089
SACTE_5600 conserved hypothetical protein [Streptomyces sp. Sv. ACTE SirexAA-E]		4.16667	4	1			2000000	0.778
SACTE_5604 N-carbamoylputrescine amidase [Streptomyces sp. Sv. ACTE SirexAA-E]		60.7143	36	13	72000000	5100000	620000	9
SACTE_5605 4-aminobutyrate aminotransferase [Streptomyces sp. Sv. ACTE SirexAA-E]		29.9766	17	9	20000000	980000		1.291
SACTE_5606 dihydropyrimidinase [Streptomyces sp. Sv. ACTE SirexAA-E]		76.8898	80	27	120000000	4700000		30.623
SACTE_5614 F420-dependent oxidoreductase, CPS_4043 family [Streptomyces sp. Sv. ACTE SirexAA-E]		5.40541	3	2	2100000			0.212
SACTE_5615 nucleobase:cation symporter-1, NCS1 family [Streptomyces sp. Sv. ACTE SirexAA-E]		1.90114	1	1	6000000			0.11
SACTE_5619 isocitrate dehydrogenase [Streptomyces sp. Sv. ACTE SirexAA-E]		44.7903	121	28	37000000	4500000	6000000	4.337
SACTE_5629 Ricin-type beta-trefoil lectin domain-containing protein [Streptomyces sp. Sv. ACTE SirexAA-E]		68.2432	227	27	810000000	160000000		109.069
SACTE_5630 Predicted oxidoreductase [Streptomyces sp. Sv. ACTE SirexAA-E]		22.7139	14	7	17000000	580000		2.594
SACTE_5634 Phytoene dehydrogenase-related protein [Streptomyces sp. Sv. ACTE SirexAA-E]		22.293	12	7	14000000			1.096
SACTE_5647 Polygalacturonase [Streptomyces sp. Sv. ACTE SirexAA-E]		53.2911	187	27	220000000	87000000		12.335
SACTE_5655 phosphatidylserine decarboxylase [Streptomyces sp. Sv. ACTE SirexAA-E]		8.83721	1	1				0.212
SACTE_5656 (2S)-methylsuccinyl-CoA dehydrogenase [Streptomyces sp. Sv. ACTE SirexAA-E]		4.98753	1	1			670000	0
SACTE_5657 L-erythro-3-methylmalyl-CoA dehydratase [Streptomyces sp. Sv. ACTE SirexAA-E]		41.1429	6	6	26000000	8800000		3.642
SACTE_5658 citrate lyase subunit beta / citryl-CoA lyase [Streptomyces sp. Sv. ACTE SirexAA-E]		5.8642	1	1	1800000			0.116
SACTE_5668 alpha/beta hydrolase fold [Streptomyces sp. Sv. ACTE SirexAA-E]		68.1214	380	39	1300000000	290000000		143.974
SACTE_5670 Polyketide cyclase / dehydrase and lipid transport [Streptomyces sp. Sv. ACTE SirexAA-E]		23.8095	2	2	3800000			0.668
SACTE_5677 L-glyceraldehyde 3-phosphate reductase [Streptomyces sp. Sv. ACTE SirexAA-E]		13.5135	6	3	5700000			0.389
SACTE_5678 D-amino peptidase [Streptomyces sp. Sv. ACTE SirexAA-E]		2.12014	12	1			2100000	0.212
SACTE_5680 Dipeptidyl aminopeptidase/acylaminoacyl peptidase [Streptomyces sp. Sv. ACTE SirexAA-E]		39.3124	26	18	35000000			2.875
SACTE_5682 putative hydrolase, CocE/NonD family [Streptomyces sp. Sv. ACTE SirexAA-E]		15.0847	9	6	3400000	4700000		0.607
SACTE_5685 alpha-amylase [Streptomyces sp. Sv. ACTE SirexAA-E]		32.4619	19	11	29000000	18000000		2.34
SACTE_5691 Predicted homoserine dehydrogenase, contains C-terminal SAF domain [Streptomyces sp. Sv. ACTE SirexAA-E]		9.38166	2	2	4800000			0.194
SACTE_5719 protein of unknown function (DUF1996) [Streptomyces sp. Sv. ACTE SirexAA-E]	SP(Sec/SPI)	14.8387	16	3	13000000	8800000	1200000	1.054
SACTE_5740 monosaccharide ABC transporter substrate-binding protein, CUT2 family [Streptomyces sp. Sv. ACTE SirexAA-E]	LIPO(Sec/SPII)	8.11594	2	2	3000000			0.222
SACTE_5742 Sugar phosphate isomerase/epimerase [Streptomyces sp. Sv. ACTE SirexAA-E]		55.2553	27	13	55000000	950000	740000	4.275
SACTE_5743 Glucose/arabinose dehydrogenase, beta-propeller fold [Streptomyces sp. Sv. ACTE SirexAA-E]	SP(Sec/SPI)	1.21359	4	2			550000	0.073
SACTE_5751 Sugar phosphate isomerase/epimerase [Streptomyces sp. Sv. ACTE SirexAA-E]	TAT(Tat/SPI)	63.5097	195	24	400000000	110000000	890000	112.646
SACTE_5760 ribose transport system ATP-binding protein [Streptomyces sp. Sv. ACTE SirexAA-E]		4.10156	1	1	2800000			0.077
SACTE_5761 ribose transport system permease protein [Streptomyces sp. Sv. ACTE SirexAA-E]		6.73813	3	2	2800000	980000		0.186
SACTE_5763 D-ribose pyranase [Streptomyces sp. Sv. ACTE SirexAA-E]		25.5814	7	3	17000000	2700000		1.683
SACTE_5764 Carbohydrate binding domain-containing protein [Streptomyces sp. Sv. ACTE SirexAA-E]	SP(Sec/SPI)	7.29783	8	3	16000000	3000000		0.501
SACTE_5800 pectinesterase [Streptomyces sp. Sv. ACTE SirexAA-E]	SP(Sec/SPI)	4.97238	1	1		2600000		0.145
SACTE_5804 Tetratricopeptide repeat-containing protein [Streptomyces sp. Sv. ACTE SirexAA-E]		3.66782	4	3	3200000			0.079
SACTE_5826 Ca-activated chloride channel family protein [Streptomyces sp. Sv. ACTE SirexAA-E]	SP(Sec/SPI)	4.24528	2	2	4400000			0.116
SACTE_5827 xylulokinase [Streptomyces sp. Sv. ACTE SirexAA-E]		66.7343	111	30	210000000	4400000	1500000	35.308
SACTE_5828 xylose isomerase [Streptomyces sp. Sv. ACTE SirexAA-E]		90.4884	1062	49	7400000000	470000000	86000000	7497.94
SACTE_5838 Signal transduction histidine kinase [Streptomyces sp. Sv. ACTE SirexAA-E]		17.0018	18	8	22000000			0.874
SACTE_5839 Predicted regulator of Ras-like GTPase activity, Roadblock/LC7/MglB family [Streptomyces sp. Sv. ACTE SirexAA-E]		7.40741	2	1	1100000			0.389
SACTE_5840 Protein of unknown function (DUF742) [Streptomyces sp. Sv. ACTE SirexAA-E]		9.83607	1	1	2000000			0.468
SACTE_5841 Signal recognition particle receptor subunit beta, a GTPase [Streptomyces sp. Sv. ACTE SirexAA-E]		4.90196	1	1	5800000			0.212
SACTE_5842 Cytochrome P450 [Streptomyces sp. Sv. ACTE SirexAA-E]		2.72374	1	1	3100000			0.093
SACTE_5843 6-phospho-beta-glucosidase [Streptomyces sp. Sv. ACTE SirexAA-E]		13.1696	5	4	10000000			0.359
SACTE_5849 Peptidase inhibitor I9 [Streptomyces sp. Sv. ACTE SirexAA-E]	SP(Sec/SPI)	2.97767	2	1			870000	0.194
SACTE_5855 Acyl-CoA dehydrogenase [Streptomyces sp. Sv. ACTE SirexAA-E]		1.73267	1	1	2000000			0.122
SACTE_5859 conserved hypothetical protein [Streptomyces sp. Sv. ACTE SirexAA-E]	SP(Sec/SPI)	59.4855	36	13	70000000	26000000		7.577
SACTE_5865 phospholipid/cholesterol/gamma-HCH transport system substrate-binding protein [Streptomyces sp. Sv. ACTE SirexAA-E]		1.62791	1	1	3300000			0.11
SACTE_5866 phospholipid/cholesterol/gamma-HCH transport system substrate-binding protein [Streptomyces sp. Sv. ACTE SirexAA-E]	SP(Sec/SPI)	5.8309	1	1	53000000			0.145
SACTE_5874 Mce-associated membrane protein [Streptomyces sp. Sv. ACTE SirexAA-E]	TAT(Tat/SPI)	7.34694	1	1				0.194
SACTE_5879 Ig-like domain (group 3) [Streptomyces sp. Sv. ACTE SirexAA-E]	SP(Sec/SPI)	1.88172	2	1			690000	0.075
SACTE_5880 Glucose / Sorbosone dehydrogenase [Streptomyces sp. Sv. ACTE SirexAA-E]	TAT(Tat/SPI)	46.6346	67	30	50000000	11000000	420000	2.818
SACTE_5881 Multicopper oxidase [Streptomyces sp. Sv. ACTE SirexAA-E]	TAT(Tat/SPI)	7.80781	6	3	19000000	840000		0.701
SACTE_5884 hypothetical protein [Streptomyces sp. Sv. ACTE SirexAA-E]		6.41509	1	1	2900000			0.585
SACTE_5893 alpha-methylacyl-CoA racemase [Streptomyces sp. Sv. ACTE SirexAA-E]		4.43864	1	1	7500000			0.122
SACTE_5895 acetyl-CoA C-acetyltransferase [Streptomyces sp. Sv. ACTE SirexAA-E]		10.6436	2	2	1300000			0.274
SACTE_5896 3-hydroxyacyl-CoA dehydrogenase / enoyl-CoA hydratase / 3-hydroxybutyryl-CoA epimerase [Streptomyces sp. Sv. ACTE SirexAA-E]		14.1079	8	7	8100000			0.551
SACTE_5901 transcriptional regulator, LacI family [Streptomyces sp. Sv. ACTE SirexAA-E]		3.42857	2	1	670000			0.129
SACTE_5902 choline/carnitine/betaine transport [Streptomyces sp. Sv. ACTE SirexAA-E]		7.4266	2	1		21000000		0.122
SACTE_5904 ATPase components of ABC transporters with duplicated ATPase domains [Streptomyces sp. Sv. ACTE SirexAA-E]		1.64835	1	1	2600000			0.072
SACTE_5914 UDP-glucose 4-epimerase [Streptomyces sp. Sv. ACTE SirexAA-E]		2.44648	1	1	2800000			0.116
SACTE_5926 squalene-hopene/tetraprenyl-beta-curcumene cyclase [Streptomyces sp. Sv. ACTE SirexAA-E]		9.82143	5	5	2700000			0.403
SACTE_5928 hopanoid biosynthesis associated radical SAM protein HpnH [Streptomyces sp. Sv. ACTE SirexAA-E]		4.12979	1	1				0.136
SACTE_5940 conserved hypothetical protein [Streptomyces sp. Sv. ACTE SirexAA-E]		3.45912	1	1				0.166
SACTE_5944 PPOX class probable F420-dependent enzyme [Streptomyces sp. Sv. ACTE SirexAA-E]		47.2603	8	6	14000000			4.012
SACTE_5946 UDP-N-acetylglucosamine:LPS N-acetylglucosamine transferase [Streptomyces sp. Sv. ACTE SirexAA-E]		6.21622	4	1			160000	0.116
SACTE_5950 Signal transduction histidine kinase [Streptomyces sp. Sv. ACTE SirexAA-E]		16.7963	9	7	11000000			0.624
SACTE_5983 glyceraldehyde 3-phosphate dehydrogenase [Streptomyces sp. Sv. ACTE SirexAA-E]		11.4345	3	3	2200000			0.28
SACTE_5984 Protein of unknown function (DUF2510) [Streptomyces sp. Sv. ACTE SirexAA-E]		2.96053	1	1	8500000			0.145
SACTE_5992 hypothetical protein [Streptomyces sp. Sv. ACTE SirexAA-E]		1.57233	1	1	3200000			0.061
SACTE_5996 multiple sugar transport system substrate-binding protein [Streptomyces sp. Sv. ACTE SirexAA-E]	LIPO(Sec/SPII)	5.39957	1	1		8300000		0.089
SACTE_6011 alpha-galactosidase [Streptomyces sp. Sv. ACTE SirexAA-E]	SP(Sec/SPI)	8.25036	4	4	4300000			0.252
SACTE_6015 alpha-galactosidase [Streptomyces sp. Sv. ACTE SirexAA-E]		1.57143	1	1	1700000			0.062
SACTE_6020 2-dehydro-3-deoxyphosphogluconate aldolase / (4S)-4-hydroxy-2-oxoglutarate aldolase [Streptomyces sp. Sv. ACTE SirexAA-E]		10.6977	1	1				0.179
SACTE_6051 catalase [Streptomyces sp. Sv. ACTE SirexAA-E]		19.917	14	11	20000000			0.983
SACTE_6059 succinate-semialdehyde dehydrogenase / glutarate-semialdehyde dehydrogenase [Streptomyces sp. Sv. ACTE SirexAA-E]		11.6183	4	4	8300000			0.346
SACTE_6061 lactoylglutathione lyase [Streptomyces sp. Sv. ACTE SirexAA-E]		11.3821	1	1	3700000			0.389
SACTE_6063 Uncharacterized conserved protein GlcG, DUF336 family [Streptomyces sp. Sv. ACTE SirexAA-E]		28.2051	5	3	9900000			1.154
SACTE_6072 bifunctional isochorismate lyase / aryl carrier protein [Streptomyces sp. Sv. ACTE SirexAA-E]		3.80952	3	1	15000000			0.425
SACTE_6073 2,3-dihydroxybenzoate-AMP ligase [Streptomyces sp. Sv. ACTE SirexAA-E]		2.33813	2	1	39000000			0.07
SACTE_6077 iron complex transport system permease protein [Streptomyces sp. Sv. ACTE SirexAA-E]		6.04396	1	1	2000000			0.212
SACTE_6078 iron complex transport system ATP-binding protein [Streptomyces sp. Sv. ACTE SirexAA-E]		16.4234	3	3	4100000			0.638
SACTE_6087 2,4-dienoyl-CoA reductase (NADPH2) [Streptomyces sp. Sv. ACTE SirexAA-E]		4.2796	4	2	22000000			0.05
SACTE_6091 Uncharacterized conserved protein YbjT, contains NAD(P)-binding and DUF2867 domains [Streptomyces sp. Sv. ACTE SirexAA-E]		2.39521	1	1		220000		0
SACTE_6097 transcriptional regulator, TetR family [Streptomyces sp. Sv. ACTE SirexAA-E]		10	2	1		11000000		0.194
SACTE_6098 NAD(P)-dependent dehydrogenase, short-chain alcohol dehydrogenase family [Streptomyces sp. Sv. ACTE SirexAA-E]		6.97674	1	1	150000			0.166
SACTE_6099 alcohol dehydrogenase, propanol-preferring [Streptomyces sp. Sv. ACTE SirexAA-E]		23.4104	7	5	16000000			1.424
SACTE_6127 peptide/nickel transport system substrate-binding protein [Streptomyces sp. Sv. ACTE SirexAA-E]	TAT(Tat/SPI)	8.05501	4	3	16000000	3400000		0.218
SACTE_6128 probable F420-dependent oxidoreductase, Rv2161c family [Streptomyces sp. Sv. ACTE SirexAA-E]		4.02685	1	1	15000000			0.155
SACTE_6131 Calcineurin-like phosphoesterase [Streptomyces sp. Sv. ACTE SirexAA-E]	SP(Sec/SPI)	75.9878	295	46	740000000	130000000		130.113
SACTE_6144 hypothetical protein (DUF2236) [Streptomyces sp. Sv. ACTE SirexAA-E]	TAT(Tat/SPI)	51.8797	111	15	150000000	73000000		17.33
SACTE_6164 diaminopimelate decarboxylase [Streptomyces sp. Sv. ACTE SirexAA-E]		1.27932	1	1				0.086
SACTE_6165 6-phosphogluconate dehydrogenase [Streptomyces sp. Sv. ACTE SirexAA-E]		63.5417	39	21	62000000			6.279
SACTE_6169 Trypsin [Streptomyces sp. Sv. ACTE SirexAA-E]	SP(Sec/SPI)	31.746	44	8	190000000	32000000	930000	2.511
SACTE_6170 protein of unknown function (DUF1996) [Streptomyces sp. Sv. ACTE SirexAA-E]	SP(Sec/SPI)	7.2973	4	2	18000000	4400000		0.995
SACTE_6174 Sugar kinase of the NBD/HSP70 family, may contain an N-terminal HTH domain [Streptomyces sp. Sv. ACTE SirexAA-E]		2.02703	1	1		150000		0
SACTE_6176 LysM domain-containing protein [Streptomyces sp. Sv. ACTE SirexAA-E]	SP(Sec/SPI)	10.7728	13	3	16000000	7900000		0.532
SACTE_6189 PAS domain S-box-containing protein [Streptomyces sp. Sv. ACTE SirexAA-E]		3.34302	1	1		130000		0.061
SACTE_6191 D-threo-aldose 1-dehydrogenase [Streptomyces sp. Sv. ACTE SirexAA-E]	SP(Sec/SPI)	2.12766	1	1			350000	0.116
SACTE_6205 conserved hypothetical protein [Streptomyces sp. Sv. ACTE SirexAA-E]	SP(Sec/SPI)	24.878	7	4	5600000		270000	1.31
SACTE_6206 conserved hypothetical protein [Streptomyces sp. Sv. ACTE SirexAA-E]	SP(Sec/SPI)	4.49438	1	1				0.585
SACTE_6207 Protein of unknown function (DUF4239) [Streptomyces sp. Sv. ACTE SirexAA-E]	LIPO(Sec/SPII)	16.0784	3	2	5000000			0.468
SACTE_6218 protease I [Streptomyces sp. Sv. ACTE SirexAA-E]		15.2632	2	2	7800000			0.468
SACTE_6231 dihydrolipoamide dehydrogenase [Streptomyces sp. Sv. ACTE SirexAA-E]		52.3013	34	18	47000000	3600000	730000	4.995
SACTE_6232 2,5-diketo-D-gluconate reductase A [Streptomyces sp. Sv. ACTE SirexAA-E]		2.54545	2	1				0.136
SACTE_6245 homogentisate 1,2-dioxygenase [Streptomyces sp. Sv. ACTE SirexAA-E]		25.75	9	8	12000000			1.637
SACTE_6251 3-oxoacyl-[acyl-carrier protein] reductase [Streptomyces sp. Sv. ACTE SirexAA-E]		51.0791	16	10	21000000			4.412
SACTE_6272 taurine transport system substrate-binding protein [Streptomyces sp. Sv. ACTE SirexAA-E]	LIPO(Sec/SPII)	12.0344	4	3	7900000		2600000	0.35
SACTE_6279 antimicrobial peptide, SdpC family [Streptomyces sp. Sv. ACTE SirexAA-E]	SP(Sec/SPI)	12.5581	19	3	35000000	8900000	2100000	1.683
SACTE_6303 Alpha-lytic protease prodomain-containing protein [Streptomyces sp. Sv. ACTE SirexAA-E]	SP(Sec/SPI)	20.4489	65	6	210000000	96000000		1.565
SACTE_6305 2,3-dihydro-2,3-dihydroxybenzoate dehydrogenase [Streptomyces sp. Sv. ACTE SirexAA-E]		78.9855	40	18	57000000	5200000		11.743
SACTE_6307 NADPH-dependent ferric siderophore reductase, contains FAD-binding and SIP domains [Streptomyces sp. Sv. ACTE SirexAA-E]		25.3521	6	6	14000000			1.069
SACTE_6308 iron complex transport system substrate-binding protein [Streptomyces sp. Sv. ACTE SirexAA-E]	LIPO(Sec/SPII)	67.8679	116	30	340000000	24000000		337.386
SACTE_6309 iron complex transport system permease protein [Streptomyces sp. Sv. ACTE SirexAA-E]		13.783	4	3	13000000			0.638
SACTE_6310 iron complex transport system permease protein [Streptomyces sp. Sv. ACTE SirexAA-E]		4.62963	1	1	4400000			0.334
SACTE_6311 iron complex transport system ATP-binding protein [Streptomyces sp. Sv. ACTE SirexAA-E]		15.7088	4	3	5900000			1.31
SACTE_6312 non-ribosomal peptide synthase domain TIGR01720/amino acid adenylation domain-containing protein [Streptomyces sp. Sv. ACTE SirexAA-E]		2.31858	4	4	4900000			0.037
SACTE_6313 drug resistance transporter, EmrB/QacA subfamily [Streptomyces sp. Sv. ACTE SirexAA-E]		9.10931	8	4	14000000			0.668
SACTE_6324 methionine adenosyltransferase [Streptomyces sp. Sv. ACTE SirexAA-E]		4.4665	8	1	23000000	5300000		0.202
SACTE_6329 O-methyltransferase [Streptomyces sp. Sv. ACTE SirexAA-E]		3.16092	1	1			130000	0
SACTE_6334 NAD(P)H-dependent FMN reductase [Streptomyces sp. Sv. ACTE SirexAA-E]		16.3265	1	1			83000	0.194
SACTE_6361 molybdenum-pterin binding domain-containing protein [Streptomyces sp. Sv. ACTE SirexAA-E]		20.6107	3	2	9000000	2600000		0.668
SACTE_6382 deazaflavin-dependent oxidoreductase, nitroreductase family [Streptomyces sp. Sv. ACTE SirexAA-E]		12.2449	1	1	6300000			0.233
SACTE_6390 Aldo/keto reductase [Streptomyces sp. Sv. ACTE SirexAA-E]		16.7883	5	4	3800000	1000000	910000	0.778
SACTE_6392 alpha/beta hydrolase fold [Streptomyces sp. Sv. ACTE SirexAA-E]		53.5797	33	17	32000000			5.31
SACTE_6399 NADPH2:quinone reductase [Streptomyces sp. Sv. ACTE SirexAA-E]		7.76398	2	2	6900000			0.274
SACTE_6408 Phytoene dehydrogenase-related protein [Streptomyces sp. Sv. ACTE SirexAA-E]		6.00375	2	2			270000	0.172
SACTE_6416 conserved hypothetical protein [Streptomyces sp. Sv. ACTE SirexAA-E]		12.9252	2	1		72000		0.334
SACTE_6428 chitin-binding protein [Streptomyces sp. Sv. ACTE SirexAA-E]	SP(Sec/SPI)	36.4865	4	4	3300000			1.512
SACTE_6433 Superfamily II DNA or RNA helicase, SNF2 family [Streptomyces sp. Sv. ACTE SirexAA-E]		1.35841	1	1				0.046
SACTE_6439 Beta-xylosidase, GH43 family [Streptomyces sp. Sv. ACTE SirexAA-E]	SP(Sec/SPI)	27.809	19	7	14000000	7500000		1.081
SACTE_6440 hypothetical protein [Streptomyces sp. Sv. ACTE SirexAA-E]		14.0845	1	1	930000			0.292
SACTE_6445 LPXTG-motif cell wall anchor domain-containing protein [Streptomyces sp. Sv. ACTE SirexAA-E]	TAT(Tat/SPI)	4.16667	2	1		4300000		0.778
SACTE_6447 enoyl-CoA hydratase [Streptomyces sp. Sv. ACTE SirexAA-E]		11.2994	3	2	1400000			0.274
SACTE_6449 rhamnulose-1-phosphate aldolase/alcohol dehydrogenase [Streptomyces sp. Sv. ACTE SirexAA-E]		2.0558	1	1	3600000			0.059
SACTE_6450 L-rhamnose isomerase / sugar isomerase [Streptomyces sp. Sv. ACTE SirexAA-E]		68.8144	42	22	77000000	360000		7.432
SACTE_6458 Glycosyl hydrolases family 25 [Streptomyces sp. Sv. ACTE SirexAA-E]		54.6448	17	7	33000000		450000	4.337
SACTE_6467 DNA-binding transcriptional regulator, MarR family [Streptomyces sp. Sv. ACTE SirexAA-E]		8.80503	1	1	3800000			0.233
SACTE_6474 S-adenosyl methyltransferase [Streptomyces sp. Sv. ACTE SirexAA-E]		11.0701	1	1	2700000			0.122
SACTE_6488 Predicted PurR-regulated permease PerM [Streptomyces sp. Sv. ACTE SirexAA-E]		7.52688	3	3	5100000			0.995
SACTE_6506 F420-dependent oxidoreductase, G6PDH family [Streptomyces sp. Sv. ACTE SirexAA-E]		48.6154	18	11	26000000	850000		2.548
SACTE_6519 NitT/TauT family transport system permease protein [Streptomyces sp. Sv. ACTE SirexAA-E]		3.66667	1	1				0.155
SACTE_6523 hypothetical protein [Streptomyces sp. Sv. ACTE SirexAA-E]		9.18033	1	1				0.194
SACTE_6528 Protein of unknown function (DUF4232) [Streptomyces sp. Sv. ACTE SirexAA-E]	SP(Sec/SPI)	10.7143	14	2			290000	0.778
SACTE_6531 3-hydroxy-3-methylglutaryl-coenzyme A reductase [Streptomyces sp. Sv. ACTE SirexAA-E]		12.1413	6	5	43000000			0.65
SACTE_6556 putative Mg2+ transporter-C (MgtC) family protein [Streptomyces sp. Sv. ACTE SirexAA-E]		4.4	1	1	3000000			0.194
SACTE_6558 hypothetical protein [Streptomyces sp. Sv. ACTE SirexAA-E]	SP(Sec/SPI)	5.24194	2	2	1600000			0.245

## Sheet: Table S2
TableS2. All proteins from xylobiose grown cells determined by the extracellular proteomics, including those lacking a signal peptide
Description	Predicted secretion pathway	%Coverage of detected protein	# PSMs (Spectrum counts)	# Unique Peptides	Area value: 1st replicate	Area value: 2nd replicate	Area value: 3rd replicate	emPAI (overall abundance from three replicates)
SACTE_0265 endo-1,4-beta-xylanase [Streptomyces sp. Sv. ACTE SirexAA-E]	SP(Sec/SPI)	47.3799	4490	20	11000000000	14000000000	4300000000	561.341
SACTE_0357 Polysaccharide deacetylase [Streptomyces sp. Sv. ACTE SirexAA-E]	SP(Sec/SPI)	61.8902	3155	11	2100000000	2400000000	1400000000	202.092
SACTE_0358 endo-1,4-beta-xylanase [Streptomyces sp. Sv. ACTE SirexAA-E]	SP(Sec/SPI)	25.0746	3625	9	5400000000	6300000000	3300000000	99
SACTE_5828 xylose isomerase [Streptomyces sp. Sv. ACTE SirexAA-E]		78.1491	1734	26	1300000000	4900000000	380000000	73.989
SACTE_1367 triosephosphate isomerase [Streptomyces sp. Sv. ACTE SirexAA-E]		72.8682	149	14	92000000	620000000	27000000	50.795
SACTE_4231 Trypsin-like peptidase domain-containing protein [Streptomyces sp. Sv. ACTE SirexAA-E]	SP(Sec/SPI)	77.4194	365	15	200000000	700000000	88000000	42.94
SACTE_2517 hypothetical protein [Streptomyces sp. Sv. ACTE SirexAA-E]	SP(Sec/SPI)	60.8333	1326	3	4900000000	7000000000	2300000000	30.623
SACTE_2172 citrate synthase [Streptomyces sp. Sv. ACTE SirexAA-E]		68.75	447	22	230000000	1200000000	61000000	29.2
SACTE_4343 oligopeptide transport system substrate-binding protein [Streptomyces sp. Sv. ACTE SirexAA-E]	LIPO(Sec/SPII)	65.93	699	29	430000000	730000000	87000000	23.384
SACTE_1701 Htaa protein [Streptomyces sp. Sv. ACTE SirexAA-E]	SP(Sec/SPI)	49.3359	398	24	240000000	500000000	81000000	23.041
SACTE_3038 tellurium resistance protein TerD [Streptomyces sp. Sv. ACTE SirexAA-E]		85.3403	187	9	160000000	600000000	77000000	20.544
SACTE_3803 phosphoserine aminotransferase apoenzyme [Streptomyces sp. Sv. ACTE SirexAA-E]		80.3763	188	14	90000000	490000000	15000000	17.957
SACTE_1169 streptogrisin B [Streptomyces sp. Sv. ACTE SirexAA-E]	SP(Sec/SPI)	59.2105	148	8	100000000	270000000	24000000	17.738
SACTE_0365 Serine protease, subtilisin family [Streptomyces sp. Sv. ACTE SirexAA-E]	SP(Sec/SPI)	66.2437	180	13	140000000	650000000	19000000	16.783
SACTE_1369 glyceraldehyde-3-phosphate dehydrogenase (NAD+) [Streptomyces sp. Sv. ACTE SirexAA-E]		74.4048	264	19	170000000	780000000	45000000	16.302
SACTE_3700 tellurium resistance protein TerD [Streptomyces sp. Sv. ACTE SirexAA-E]		80.1047	293	8	240000000	760000000	61000000	16.013
SACTE_3414 Subtilisin inhibitor-like [Streptomyces sp. Sv. ACTE SirexAA-E]	SP(Sec/SPI)	59.1195	233	7	580000000	2300000000	83000000	15.681
SACTE_2215 snapalysin [Streptomyces sp. Sv. ACTE SirexAA-E]	SP(Sec/SPI)	66.1458	414	6	260000000	870000000	100000000	15.681
SACTE_5457 chitosanase [Streptomyces sp. Sv. ACTE SirexAA-E]	SP(Sec/SPI)	58.1315	141	11	140000000	340000000	24000000	14.399
SACTE_3078 fructose-bisphosphate aldolase [Streptomyces sp. Sv. ACTE SirexAA-E]		65	209	12	67000000	540000000	27000000	14.013
SACTE_4366 NAD-dependent dihydropyrimidine dehydrogenase, PreA subunit [Streptomyces sp. Sv. ACTE SirexAA-E]		87.7358	83	6	120000000	380000000	23000000	13.678
SACTE_1859 tellurium resistance protein TerD [Streptomyces sp. Sv. ACTE SirexAA-E]		72.7749	392	7	400000000	1100000000	86000000	13.251
SACTE_0639 methionyl-tRNA formyltransferase [Streptomyces sp. Sv. ACTE SirexAA-E]		65.7143	161	16	68000000	390000000	21000000	12.895
SACTE_2059 superoxide dismutase, Fe-Mn family [Streptomyces sp. Sv. ACTE SirexAA-E]		61.9718	93	7	46000000	690000000	49000000	11.915
SACTE_4030 chaperonin GroES [Streptomyces sp. Sv. ACTE SirexAA-E]		80.3922	131	7	80000000	200000000	13000000	11.589
SACTE_0237 Cellulase/cellobiase CelA1 [Streptomyces sp. Sv. ACTE SirexAA-E]	TAT(Tat/SPI)	47.9522	297	19	230000000	470000000	48000000	11.217
SACTE_1604 dihydrolipoamide dehydrogenase [Streptomyces sp. Sv. ACTE SirexAA-E]		53.8961	373	20	99000000	640000000	28000000	9
SACTE_5617 conserved hypothetical protein [Streptomyces sp. Sv. ACTE SirexAA-E]		10.9244	75	1	970000000	1500000000	130000000	9
SACTE_2062 DSBA-like thioredoxin domain-containing protein [Streptomyces sp. Sv. ACTE SirexAA-E]		71.9626	105	10	48000000	230000000	10000000	9
SACTE_5600 conserved hypothetical protein [Streptomyces sp. Sv. ACTE SirexAA-E]		41.6667	43	3	18000000	380000000	13000000	9
SACTE_3765 putative lipoprotein [Streptomyces sp. Sv. ACTE SirexAA-E]	LIPO(Sec/SPII)	49.375	84	7	54000000	190000000	13000000	9
SACTE_4439 catalase [Streptomyces sp. Sv. ACTE SirexAA-E]		51.9669	299	21	120000000	810000000	26000000	9
SACTE_1949 Thermolysin metallopeptidase, catalytic domain [Streptomyces sp. Sv. ACTE SirexAA-E]		53.0726	170	14	55000000	340000000	11000000	7.913
SACTE_1858 tellurium resistance protein TerD [Streptomyces sp. Sv. ACTE SirexAA-E]		55.4974	140	6	57000000	310000000	16000000	7.111
SACTE_1130 Zn-dependent amino- or carboxypeptidase, M28 family [Streptomyces sp. Sv. ACTE SirexAA-E]	SP(Sec/SPI)	48.6239	198	12	320000000	660000000	120000000	7.031
SACTE_4493 nickel superoxide dismutase [Streptomyces sp. Sv. ACTE SirexAA-E]		48.855	164	6	250000000	1600000000	37000000	6.743
SACTE_0634 iron complex transport system substrate-binding protein [Streptomyces sp. Sv. ACTE SirexAA-E]	LIPO(Sec/SPII)	51.4286	151	12	77000000	350000000	33000000	6.743
SACTE_1002 Uncharacterized lipoprotein YddW, UPF0748 family [Streptomyces sp. Sv. ACTE SirexAA-E]	TAT(Tat/SPI)	65.4762	106	18	75000000	370000000	19000000	6.499
SACTE_2049 ribose 5-phosphate isomerase B [Streptomyces sp. Sv. ACTE SirexAA-E]		64.8148	30	6	35000000	150000000	16000000	6.499
SACTE_5220 aconitase [Streptomyces sp. Sv. ACTE SirexAA-E]		51.3812	247	30	73000000	480000000	20000000	6.453
SACTE_3864 cold-shock DNA-binding protein family [Streptomyces sp. Sv. ACTE SirexAA-E]		74.6269	15	2	14000000	46000000	1800000	5.31
SACTE_4968 tellurium resistance protein TerD [Streptomyces sp. Sv. ACTE SirexAA-E]		56.8182	38	7	15000000	74000000	16000000	5.31
SACTE_4590 methylmalonyl-CoA epimerase /ethylmalonyl-CoA epimerase [Streptomyces sp. Sv. ACTE SirexAA-E]		70.4225	53	7	54000000	210000000	12000000	5.31
SACTE_5827 xylulokinase [Streptomyces sp. Sv. ACTE SirexAA-E]		49.6957	119	16	31000000	150000000	14000000	5.31
SACTE_0880 methionine adenosyltransferase [Streptomyces sp. Sv. ACTE SirexAA-E]		51.99	150	10	28000000	310000000	13000000	5.31
SACTE_5231 alpha-D-xyloside xylohydrolase [Streptomyces sp. Sv. ACTE SirexAA-E]		51.2	275	27	99000000	340000000	21000000	5.244
SACTE_4006 Peptidase inhibitor family I36 [Streptomyces sp. Sv. ACTE SirexAA-E]	SP(Sec/SPI)	47.5524	8	2	35000000	81000000	20000000	4.623
SACTE_4376 Protein of unknown function (DUF3117) [Streptomyces sp. Sv. ACTE SirexAA-E]		34.5455	38	2	100000000	750000000	19000000	4.623
SACTE_2318 NagD protein [Streptomyces sp. Sv. ACTE SirexAA-E]		55.6818	23	6	1500000	26000000		4.337
SACTE_1074 proteasome beta subunit [Streptomyces sp. Sv. ACTE SirexAA-E]		38.7597	88	8	36000000	110000000	3900000	4.179
SACTE_3164 conserved hypothetical protein [Streptomyces sp. Sv. ACTE SirexAA-E]		47.0085	15	4	11000000	140000000	4100000	4.179
SACTE_2443 Beta/Gamma crystallin [Streptomyces sp. Sv. ACTE SirexAA-E]	SP(Sec/SPI)	34.4828	191	4	150000000	690000000	51000000	4.179
SACTE_4727 3-isopropylmalate dehydrogenase [Streptomyces sp. Sv. ACTE SirexAA-E]		43.2277	68	10	17000000	100000000	5400000	4.08
SACTE_1073 proteasome alpha subunit [Streptomyces sp. Sv. ACTE SirexAA-E]		38.676	89	9	71000000	210000000	7700000	4.08
SACTE_2033 nucleoside diphosphate kinase [Streptomyces sp. Sv. ACTE SirexAA-E]		52.5547	30	6	20000000	63000000	4200000	4.012
SACTE_1364 glucose-6-phosphate isomerase [Streptomyces sp. Sv. ACTE SirexAA-E]		47.8182	129	16	57000000	370000000	12000000	4.012
SACTE_5234 conserved hypothetical protein [Streptomyces sp. Sv. ACTE SirexAA-E]	SP(Sec/SPI)	38.4956	103	4	160000000	500000000	23000000	4.012
SACTE_6428 chitin-binding protein [Streptomyces sp. Sv. ACTE SirexAA-E]	SP(Sec/SPI)	39.6396	22	5	21000000	61000000		4.012
SACTE_3716 chaperonin GroEL [Streptomyces sp. Sv. ACTE SirexAA-E]		49.0741	108	17	40000000	210000000	4200000	3.87
SACTE_3711 trehalose 6-phosphate synthase [Streptomyces sp. Sv. ACTE SirexAA-E]		47.1616	78	16	39000000	220000000	10000000	3.758
SACTE_4399 Protein of unknown function (DUF3107) [Streptomyces sp. Sv. ACTE SirexAA-E]		58.6667	56	3	22000000	62000000	7300000	3.642
SACTE_5396 ribonuclease T1 [Streptomyces sp. Sv. ACTE SirexAA-E]	SP(Sec/SPI)	31.7241	16	2	130000000	230000000	21000000	3.642
SACTE_3064 Predicted chitinase [Streptomyces sp. Sv. ACTE SirexAA-E]	SP(Sec/SPI)	25.4237	12	3	11000000	18000000	390000	3.642
SACTE_4945 amino acid ABC transporter substrate-binding protein, PAAT family [Streptomyces sp. Sv. ACTE SirexAA-E]	LIPO(Sec/SPII)	45.6026	50	12	16000000	54000000	4500000	3.642
SACTE_6558 hypothetical protein [Streptomyces sp. Sv. ACTE SirexAA-E]	SP(Sec/SPI)	45.1613	132	13	100000000	200000000	37000000	3.642
SACTE_3590 1-phosphatidylinositol phosphodiesterase [Streptomyces sp. Sv. ACTE SirexAA-E]	TAT(Tat/SPI)	48.4848	47	10	55000000	75000000	9500000	3.437
SACTE_5619 isocitrate dehydrogenase [Streptomyces sp. Sv. ACTE SirexAA-E]		40.1894	167	23	33000000	190000000	8800000	3.329
SACTE_3306 6-phosphogluconate dehydrogenase (decarboxylating) [Streptomyces sp. Sv. ACTE SirexAA-E]		32.5342	67	8	84000000	540000000	13000000	3.281
SACTE_3219 methionyl-tRNA synthetase [Streptomyces sp. Sv. ACTE SirexAA-E]		55.2434	76	19	15000000	150000000	5400000	3.252
SACTE_4908 polyribonucleotide nucleotidyltransferase [Streptomyces sp. Sv. ACTE SirexAA-E]		40.1628	156	22	42000000	230000000	13000000	3.245
SACTE_4083 malate dehydrogenase (NAD) [Streptomyces sp. Sv. ACTE SirexAA-E]		48.0243	58	9	16000000	230000000	8200000	3.217
SACTE_0169 glyceraldehyde-3-phosphate dehydrogenase (NAD+) [Streptomyces sp. Sv. ACTE SirexAA-E]		46.0843	42	10	21000000	140000000	6300000	3.217
SACTE_1619 L-glutamine synthetase [Streptomyces sp. Sv. ACTE SirexAA-E]		48.1876	44	12	36000000	210000000	5500000	3.16
SACTE_4515 Lyzozyme M1 (1,4-beta-N-acetylmuramidase), GH25 family [Streptomyces sp. Sv. ACTE SirexAA-E]	SP(Sec/SPI)	48.5714	41	7	36000000	96000000	6000000	3.125
SACTE_5330 streptogrisin A [Streptomyces sp. Sv. ACTE SirexAA-E]	SP(Sec/SPI)	26.4901	269	4	360000000	800000000	140000000	3.125
SACTE_0222 Peptidase propeptide and YPEB domain-containing protein [Streptomyces sp. Sv. ACTE SirexAA-E]	LIPO(Sec/SPII)	31.8681	151	5	56000000	170000000	46000000	3.125
SACTE_1546 bacterioferritin [Streptomyces sp. Sv. ACTE SirexAA-E]		51.5723	20	6	33000000	58000000		2.981
SACTE_3031 conserved hypothetical protein [Streptomyces sp. Sv. ACTE SirexAA-E]		45.0704	17	3	5300000	22000000	1000000	2.981
SACTE_4738 F5/8 type C domain-containing protein [Streptomyces sp. Sv. ACTE SirexAA-E]	SP(Sec/SPI)	38.6581	85	15	44000000	140000000	15000000	2.914
SACTE_5240 D-xylose transport system substrate-binding protein [Streptomyces sp. Sv. ACTE SirexAA-E]	LIPO(Sec/SPII)	45.5285	74	12	36000000	210000000	9400000	2.899
SACTE_4755 Beta-1,3-glucanase [Streptomyces sp. Sv. ACTE SirexAA-E]	TAT(Tat/SPI)	38.7255	42	8	43000000	72000000		2.875
SACTE_6308 iron complex transport system substrate-binding protein [Streptomyces sp. Sv. ACTE SirexAA-E]	LIPO(Sec/SPII)	35.1351	46	8	6900000	44000000	15000000	2.875
SACTE_3045 GDSL-like Lipase/Acylhydrolase family protein [Streptomyces sp. Sv. ACTE SirexAA-E]	SP(Sec/SPI)	21.2121	7	4	6100000	17000000		2.728
SACTE_1680 Multicopper oxidase with three cupredoxin domains (includes cell division protein FtsP and spore coat protein CotA) [Streptomyces sp. Sv. ACTE SirexAA-E]	TAT(Tat/SPI)	42.6386	89	14	29000000	150000000	2900000	2.652
SACTE_4031 chaperonin GroEL [Streptomyces sp. Sv. ACTE SirexAA-E]		48.155	89	16	60000000	250000000	6900000	2.511
SACTE_1368 phosphoglycerate kinase [Streptomyces sp. Sv. ACTE SirexAA-E]		41.9355	32	10	7700000	76000000	5800000	2.511
SACTE_6458 Glycosyl hydrolases family 25 [Streptomyces sp. Sv. ACTE SirexAA-E]		55.1913	47	6	15000000	110000000	5100000	2.511
SACTE_0534 xylobiose transport system substrate-binding protein [Streptomyces sp. Sv. ACTE SirexAA-E]	LIPO(Sec/SPII)	48.5057	96	14	34000000	170000000	12000000	2.455
SACTE_6491 conserved hypothetical protein [Streptomyces sp. Sv. ACTE SirexAA-E]		52.8796	15	7	4100000	62000000	2900000	2.455
SACTE_0248 Right handed beta helix region [Streptomyces sp. Sv. ACTE SirexAA-E]	SP(Sec/SPI)	30.0836	54	6	33000000	140000000	5500000	2.384
SACTE_3777 Predicted oxidoreductase [Streptomyces sp. Sv. ACTE SirexAA-E]		45.3172	50	9	7500000	110000000	2100000	2.36
SACTE_5335 NitT/TauT family transport system substrate-binding protein [Streptomyces sp. Sv. ACTE SirexAA-E]	LIPO(Sec/SPII)	41.1924	72	8	55000000	300000000	20000000	2.325
SACTE_5381 RdlA protein [Streptomyces sp. Sv. ACTE SirexAA-E]	SP(Sec/SPI)	17.2932	7	1	3100000	8500000		2.162
SACTE_1356 transaldolase [Streptomyces sp. Sv. ACTE SirexAA-E]		38.7097	56	10	16000000	130000000	6500000	2.162
SACTE_2762 Protein of unknown function (DUF4232) [Streptomyces sp. Sv. ACTE SirexAA-E]	LIPO(Sec/SPII)	15.5378	11	3		76000000	2400000	2.162
SACTE_5482 Aldo/keto reductase [Streptomyces sp. Sv. ACTE SirexAA-E]		56.1151	21	9		36000000	2600000	2.162
SACTE_6528 Protein of unknown function (DUF4232) [Streptomyces sp. Sv. ACTE SirexAA-E]	SP(Sec/SPI)	41.0714	9	4	4500000	26000000		2.162
SACTE_1201 alanine dehydrogenase [Streptomyces sp. Sv. ACTE SirexAA-E]		30.2139	40	8	5300000	41000000	4100000	2.162
SACTE_2313 chitin-binding protein [Streptomyces sp. Sv. ACTE SirexAA-E]	SP(Sec/SPI)	39.2857	29	4	20000000	48000000	2900000	2.162
SACTE_5520 hypothetical protein [Streptomyces sp. Sv. ACTE SirexAA-E]	SP(Sec/SPI)	15.6069	19	3	13000000	150000000		2.162
SACTE_3023 protein of unknown function (DUF4177) [Streptomyces sp. Sv. ACTE SirexAA-E]		22.9508	1	1		21000000		2.162
SACTE_4363 putative secreted protein [Streptomyces sp. Sv. ACTE SirexAA-E]	SP(Sec/SPI)	29.9174	46	10	46000000	57000000	1400000	2.03
SACTE_0232 Protein of unknown function (DUF4237) [Streptomyces sp. Sv. ACTE SirexAA-E]	SP(Sec/SPI)	37.7778	29	6	18000000	88000000	1900000	1.894
SACTE_5849 Peptidase inhibitor I9 [Streptomyces sp. Sv. ACTE SirexAA-E]	SP(Sec/SPI)	38.2134	44	5	32000000	59000000	33000000	1.894
SACTE_4676 peptide/nickel transport system substrate-binding protein [Streptomyces sp. Sv. ACTE SirexAA-E]	LIPO(Sec/SPII)	45.2218	61	16	40000000	120000000	5400000	1.865
SACTE_1494 hypothetical protein [Streptomyces sp. Sv. ACTE SirexAA-E]	SP(Sec/SPI)	29.1667	34	5	1600000	24000000		1.848
SACTE_4029 Peptidoglycan/xylan/chitin deacetylase, PgdA/CDA1 family [Streptomyces sp. Sv. ACTE SirexAA-E]	LIPO(Sec/SPII)	28.6164	16	5	6400000	43000000		1.738
SACTE_0110 lipoprotein [Streptomyces sp. Sv. ACTE SirexAA-E]	LIPO(Sec/SPII)	42.3077	40	7	49000000	100000000	4700000	1.738
SACTE_2103 LPXTG-motif cell wall anchor domain-containing protein/TQXA domain-containing protein [Streptomyces sp. Sv. ACTE SirexAA-E]		34.902	46	9	61000000	140000000	50000000	1.721
SACTE_4639 Zn-dependent metalloprotease [Streptomyces sp. Sv. ACTE SirexAA-E]	SP(Sec/SPI)	27.566	117	9	180000000	160000000	72000000	1.683
SACTE_0076 hypothetical protein [Streptomyces sp. Sv. ACTE SirexAA-E]	TAT(Tat/SPI)	28.3688	15	5	19000000	12000000		1.683
SACTE_2729 conserved hypothetical protein [Streptomyces sp. Sv. ACTE SirexAA-E]		32.8321	35	9	9000000	48000000		1.683
SACTE_3097 molecular chaperone DnaK [Streptomyces sp. Sv. ACTE SirexAA-E]		35.6564	80	14	19000000	210000000	16000000	1.661
SACTE_5418 Putative peptidoglycan binding domain-containing protein [Streptomyces sp. Sv. ACTE SirexAA-E]	TAT(Tat/SPI)	33.2689	62	9	12000000	160000000	4000000	1.649
SACTE_1137 Acyl-homoserine lactone (AHL) acylase PvdQ [Streptomyces sp. Sv. ACTE SirexAA-E]	SP(Sec/SPI)	28.1316	113	17	31000000	88000000	10000000	1.644
SACTE_0244 N-acetylmuramoyl-L-alanine amidase [Streptomyces sp. Sv. ACTE SirexAA-E]	SP(Sec/SPI)	41.2148	33	9	51000000	74000000	12000000	1.555
SACTE_3883 NADH-quinone oxidoreductase subunit G [Streptomyces sp. Sv. ACTE SirexAA-E]		39.4768	43	19	4400000	110000000	1500000	1.537
SACTE_2323 2-keto-4-pentenoate hydratase/2-oxohepta-3-ene-1,7-dioic acid hydratase (catechol pathway) [Streptomyces sp. Sv. ACTE SirexAA-E]		42.3077	9	6		39000000	5700000	1.512
SACTE_1003 3-hydroxyacyl-CoA dehydrogenase [Streptomyces sp. Sv. ACTE SirexAA-E]		33.2168	18	6		53000000		1.512
SACTE_5386 putative RdlB-like protein [Streptomyces sp. Sv. ACTE SirexAA-E]	SP(Sec/SPI)	28.8889	4	2		30000000		1.512
SACTE_3458 colicin import membrane protein [Streptomyces sp. Sv. ACTE SirexAA-E]	SP(Sec/SPI)	31.9249	63	8	40000000	99000000	8500000	1.512
SACTE_0333 dihydroxyacetone kinase DhaK subunit [Streptomyces sp. Sv. ACTE SirexAA-E]		22.8659	17	5	6900000	100000000	2200000	1.512
SACTE_3389 Xaa-Pro aminopeptidase [Streptomyces sp. Sv. ACTE SirexAA-E]		32.4435	54	11	20000000	78000000	5500000	1.512
SACTE_5668 alpha/beta hydrolase fold [Streptomyces sp. Sv. ACTE SirexAA-E]		30.9298	56	11	32000000	100000000	3900000	1.438
SACTE_2002 dTDP-4-dehydrorhamnose 3,5-epimerase [Streptomyces sp. Sv. ACTE SirexAA-E]		39.196	24	5	11000000	59000000	3000000	1.424
SACTE_1650 arabinogalactan oligomer / maltooligosaccharide transport system substrate-binding protein [Streptomyces sp. Sv. ACTE SirexAA-E]	LIPO(Sec/SPII)	30.0236	64	7	21000000	81000000	8000000	1.404
SACTE_0080 chitin-binding protein [Streptomyces sp. Sv. ACTE SirexAA-E]	SP(Sec/SPI)	23.8372	14	3	20000000	28000000		1.371
SACTE_4789 Phosphopantetheine adenylyltransferase [Streptomyces sp. Sv. ACTE SirexAA-E]		30.1775	3	3	2200000	28000000		1.371
SACTE_6231 dihydrolipoamide dehydrogenase [Streptomyces sp. Sv. ACTE SirexAA-E]		36.6109	22	10	3500000	58000000	2000000	1.346
SACTE_5109 probable F420-dependent oxidoreductase, Rv1855c family [Streptomyces sp. Sv. ACTE SirexAA-E]		29.316	18	6	4100000	69000000	640000	1.336
SACTE_3948 L-aspartate aminotransferase apoenzyme [Streptomyces sp. Sv. ACTE SirexAA-E]		30.6373	28	7	18000000	120000000	3400000	1.336
SACTE_2342 conserved hypothetical protein [Streptomyces sp. Sv. ACTE SirexAA-E]		17.5573	15	4	13000000	55000000	5600000	1.31
SACTE_0855 6,7-dimethyl-8-ribityllumazine synthase [Streptomyces sp. Sv. ACTE SirexAA-E]		39.1304	12	4	26000000	46000000		1.31
SACTE_1557 glucokinase [Streptomyces sp. Sv. ACTE SirexAA-E]		33.8658	7	5	3700000	24000000		1.276
SACTE_1694 hypothetical protein [Streptomyces sp. Sv. ACTE SirexAA-E]		33.0508	14	5	1900000	39000000		1.276
SACTE_1460 Protein-disulfide isomerase [Streptomyces sp. Sv. ACTE SirexAA-E]	TAT(Tat/SPI)	26.7399	10	6		9500000		1.254
SACTE_4728 branched-chain amino acid aminotransferase [Streptomyces sp. Sv. ACTE SirexAA-E]		25.6131	12	6	5100000	24000000		1.254
SACTE_1703 iron complex transport system substrate-binding protein [Streptomyces sp. Sv. ACTE SirexAA-E]	LIPO(Sec/SPII)	27.3239	20	6	11000000	42000000		1.239
SACTE_4669 serine hydroxymethyltransferase [Streptomyces sp. Sv. ACTE SirexAA-E]		25.2983	61	7	16000000	120000000	9900000	1.228
SACTE_5647 Polygalacturonase [Streptomyces sp. Sv. ACTE SirexAA-E]		22.7848	30	11	15000000	41000000	5000000	1.207
SACTE_3012 acetyl-coenzyme A synthetase [Streptomyces sp. Sv. ACTE SirexAA-E]		21.9847	28	12	2700000	27000000	540000	1.202
SACTE_2202 Calcineurin-like phosphoesterase [Streptomyces sp. Sv. ACTE SirexAA-E]		15.6489	12	3	5700000	29000000	2800000	1.154
SACTE_3715 cold-shock DNA-binding protein family [Streptomyces sp. Sv. ACTE SirexAA-E]		23.5294	4	1		9000000		1.154
SACTE_0687 Uncharacterized conserved protein, DUF885 familyt [Streptomyces sp. Sv. ACTE SirexAA-E]		27.9359	26	9	24000000	65000000	4600000	1.154
SACTE_1400 Cupin domain protein [Streptomyces sp. Sv. ACTE SirexAA-E]	SP(Sec/SPI)	23.2955	25	2	100000000	160000000	20000000	1.154
SACTE_2949 hypothetical protein [Streptomyces sp. Sv. ACTE SirexAA-E]		14.2857	1	1		41000000		1.154
SACTE_5809 Glycosyl hydrolase family 12 [Streptomyces sp. Sv. ACTE SirexAA-E]	SP(Sec/SPI)	12.3404	11	2	22000000	32000000	6200000	1.154
SACTE_1076 prokaryotic ubiquitin-like protein Pup [Streptomyces sp. Sv. ACTE SirexAA-E]		29.1667	1	1		4400000		1.154
SACTE_5452 5-hydroxyisourate hydrolase [Streptomyces sp. Sv. ACTE SirexAA-E]		20.9302	3	2		44000000		1.154
SACTE_5599 conserved hypothetical protein [Streptomyces sp. Sv. ACTE SirexAA-E]	SP(Sec/SPI)	19.6051	38	9	14000000	69000000	8000000	1.154
SACTE_3459 Ca2+-binding protein, EF-hand superfamily [Streptomyces sp. Sv. ACTE SirexAA-E]		13.5593	10	2	11000000	12000000		1.154
SACTE_1995 glutamate-5-semialdehyde dehydrogenase [Streptomyces sp. Sv. ACTE SirexAA-E]		15.9251	19	6	2700000	28000000		1.089
SACTE_6324 methionine adenosyltransferase [Streptomyces sp. Sv. ACTE SirexAA-E]		13.8958	61	1	4400000			1.089
SACTE_4078 phosphoribosylaminoimidazolecarboxamide formyltransferase / IMP cyclohydrolase [Streptomyces sp. Sv. ACTE SirexAA-E]		22.6306	15	7	13000000	37000000		1.089
SACTE_2518 Acyl-CoA dehydrogenase [Streptomyces sp. Sv. ACTE SirexAA-E]		20.7792	14	6	3600000	34000000		1.081
SACTE_0871 aldehyde dehydrogenase (NAD+) [Streptomyces sp. Sv. ACTE SirexAA-E]		23.0453	14	5	12000000	43000000	4400000	1.081
SACTE_5519 RHS repeat-associated core domain-containing protein [Streptomyces sp. Sv. ACTE SirexAA-E]	SP(Sec/SPI)	24.3486	76	16	42000000	120000000	16000000	1.064
SACTE_4730 glucosylceramidase [Streptomyces sp. Sv. ACTE SirexAA-E]	SP(Sec/SPI)	22.508	34	10	21000000	37000000	4300000	1.062
SACTE_2063 aminopeptidase N [Streptomyces sp. Sv. ACTE SirexAA-E]		30.1974	30	16	3900000	36000000		1.043
SACTE_2381 ribonuclease PH [Streptomyces sp. Sv. ACTE SirexAA-E]		19.5918	16	3	7400000	27000000	400000	1.031
SACTE_1041 glycine betaine/proline transport system substrate-binding protein [Streptomyces sp. Sv. ACTE SirexAA-E]		20.4778	69	11	28000000	81000000	7700000	1.031
SACTE_1833 Protein of unknown function (DUF1524) [Streptomyces sp. Sv. ACTE SirexAA-E]	TAT(Tat/SPI)	23.3645	4	3	27000000			0.995
SACTE_2317 conserved hypothetical protein [Streptomyces sp. Sv. ACTE SirexAA-E]	SP(Sec/SPI)	28.1081	12	3	12000000	16000000		0.995
SACTE_4178 dihydrolipoamide dehydrogenase [Streptomyces sp. Sv. ACTE SirexAA-E]		16.7015	17	5	1600000	39000000	5600000	0.995
SACTE_1766 conserved hypothetical phage tail region protein [Streptomyces sp. Sv. ACTE SirexAA-E]		16.4384	4	3	2300000	14000000		0.995
SACTE_2533 urocanate hydratase [Streptomyces sp. Sv. ACTE SirexAA-E]		17.148	21	6	14000000	100000000	4100000	0.978
SACTE_1791 dinuclear metal center protein, YbgI/SA1388 family [Streptomyces sp. Sv. ACTE SirexAA-E]		17.9856	11	4	3000000	15000000		0.968
SACTE_5685 alpha-amylase [Streptomyces sp. Sv. ACTE SirexAA-E]		17.4292	17	6	14000000	28000000	2500000	0.931
SACTE_4081 methylenetetrahydrofolate dehydrogenase (NADP+) / methenyltetrahydrofolate cyclohydrolase [Streptomyces sp. Sv. ACTE SirexAA-E]		32.0819	19	6	3600000	43000000	3700000	0.931
SACTE_5226 beta-glucosidase [Streptomyces sp. Sv. ACTE SirexAA-E]		23.9651	31	8	12000000	91000000	5000000	0.931
SACTE_6431 N-acetylmuramoyl-L-alanine amidase [Streptomyces sp. Sv. ACTE SirexAA-E]	TAT(Tat/SPI)	21.2435	11	2	9500000	29000000	15000000	0.931
SACTE_4702 phospholipase C [Streptomyces sp. Sv. ACTE SirexAA-E]	TAT(Tat/SPI)	27.0655	33	9	16000000	35000000	5000000	0.931
SACTE_3327 myo-inositol-1-phosphate synthase [Streptomyces sp. Sv. ACTE SirexAA-E]		25.2778	10	6	5400000	42000000		0.931
SACTE_1151 homogentisate 1,2-dioxygenase [Streptomyces sp. Sv. ACTE SirexAA-E]		13.8952	10	5		27000000		0.905
SACTE_0844 chitinase [Streptomyces sp. Sv. ACTE SirexAA-E]	SP(Sec/SPI)	21.6783	13	4	9500000	25000000		0.896
SACTE_4246 Chitinase [Streptomyces sp. Sv. ACTE SirexAA-E]	SP(Sec/SPI)	14.7482	9	4	3900000	27000000	3000000	0.896
SACTE_2585 ribose-phosphate pyrophosphokinase [Streptomyces sp. Sv. ACTE SirexAA-E]		23.3846	14	5	8100000	21000000		0.896
SACTE_2698 hypothetical protein [Streptomyces sp. Sv. ACTE SirexAA-E]	SP(Sec/SPI)	25.1208	6	2	8300000		9900000	0.874
SACTE_3452 cobaltochelatase CobN subunit [Streptomyces sp. Sv. ACTE SirexAA-E]		19.2661	42	17	4100000	78000000		0.874
SACTE_2075 allantoicase [Streptomyces sp. Sv. ACTE SirexAA-E]		23.5602	9	7		140000000		0.859
SACTE_3779 NPCBM-associated, NEW3 domain of alpha-galactosidase [Streptomyces sp. Sv. ACTE SirexAA-E]	SP(Sec/SPI)	19.7458	60	14	19000000	63000000	8200000	0.853
SACTE_1496 Protein-disulfide isomerase [Streptomyces sp. Sv. ACTE SirexAA-E]		19.5572	13	3	6400000	11000000		0.848
SACTE_4910 dihydrodipicolinate reductase [Streptomyces sp. Sv. ACTE SirexAA-E]		28.8	8	4	4200000	46000000		0.848
SACTE_2490 adenosylhomocysteinase [Streptomyces sp. Sv. ACTE SirexAA-E]		21.0309	17	7	5300000	76000000	740000	0.817
SACTE_4052 GMP synthase (glutamine-hydrolyzing) [Streptomyces sp. Sv. ACTE SirexAA-E]		20	18	7	4700000	62000000	2100000	0.817
SACTE_0252 minimal PKS acyl carrier protein [Streptomyces sp. Sv. ACTE SirexAA-E]		13.0952	1	1				0.778
SACTE_3022 Enamine deaminase RidA, house cleaning of reactive enamine intermediates, YjgF/YER057c/UK114 family [Streptomyces sp. Sv. ACTE SirexAA-E]		24.359	4	2		43000000		0.778
SACTE_5695 O-acetylhomoserine (thiol)-lyase [Streptomyces sp. Sv. ACTE SirexAA-E]		19.5604	12	5	3200000	7000000		0.778
SACTE_6445 LPXTG-motif cell wall anchor domain-containing protein [Streptomyces sp. Sv. ACTE SirexAA-E]	TAT(Tat/SPI)	4.16667	12	1	32000000	100000000	6800000	0.778
SACTE_1888 acyl carrier protein [Streptomyces sp. Sv. ACTE SirexAA-E]		13.4146	14	1	220000000	240000000	19000000	0.778
SACTE_0795 phenazine biosynthesis protein PhzF family [Streptomyces sp. Sv. ACTE SirexAA-E]		17.0648	3	2		41000000		0.778
SACTE_0549 Beta-glucanase, GH16 family [Streptomyces sp. Sv. ACTE SirexAA-E]	SP(Sec/SPI)	11.1111	4	2	6300000		6300000	0.778
SACTE_1182 Peptidase inhibitor I78 family protein [Streptomyces sp. Sv. ACTE SirexAA-E]		16.9014	4	1	5700000	39000000		0.778
SACTE_3053 protein of unknown function (DUF5063) [Streptomyces sp. Sv. ACTE SirexAA-E]		20.0913	5	2		23000000		0.778
SACTE_5312 Xaa-Pro aminopeptidase [Streptomyces sp. Sv. ACTE SirexAA-E]		25	11	5	3300000	12000000		0.778
SACTE_1344 cysteine desulfurase / selenocysteine lyase [Streptomyces sp. Sv. ACTE SirexAA-E]		17.7725	12	5	740000	23000000		0.778
SACTE_3881 NADH-quinone oxidoreductase subunit E [Streptomyces sp. Sv. ACTE SirexAA-E]		19.6491	14	3	2800000	63000000	1500000	0.701
SACTE_4371 hypothetical protein [Streptomyces sp. Sv. ACTE SirexAA-E]		22.6054	7	3	4900000	29000000		0.701
SACTE_3832 Uncharacterized protein, contains SIS (Sugar ISomerase) phosphosugar binding domain [Streptomyces sp. Sv. ACTE SirexAA-E]		15.1394	6	3	2100000	4200000		0.701
SACTE_4039 IMP dehydrogenase [Streptomyces sp. Sv. ACTE SirexAA-E]		23.7968	12	5	710000	21000000		0.688
SACTE_4503 D-arabinose 1-dehydrogenase, Zn-dependent alcohol dehydrogenase family [Streptomyces sp. Sv. ACTE SirexAA-E]		15.5763	10	4	2700000	17000000		0.668
SACTE_5263 chlorite dismutase [Streptomyces sp. Sv. ACTE SirexAA-E]		16.0338	13	3	2200000	14000000		0.668
SACTE_2556 enolase [Streptomyces sp. Sv. ACTE SirexAA-E]		18.9252	16	5	6600000	8500000		0.65
SACTE_3851 conserved hypothetical protein [Streptomyces sp. Sv. ACTE SirexAA-E]	SP(Sec/SPI)	6.47321	19	2	32000000	35000000	9900000	0.638
SACTE_0872 IMP dehydrogenase [Streptomyces sp. Sv. ACTE SirexAA-E]		19.7556	11	6		20000000		0.638
SACTE_0450 dihydroxyacetone kinase, N-terminal domain [Streptomyces sp. Sv. ACTE SirexAA-E]		24.0964	13	4	5300000	60000000	1400000	0.624
SACTE_2544 acetyl-CoA C-acetyltransferase [Streptomyces sp. Sv. ACTE SirexAA-E]		19.2118	17	5	15000000	74000000	3600000	0.616
SACTE_4858 Chitinase [Streptomyces sp. Sv. ACTE SirexAA-E]	SP(Sec/SPI)	14.2857	24	5	12000000	50000000		0.616
SACTE_4568 F-type H+-transporting ATPase subunit beta [Streptomyces sp. Sv. ACTE SirexAA-E]		13.9583	7	5		15000000		0.616
SACTE_3666 phosphoglycerate mutase [Streptomyces sp. Sv. ACTE SirexAA-E]		13.4387	4	3		19000000		0.585
SACTE_1681 NAD+ synthase (glutamine-hydrolysing) [Streptomyces sp. Sv. ACTE SirexAA-E]		15.7534	9	5	8500000	45000000		0.585
SACTE_6206 conserved hypothetical protein [Streptomyces sp. Sv. ACTE SirexAA-E]	SP(Sec/SPI)	4.49438	4	1				0.585
SACTE_5027 dUTP pyrophosphatase [Streptomyces sp. Sv. ACTE SirexAA-E]		17.0455	3	2		5700000		0.585
SACTE_4205 cystathionine gamma-synthase [Streptomyces sp. Sv. ACTE SirexAA-E]		21.2598	12	4	4800000	32000000	930000	0.585
SACTE_3197 tellurite resistance protein TerB [Streptomyces sp. Sv. ACTE SirexAA-E]		13.9073	3	2		35000000		0.585
SACTE_2521 5-(carboxyamino)imidazole ribonucleotide mutase [Streptomyces sp. Sv. ACTE SirexAA-E]		16.8539	7	2	6200000	56000000		0.585
SACTE_4753 conserved hypothetical protein [Streptomyces sp. Sv. ACTE SirexAA-E]	SP(Sec/SPI)	18.2857	7	2	7800000	20000000	1700000	0.585
SACTE_3207 Nucleotide-binding universal stress protein, UspA family [Streptomyces sp. Sv. ACTE SirexAA-E]		9.28571	1	1		20000000		0.585
SACTE_1578 response regulator receiver protein [Streptomyces sp. Sv. ACTE SirexAA-E]		17.2932	1	1		1300000		0.585
SACTE_5481 Quinol monooxygenase YgiN [Streptomyces sp. Sv. ACTE SirexAA-E]		13.7615	3	1	910000	300000		0.585
SACTE_5166 Beta-xylosidase, GH43 family [Streptomyces sp. Sv. ACTE SirexAA-E]	SP(Sec/SPI)	17.8926	11	5	5200000	4900000	3000000	0.557
SACTE_5606 dihydropyrimidinase [Streptomyces sp. Sv. ACTE SirexAA-E]		15.3348	9	5	6900000	58000000		0.557
SACTE_0891 aspartate carbamoyltransferase [Streptomyces sp. Sv. ACTE SirexAA-E]		18.806	6	4	4700000	24000000		0.551
SACTE_1426 branched-chain amino acid transport system substrate-binding protein [Streptomyces sp. Sv. ACTE SirexAA-E]	LIPO(Sec/SPII)	19.1176	5	4	6300000	30000000	3800000	0.551
SACTE_0926 pyridoxal phosphate synthase yaaD subunit [Streptomyces sp. Sv. ACTE SirexAA-E]		22.3684	4	4		8800000		0.551
SACTE_1310 Pectate lyase [Streptomyces sp. Sv. ACTE SirexAA-E]	SP(Sec/SPI)	18.2143	10	3	9900000	36000000	5500000	0.54
SACTE_1481 histidinol dehydrogenase [Streptomyces sp. Sv. ACTE SirexAA-E]		14.7727	10	3	1600000	26000000	230000	0.54
SACTE_5259 uroporphyrinogen decarboxylase [Streptomyces sp. Sv. ACTE SirexAA-E]		15.1685	4	3		12000000		0.54
SACTE_0482 endoglucanase [Streptomyces sp. Sv. ACTE SirexAA-E]	SP(Sec/SPI)	8.11404	8	3	5800000	24000000		0.54
SACTE_4354 dipeptidyl-peptidase-4 [Streptomyces sp. Sv. ACTE SirexAA-E]		12.3055	8	7		22000000		0.528
SACTE_1355 transketolase [Streptomyces sp. Sv. ACTE SirexAA-E]		16.9784	11	7	4300000	50000000		0.528
SACTE_2379 XTP/dITP diphosphohydrolase [Streptomyces sp. Sv. ACTE SirexAA-E]		28.5	3	2		18000000		0.52
SACTE_6205 conserved hypothetical protein [Streptomyces sp. Sv. ACTE SirexAA-E]	SP(Sec/SPI)	10.7317	7	2	28000000	130000000	1000000	0.52
SACTE_0983 glutamate N-acetyltransferase [Streptomyces sp. Sv. ACTE SirexAA-E]		13.8021	7	4	1200000	6200000	3000000	0.52
SACTE_1441 Trypsin [Streptomyces sp. Sv. ACTE SirexAA-E]	SP(Sec/SPI)	8.52713	10	2	17000000	53000000	5400000	0.52
SACTE_0810 mannose-1-phosphate guanylyltransferase / phosphomannomutase [Streptomyces sp. Sv. ACTE SirexAA-E]		15.8845	23	8		51000000		0.514
SACTE_3226 hypothetical protein [Streptomyces sp. Sv. ACTE SirexAA-E]		16.7763	14	6	4700000	32000000	1100000	0.512
SACTE_4616 acetate kinase [Streptomyces sp. Sv. ACTE SirexAA-E]		22.2494	9	5	3300000	39000000		0.509
SACTE_0464 Beta-glucanase, GH16 family [Streptomyces sp. Sv. ACTE SirexAA-E]	TAT(Tat/SPI)	16.6897	13	6	6700000	9600000	2000000	0.501
SACTE_1098 L-cysteine:1D-myo-inositol 2-amino-2-deoxy-alpha-D-glucopyranoside ligase [Streptomyces sp. Sv. ACTE SirexAA-E]		15.6479	10	4	12000000	36000000	3800000	0.492
SACTE_1762 component of the Tol biopolymer transport system [Streptomyces sp. Sv. ACTE SirexAA-E]	SP(Sec/SPI)	18.4284	19	9	1700000	35000000	3000000	0.468
SACTE_4072 succinyl-CoA synthetase (ADP-forming) beta subunit [Streptomyces sp. Sv. ACTE SirexAA-E]		13.2316	8	4		34000000		0.468
SACTE_2039 ATP-dependent Clp protease, protease subunit [Streptomyces sp. Sv. ACTE SirexAA-E]		15.0862	3	2		6200000		0.468
SACTE_3604 Predicted peroxiredoxin [Streptomyces sp. Sv. ACTE SirexAA-E]		20	3	1		47000000		0.468
SACTE_1676 L-glutamine synthetase [Streptomyces sp. Sv. ACTE SirexAA-E]		13.8716	9	4	8500000	20000000		0.445
SACTE_1422 Membrane-bound lytic murein transglycosylase B [Streptomyces sp. Sv. ACTE SirexAA-E]	SP(Sec/SPI)	15.2364	18	3	57000000	65000000	15000000	0.445
SACTE_0760 secreted protein [Streptomyces sp. Sv. ACTE SirexAA-E]	LIPO(Sec/SPII)	16.5	8	4	12000000			0.445
SACTE_2777 porphobilinogen synthase [Streptomyces sp. Sv. ACTE SirexAA-E]		8.76133	13	2	6800000	50000000	790000	0.438
SACTE_4571 chitinase [Streptomyces sp. Sv. ACTE SirexAA-E]		9.61832	9	3	5200000	20000000		0.433
SACTE_0800 glycine dehydrogenase [Streptomyces sp. Sv. ACTE SirexAA-E]		9.57336	14	7	3200000	18000000		0.431
SACTE_1872 CubicO group peptidase, beta-lactamase class C family [Streptomyces sp. Sv. ACTE SirexAA-E]		9.25926	2	2		9000000		0.425
SACTE_4263 Outer membrane protein OmpA [Streptomyces sp. Sv. ACTE SirexAA-E]	SP(Sec/SPI)	14.554	2	2		12000000		0.425
SACTE_4768 glutamyl-tRNA synthetase [Streptomyces sp. Sv. ACTE SirexAA-E]		12.5249	16	5		14000000	1700000	0.417
SACTE_4367 succinyldiaminopimelate aminotransferase apoenzyme [Streptomyces sp. Sv. ACTE SirexAA-E]		9.83607	4	3		15000000		0.413
SACTE_4848 aminodeoxyfutalosine deaminase [Streptomyces sp. Sv. ACTE SirexAA-E]		13.3721	6	3		5900000	1100000	0.413
SACTE_1961 adenosine deaminase [Streptomyces sp. Sv. ACTE SirexAA-E]		13.3333	3	3		7500000		0.413
SACTE_3882 NADH dehydrogenase subunit F [Streptomyces sp. Sv. ACTE SirexAA-E]		14.0044	10	4		21000000		0.407
SACTE_2260 Acyl-CoA dehydrogenase [Streptomyces sp. Sv. ACTE SirexAA-E]		13.7662	6	4	2000000	12000000		0.407
SACTE_4566 ATP synthase F1 subcomplex alpha subunit [Streptomyces sp. Sv. ACTE SirexAA-E]		9.36902	6	5		17000000		0.403
SACTE_0434 Lysophospholipase L1 [Streptomyces sp. Sv. ACTE SirexAA-E]		12.1519	3	3		6400000		0.389
SACTE_4690 SH3 domain-containing protein [Streptomyces sp. Sv. ACTE SirexAA-E]	SP(Sec/SPI)	14.876	1	1	3100000			0.389
SACTE_6142 hypothetical protein [Streptomyces sp. Sv. ACTE SirexAA-E]	LIPO(Sec/SPII)	8.125	3	1	2600000	6600000		0.389
SACTE_5353 3-hydroxybutyryl-CoA dehydrogenase [Streptomyces sp. Sv. ACTE SirexAA-E]		14.9901	4	4	1700000	2000000		0.389
SACTE_0599 secondary thiamine-phosphate synthase enzyme [Streptomyces sp. Sv. ACTE SirexAA-E]		12.1429	2	1	5100000	8900000		0.389
SACTE_0697 Carbonic anhydrase or acetyltransferase, isoleucine patch superfamily [Streptomyces sp. Sv. ACTE SirexAA-E]		7.38636	1	1				0.389
SACTE_4845 betaine-aldehyde dehydrogenase [Streptomyces sp. Sv. ACTE SirexAA-E]		13.7787	11	3	12000000	30000000	4600000	0.389
SACTE_2389 Proteasome lid subunit RPN8/RPN11, contains Jab1/MPN metalloenzyme (JAMM) motif [Streptomyces sp. Sv. ACTE SirexAA-E]		13.1034	1	1	2900000			0.389
SACTE_1298 Selenocysteine lyase/Cysteine desulfurase [Streptomyces sp. Sv. ACTE SirexAA-E]		13.8418	4	3		9100000		0.389
SACTE_1068 peptidylprolyl isomerase [Streptomyces sp. Sv. ACTE SirexAA-E]		10.4839	4	1	4400000	25000000		0.389
SACTE_5743 Glucose/arabinose dehydrogenase, beta-propeller fold [Streptomyces sp. Sv. ACTE SirexAA-E]	SP(Sec/SPI)	6.87702	24	7	7900000	22000000		0.376
SACTE_4843 Adenosylmethionine-8-amino-7-oxononanoate aminotransferase [Streptomyces sp. Sv. ACTE SirexAA-E]		12.362	6	4	1400000	17000000		0.374
SACTE_6169 Trypsin [Streptomyces sp. Sv. ACTE SirexAA-E]	SP(Sec/SPI)	7.67196	8	2	17000000	28000000		0.369
SACTE_3961 translation elongation factor 1A (EF-1A/EF-Tu) [Streptomyces sp. Sv. ACTE SirexAA-E]		13.8539	3	3		18000000	4600000	0.369
SACTE_2522 5-(carboxyamino)imidazole ribonucleotide synthase [Streptomyces sp. Sv. ACTE SirexAA-E]		16.3978	4	3	3900000	10000000		0.369
SACTE_1044 NADPH-dependent ferric siderophore reductase, contains FAD-binding and SIP domains [Streptomyces sp. Sv. ACTE SirexAA-E]		12.8571	3	2		59000000		0.359
SACTE_2768 LPXTG-motif cell wall anchor domain-containing protein/choice-of-anchor A domain-containing protein [Streptomyces sp. Sv. ACTE SirexAA-E]	SP(Sec/SPI)	5.86854	4	2	9400000	20000000		0.359
SACTE_4073 succinyl-CoA synthetase (ADP-forming) alpha subunit [Streptomyces sp. Sv. ACTE SirexAA-E]		11.9048	4	2	4200000	42000000		0.359
SACTE_1111 Acetylornithine deacetylase/Succinyl-diaminopimelate desuccinylase [Streptomyces sp. Sv. ACTE SirexAA-E]		9.23423	14	4	9000000	32000000		0.359
SACTE_1702 Htaa protein [Streptomyces sp. Sv. ACTE SirexAA-E]	SP(Sec/SPI)	8.33333	13	3	16000000	36000000	13000000	0.35
SACTE_5455 Cytosine/adenosine deaminase [Streptomyces sp. Sv. ACTE SirexAA-E]		11.2554	5	3		13000000		0.35
SACTE_3227 aspartyl aminopeptidase [Streptomyces sp. Sv. ACTE SirexAA-E]		9.25926	5	3	5500000	23000000		0.35
SACTE_2532 N-carbamoyl-L-amino-acid hydrolase [Streptomyces sp. Sv. ACTE SirexAA-E]		14.5985	4	3		7900000		0.334
SACTE_4795 Uncharacterized conserved protein YkwD, contains CAP (CSP/antigen 5/PR1) domain [Streptomyces sp. Sv. ACTE SirexAA-E]		12.963	10	2	25000000			0.334
SACTE_4281 Transglycosylase domain protein [Streptomyces sp. Sv. ACTE SirexAA-E]	SP(Sec/SPI)	8.01688	3	1	11000000	41000000		0.334
SACTE_2394 nicotinamidase/pyrazinamidase [Streptomyces sp. Sv. ACTE SirexAA-E]		8.76289	4	1	9500000	34000000		0.334
SACTE_3335 single-strand binding protein [Streptomyces sp. Sv. ACTE SirexAA-E]		7.42574	4	1	630000			0.334
SACTE_5719 protein of unknown function (DUF1996) [Streptomyces sp. Sv. ACTE SirexAA-E]	SP(Sec/SPI)	10	5	2	23000000		1400000	0.334
SACTE_4243 reactive intermediate/imine deaminase [Streptomyces sp. Sv. ACTE SirexAA-E]		8.08824	1	1		19000000		0.334
SACTE_5432 Glyoxalase-like domain-containing protein [Streptomyces sp. Sv. ACTE SirexAA-E]		13.9073	1	1				0.334
SACTE_5629 Ricin-type beta-trefoil lectin domain-containing protein [Streptomyces sp. Sv. ACTE SirexAA-E]		6.41892	4	3	3700000			0.334
SACTE_1383 glycerophosphoryl diester phosphodiesterase [Streptomyces sp. Sv. ACTE SirexAA-E]	SP(Sec/SPI)	7.16724	2	2	4600000			0.311
SACTE_2792 Major Facilitator Superfamily protein [Streptomyces sp. Sv. ACTE SirexAA-E]		14.0394	10	2	530000		200000	0.292
SACTE_5742 Sugar phosphate isomerase/epimerase [Streptomyces sp. Sv. ACTE SirexAA-E]		9.90991	5	2	1300000	14000000		0.292
SACTE_0973 transcriptional regulator, TetR family [Streptomyces sp. Sv. ACTE SirexAA-E]		4.37158	31	1	140000	600000		0.292
SACTE_4416 NAD+ diphosphatase [Streptomyces sp. Sv. ACTE SirexAA-E]		11.3924	2	2		16000000		0.292
SACTE_5912 isopentenyl-diphosphate delta-isomerase [Streptomyces sp. Sv. ACTE SirexAA-E]		13.198	2	1				0.292
SACTE_5604 N-carbamoylputrescine amidase [Streptomyces sp. Sv. ACTE SirexAA-E]		9.64286	4	2		74000000		0.292
SACTE_3319 thioredoxin reductase (NADPH) [Streptomyces sp. Sv. ACTE SirexAA-E]		11.7647	2	2	2600000	15000000		0.292
SACTE_4468 N,N'-diacetylchitobiose transport system substrate-binding protein [Streptomyces sp. Sv. ACTE SirexAA-E]	LIPO(Sec/SPII)	8.10185	4	3	5100000	11000000		0.28
SACTE_5267 Glycosyl hydrolases family 43 [Streptomyces sp. Sv. ACTE SirexAA-E]	TAT(Tat/SPI)	9.55556	6	3	16000000	58000000	4600000	0.28
SACTE_4718 delta-1-pyrroline-5-carboxylate dehydrogenase [Streptomyces sp. Sv. ACTE SirexAA-E]		9.94475	5	3		12000000		0.28
SACTE_5114 ornithine carbamoyltransferase [Streptomyces sp. Sv. ACTE SirexAA-E]		10.0865	3	2	4600000	5000000		0.274
SACTE_2553 exopolyphosphatase / guanosine-5'-triphosphate,3'-diphosphate pyrophosphatase [Streptomyces sp. Sv. ACTE SirexAA-E]		7.88644	2	2	3800000	5400000		0.274
SACTE_1934 pyruvate phosphate dikinase [Streptomyces sp. Sv. ACTE SirexAA-E]		12.2924	8	6		11000000		0.269
SACTE_0379 Glycosyl hydrolases family 2, TIM barrel domain [Streptomyces sp. Sv. ACTE SirexAA-E]	SP(Sec/SPI)	6.3857	5	4	3100000	9800000		0.266
SACTE_6212 succinate dehydrogenase / fumarate reductase cytochrome b subunit [Streptomyces sp. Sv. ACTE SirexAA-E]		2.45902	3	1	2300000	30000000		0.259
SACTE_1203 ADP-ribose pyrophosphatase [Streptomyces sp. Sv. ACTE SirexAA-E]		9.13462	1	1		9800000		0.259
SACTE_4294 fumarase, class II [Streptomyces sp. Sv. ACTE SirexAA-E]		10.4925	5	3		1200000		0.259
SACTE_6170 protein of unknown function (DUF1996) [Streptomyces sp. Sv. ACTE SirexAA-E]	SP(Sec/SPI)	3.78378	3	1	1800000			0.259
SACTE_1120 Uncharacterized protein YhfF [Streptomyces sp. Sv. ACTE SirexAA-E]		11.3475	65	1				0.259
SACTE_4212 mycothiol S-conjugate amidase [Streptomyces sp. Sv. ACTE SirexAA-E]		8.87372	3	2		12000000		0.259
SACTE_1303 hypothetical protein [Streptomyces sp. Sv. ACTE SirexAA-E]		8.5	1	1		10000000		0.259
SACTE_0081 Predicted chitinase [Streptomyces sp. Sv. ACTE SirexAA-E]	SP(Sec/SPI)	10.6557	3	1	8700000	17000000		0.259
SACTE_0583 Serine/threonine protein kinase [Streptomyces sp. Sv. ACTE SirexAA-E]		8.84718	8	4	3900000	17000000	2200000	0.259
SACTE_5944 PPOX class probable F420-dependent enzyme [Streptomyces sp. Sv. ACTE SirexAA-E]		9.58904	1	1				0.259
SACTE_5555 L-ascorbate metabolism protein UlaG, beta-lactamase superfamily [Streptomyces sp. Sv. ACTE SirexAA-E]		6.97674	4	1	9500000	91000000		0.259
SACTE_1136 N-acetylmuramoyl-L-alanine amidase [Streptomyces sp. Sv. ACTE SirexAA-E]	SP(Sec/SPI)	5.92992	8	3	8300000	22000000	1900000	0.252
SACTE_4198 glutamate dehydrogenase (NADP+) [Streptomyces sp. Sv. ACTE SirexAA-E]		8.51528	3	3	4400000	15000000		0.25
SACTE_4502 malate dehydrogenase (oxaloacetate-decarboxylating) [Streptomyces sp. Sv. ACTE SirexAA-E]		13.1707	6	2		6300000		0.245
SACTE_1479 imidazoleglycerol-phosphate dehydratase [Streptomyces sp. Sv. ACTE SirexAA-E]		4.56853	1	1		9000000		0.233
SACTE_4714 ketol-acid reductoisomerase [Streptomyces sp. Sv. ACTE SirexAA-E]		11.7117	8	2	13000000	68000000	900000	0.233
SACTE_3175 transcriptional regulator, TetR family [Streptomyces sp. Sv. ACTE SirexAA-E]		10.7143	4	1		130000	1800000	0.233
SACTE_5566 Cytochrome P450 [Streptomyces sp. Sv. ACTE SirexAA-E]		5.83942	6	2		9300000		0.233
SACTE_6439 Beta-xylosidase, GH43 family [Streptomyces sp. Sv. ACTE SirexAA-E]	SP(Sec/SPI)	7.58427	5	2	11000000	13000000		0.233
SACTE_3354 cystathionine gamma-lyase [Streptomyces sp. Sv. ACTE SirexAA-E]		11.4973	3	2		5900000		0.233
SACTE_4926 starvation-inducible DNA-binding protein [Streptomyces sp. Sv. ACTE SirexAA-E]		8.97436	1	1	6000000			0.233
SACTE_5561 amino acid ABC transporter membrane protein 1, PAAT family [Streptomyces sp. Sv. ACTE SirexAA-E]		9.34579	2	1	10000000	9800000		0.233
SACTE_0324 F5/8 type C domain-containing protein [Streptomyces sp. Sv. ACTE SirexAA-E]	SP(Sec/SPI)	6.70315	3	2	1900000			0.225
SACTE_4990 Trypsin [Streptomyces sp. Sv. ACTE SirexAA-E]	SP(Sec/SPI)	4.71014	1	1		5500000		0.212
SACTE_5678 D-amino peptidase [Streptomyces sp. Sv. ACTE SirexAA-E]		2.12014	8	1	3800000		1600000	0.212
SACTE_0858 riboflavin synthase alpha chain [Streptomyces sp. Sv. ACTE SirexAA-E]		4.36893	2	1		13000000		0.212
SACTE_3924 NADH-quinone oxidoreductase subunit I [Streptomyces sp. Sv. ACTE SirexAA-E]		9.17431	2	1				0.212
SACTE_2681 alkylhydroperoxidase AhpD family core domain-containing protein [Streptomyces sp. Sv. ACTE SirexAA-E]		7.00637	1	1		5500000		0.212
SACTE_1162 alpha/beta hydrolase fold [Streptomyces sp. Sv. ACTE SirexAA-E]	SP(Sec/SPI)	2.31023	3	1				0.212
SACTE_3461 Nicotinamidase-related amidase [Streptomyces sp. Sv. ACTE SirexAA-E]		6.04651	1	1		9700000		0.212
SACTE_2558 LysM domain-containing protein [Streptomyces sp. Sv. ACTE SirexAA-E]	SP(Sec/SPI)	5.26316	1	1	340000			0.212
SACTE_5480 allantoinase [Streptomyces sp. Sv. ACTE SirexAA-E]		9.11111	2	2		9800000		0.212
SACTE_0370 multiple sugar transport system permease protein [Streptomyces sp. Sv. ACTE SirexAA-E]		1.96078	6	1			68000	0.212
SACTE_4638 Alginate lyase [Streptomyces sp. Sv. ACTE SirexAA-E]	SP(Sec/SPI)	9.1358	3	2	4000000	10000000		0.202
SACTE_0963 D-methionine transport system substrate-binding protein [Streptomyces sp. Sv. ACTE SirexAA-E]	LIPO(Sec/SPII)	5.55556	4	1	630000	1200000		0.194
SACTE_2849 GTP cyclohydrolase I [Streptomyces sp. Sv. ACTE SirexAA-E]		7.9602	2	1				0.194
SACTE_4791 uncharacterized protein [Streptomyces sp. Sv. ACTE SirexAA-E]		7.46269	1	1			2600000	0.194
SACTE_5933 Murein DD-endopeptidase MepM and murein hydrolase activator NlpD, contain LysM domain [Streptomyces sp. Sv. ACTE SirexAA-E]	SP(Sec/SPI)	5.22876	1	1	14000000			0.194
SACTE_6549 D-alanyl-D-alanine carboxypeptidase (penicillin-binding protein 5/6) [Streptomyces sp. Sv. ACTE SirexAA-E]	SP(Sec/SPI)	5.9375	4	1	7600000	57000000		0.194
SACTE_0494 Acetylornithine deacetylase/Succinyl-diaminopimelate desuccinylase [Streptomyces sp. Sv. ACTE SirexAA-E]		7.28477	4	2	2300000	14000000		0.194
SACTE_1302 pectate lyase [Streptomyces sp. Sv. ACTE SirexAA-E]	SP(Sec/SPI)	6.48148	1	1				0.194
SACTE_5232 probable phosphoglycerate mutase [Streptomyces sp. Sv. ACTE SirexAA-E]		10.0962	1	1		6700000		0.194
SACTE_6523 hypothetical protein [Streptomyces sp. Sv. ACTE SirexAA-E]		9.18033	9	1	740000		500000	0.194
SACTE_1804 dipeptidase E [Streptomyces sp. Sv. ACTE SirexAA-E]		6.61157	2	1		7800000		0.179
SACTE_2493 phospho-glucose isomerase C-terminal SIS domain-containing protein [Streptomyces sp. Sv. ACTE SirexAA-E]		8.43672	1	1				0.179
SACTE_1707 Bifunctional DNA primase/polymerase, N-terminal [Streptomyces sp. Sv. ACTE SirexAA-E]		8.97959	2	1		3800000	360000	0.179
SACTE_0236 Cellulose binding domain-containing protein [Streptomyces sp. Sv. ACTE SirexAA-E]	SP(Sec/SPI)	1.99161	2	2	6500000			0.179
SACTE_4607 intein C-terminal splicing region [Streptomyces sp. Sv. ACTE SirexAA-E]		5.4692	49	7	55000000	67000000	2200000	0.179
SACTE_2068 aminopeptidase N [Streptomyces sp. Sv. ACTE SirexAA-E]		7.34266	10	4	3700000	28000000		0.179
SACTE_5113 arginine deiminase [Streptomyces sp. Sv. ACTE SirexAA-E]		5.85366	4	2		19000000		0.179
SACTE_6401 Acyl-CoA dehydrogenase [Streptomyces sp. Sv. ACTE SirexAA-E]		7.1618	1	1			450000	0.179
SACTE_0981 acetylornithine aminotransferase [Streptomyces sp. Sv. ACTE SirexAA-E]		3.51759	1	1		13000000		0.179
SACTE_2191 HAD-superfamily subfamily IIA hydrolase, TIGR01458 [Streptomyces sp. Sv. ACTE SirexAA-E]		8.84615	2	1		3200000		0.179
SACTE_4483 Cyclic nucleotide-binding domain-containing protein [Streptomyces sp. Sv. ACTE SirexAA-E]		7.06638	5	2	2500000	6400000		0.172
SACTE_4098 transcriptional regulator, TetR family [Streptomyces sp. Sv. ACTE SirexAA-E]		11.8143	2	1				0.166
SACTE_6084 PAP2 superfamily protein [Streptomyces sp. Sv. ACTE SirexAA-E]		4.02685	7	1	13000000	4300000	5600000	0.166
SACTE_2748 Helix-turn-helix domain-containing protein [Streptomyces sp. Sv. ACTE SirexAA-E]		9.66543	2	1		3200000		0.166
SACTE_3537 Predicted oxidoreductase [Streptomyces sp. Sv. ACTE SirexAA-E]	SP(Sec/SPI)	2.54777	1	1		5300000		0.166
SACTE_3113 mobilisation protein (MobC) [Streptomyces sp. Sv. ACTE SirexAA-E]		6.45161	4	1				0.166
SACTE_2238 agmatinase [Streptomyces sp. Sv. ACTE SirexAA-E]		5.59006	1	1				0.155
SACTE_1581 cytochrome c oxidase subunit 1 [Streptomyces sp. Sv. ACTE SirexAA-E]		4.67128	1	1		180000		0.155
SACTE_2065 Subtilase family protein [Streptomyces sp. Sv. ACTE SirexAA-E]	SP(Sec/SPI)	6.09091	10	4	22000000	26000000		0.155
SACTE_6502 hypothetical protein [Streptomyces sp. Sv. ACTE SirexAA-E]		10.2362	1	1				0.155
SACTE_0581 haloalkane dehalogenase [Streptomyces sp. Sv. ACTE SirexAA-E]		10	1	1	270000			0.155
SACTE_2911 Helix-turn-helix domain-containing protein [Streptomyces sp. Sv. ACTE SirexAA-E]		8.62745	1	1				0.155
SACTE_1168 streptogrisin D [Streptomyces sp. Sv. ACTE SirexAA-E]	SP(Sec/SPI)	2.49307	1	1				0.155
SACTE_0853 ATP phosphoribosyltransferase [Streptomyces sp. Sv. ACTE SirexAA-E]		7.0922	1	1		1700000		0.155
SACTE_2165 5-deoxy-glucuronate isomerase [Streptomyces sp. Sv. ACTE SirexAA-E]		6.16883	1	1		18000000		0.145
SACTE_5764 Carbohydrate binding domain-containing protein [Streptomyces sp. Sv. ACTE SirexAA-E]	SP(Sec/SPI)	7.10059	3	1	1400000			0.145
SACTE_5501 Helix-turn-helix domain-containing protein [Streptomyces sp. Sv. ACTE SirexAA-E]		8.13559	1	1	670000			0.145
SACTE_4658 ABC-2 type transport system ATP-binding protein [Streptomyces sp. Sv. ACTE SirexAA-E]		4.4586	2	1	6700000	5600000		0.136
SACTE_6058 Glyoxalase/Bleomycin resistance protein/Dioxygenase superfamily protein [Streptomyces sp. Sv. ACTE SirexAA-E]		11.3636	1	1				0.136
SACTE_4915 4-hydroxy-tetrahydrodipicolinate synthase [Streptomyces sp. Sv. ACTE SirexAA-E]		4.01338	2	1		36000000		0.136
SACTE_1903 hypothetical protein [Streptomyces sp. Sv. ACTE SirexAA-E]		2.92398	2	1		4000000		0.136
SACTE_5342 sulfite reductase (ferredoxin) [Streptomyces sp. Sv. ACTE SirexAA-E]		7.0922	4	2	1600000	37000000		0.133
SACTE_6051 catalase [Streptomyces sp. Sv. ACTE SirexAA-E]		7.05394	4	2	5000000	18000000		0.133
SACTE_1069 peptidylprolyl isomerase [Streptomyces sp. Sv. ACTE SirexAA-E]	LIPO(Sec/SPII)	6.73077	1	1		5600000		0.129
SACTE_5404 CO or xanthine dehydrogenase, FAD-binding subunit [Streptomyces sp. Sv. ACTE SirexAA-E]		4.05405	1	1		1100000		0.129
SACTE_1270 hypothetical protein [Streptomyces sp. Sv. ACTE SirexAA-E]	SP(Sec/SPI)	8.26667	1	1		2900000		0.129
SACTE_3892 fumarylacetoacetate hydrolase [Streptomyces sp. Sv. ACTE SirexAA-E]		5.13447	1	1				0.129
SACTE_3371 Luciferase-like monooxygenase [Streptomyces sp. Sv. ACTE SirexAA-E]		5.28053	3	1		3800000		0.129
SACTE_2614 TatD DNase family protein [Streptomyces sp. Sv. ACTE SirexAA-E]		6.94444	1	1		9700000		0.129
SACTE_3812 CubicO group peptidase, beta-lactamase class C family [Streptomyces sp. Sv. ACTE SirexAA-E]		3.35052	1	1		8900000		0.122
SACTE_3611 asparaginase [Streptomyces sp. Sv. ACTE SirexAA-E]		2.79503	40	1	5400000	17000000	2700000	0.122
SACTE_6506 F420-dependent oxidoreductase, G6PDH family [Streptomyces sp. Sv. ACTE SirexAA-E]		5.53846	1	1		3300000		0.122
SACTE_3467 hypothetical protein [Streptomyces sp. Sv. ACTE SirexAA-E]		1.72414	49	1				0.122
SACTE_5065 Polysaccharide deacetylase [Streptomyces sp. Sv. ACTE SirexAA-E]		5.44872	1	1		7500000		0.122
SACTE_1296 N-ethylmaleimide reductase [Streptomyces sp. Sv. ACTE SirexAA-E]		7.04225	1	1				0.122
SACTE_1827 serpin B [Streptomyces sp. Sv. ACTE SirexAA-E]		5.19126	1	1		11000000		0.122
SACTE_3511 phosphoribosylformylglycinamidine cyclo-ligase [Streptomyces sp. Sv. ACTE SirexAA-E]		3.08123	1	1				0.122
SACTE_1584 adenosine kinase [Streptomyces sp. Sv. ACTE SirexAA-E]		3.39506	1	1		16000000		0.116
SACTE_1034 glutamine synthetase [Streptomyces sp. Sv. ACTE SirexAA-E]		2.64901	2	1		8200000		0.116
SACTE_5946 UDP-N-acetylglucosamine:LPS N-acetylglucosamine transferase [Streptomyces sp. Sv. ACTE SirexAA-E]		6.21622	27	1	540000		900000	0.116
SACTE_3240 pyruvate dehydrogenase E1 component beta subunit [Streptomyces sp. Sv. ACTE SirexAA-E]		4.60123	4	1		70000000		0.116
SACTE_1710 Ribosomal protein RSM22 (predicted rRNA methylase) [Streptomyces sp. Sv. ACTE SirexAA-E]		2.1148	4	1				0.116
SACTE_6303 Alpha-lytic protease prodomain-containing protein [Streptomyces sp. Sv. ACTE SirexAA-E]	SP(Sec/SPI)	3.49127	1	1	8000000			0.11
SACTE_4618 6-phosphofructokinase 1 [Streptomyces sp. Sv. ACTE SirexAA-E]		5.57185	1	1		7200000		0.11
SACTE_5534 Signal transduction histidine kinase [Streptomyces sp. Sv. ACTE SirexAA-E]		1.47059	1	1				0.11
SACTE_0368 multiple sugar transport system substrate-binding protein [Streptomyces sp. Sv. ACTE SirexAA-E]	LIPO(Sec/SPII)	3.13901	1	1		1600000		0.105
SACTE_5301 2-amino-3-ketobutyrate coenzyme A ligase [Streptomyces sp. Sv. ACTE SirexAA-E]		3.27456	4	1	4400000			0.105
SACTE_3073 Kynureninase [Streptomyces sp. Sv. ACTE SirexAA-E]		4.05063	1	1		3100000		0.105
SACTE_0890 dihydroorotase [Streptomyces sp. Sv. ACTE SirexAA-E]		5.60748	1	1	11000000			0.105
SACTE_2860 glutamate decarboxylase [Streptomyces sp. Sv. ACTE SirexAA-E]		4.86258	7	1				0.101
SACTE_3420 GtrA-like protein [Streptomyces sp. Sv. ACTE SirexAA-E]		5.06912	9	1	390000		230000	0.101
SACTE_1250 Serine protease, subtilisin family [Streptomyces sp. Sv. ACTE SirexAA-E]	SP(Sec/SPI)	2.75049	1	1	3200000			0.101
SACTE_3713 threonine synthase [Streptomyces sp. Sv. ACTE SirexAA-E]		5.32407	1	1		5700000		0.101
SACTE_0762 lipoprotein [Streptomyces sp. Sv. ACTE SirexAA-E]	LIPO(Sec/SPII)	2.6764	1	1		19000000		0.101
SACTE_6392 alpha/beta hydrolase fold [Streptomyces sp. Sv. ACTE SirexAA-E]		3.4642	1	1				0.096
SACTE_5978 Pectate lyase [Streptomyces sp. Sv. ACTE SirexAA-E]	SP(Sec/SPI)	2.52918	4	1	13000000		3100000	0.096
SACTE_3852 Predicted flavoprotein CzcO associated with the cation diffusion facilitator CzcD [Streptomyces sp. Sv. ACTE SirexAA-E]		7.35294	1	1		3100000		0.096
SACTE_1921 NADPH-dependent 2,4-dienoyl-CoA reductase, sulfur reductase [Streptomyces sp. Sv. ACTE SirexAA-E]		1.90931	1	1		8700000		0.093
SACTE_0977 hypothetical protein [Streptomyces sp. Sv. ACTE SirexAA-E]		2.21675	16	1			780000	0.093
SACTE_5260 NADPH-dependent 2,4-dienoyl-CoA reductase, sulfur reductase [Streptomyces sp. Sv. ACTE SirexAA-E]		2.6087	1	1		1700000		0.093
SACTE_1179 glutaryl-CoA dehydrogenase [Streptomyces sp. Sv. ACTE SirexAA-E]		5.97015	2	1		1700000		0.093
SACTE_1605 2-oxoglutarate dehydrogenase E2 component [Streptomyces sp. Sv. ACTE SirexAA-E]		2.63158	1	1		22000000		0.089
SACTE_4860 4-aminobutyrate aminotransferase / (S)-3-amino-2-methylpropionate transaminase [Streptomyces sp. Sv. ACTE SirexAA-E]	TAT(Tat/SPI)	5.8296	2	1		11000000		0.089
SACTE_3460 Isocitrate/isopropylmalate dehydrogenase [Streptomyces sp. Sv. ACTE SirexAA-E]		4.85175	1	1				0.089
SACTE_6164 diaminopimelate decarboxylase [Streptomyces sp. Sv. ACTE SirexAA-E]		1.27932	14	1				0.086
SACTE_5003 Predicted Zn-dependent peptidase [Streptomyces sp. Sv. ACTE SirexAA-E]		6.97168	1	1		1300000		0.086
SACTE_1470 PucR C-terminal helix-turn-helix domain-containing protein [Streptomyces sp. Sv. ACTE SirexAA-E]		3.64465	2	1	840000			0.086
SACTE_2694 Peptidoglycan-binding domain 1 protein [Streptomyces sp. Sv. ACTE SirexAA-E]	TAT(Tat/SPI)	1.86335	19	1	29000000	26000000	74000000	0.086
SACTE_0275 succinate-semialdehyde dehydrogenase / glutarate-semialdehyde dehydrogenase [Streptomyces sp. Sv. ACTE SirexAA-E]		4.66102	1	1				0.083
SACTE_0505 Citrate lyase beta subunit [Streptomyces sp. Sv. ACTE SirexAA-E]		7.40741	2	1		5000000		0.083
SACTE_5273 two-component system, OmpR family, sensor kinase [Streptomyces sp. Sv. ACTE SirexAA-E]	SP(Sec/SPI)	4.21456	1	1		27000000		0.083
SACTE_1419 SSU ribosomal protein S1P [Streptomyces sp. Sv. ACTE SirexAA-E]		3.37302	3	1	3100000	8700000		0.083
SACTE_6165 6-phosphogluconate dehydrogenase [Streptomyces sp. Sv. ACTE SirexAA-E]		6.45833	3	1		35000000		0.083
SACTE_3010 conserved hypothetical protein [Streptomyces sp. Sv. ACTE SirexAA-E]	LIPO(Sec/SPII)	1.6055	25	1			870000	0.083
SACTE_5656 (2S)-methylsuccinyl-CoA dehydrogenase [Streptomyces sp. Sv. ACTE SirexAA-E]		4.98753	6	1				0.08
SACTE_0610 DNA ligase-1 [Streptomyces sp. Sv. ACTE SirexAA-E]		1.36986	22	1				0.08
SACTE_1834 PhoD-like phosphatase [Streptomyces sp. Sv. ACTE SirexAA-E]		5.73477	3	1			2700000	0.077
SACTE_4175 phosphomannomutase [Streptomyces sp. Sv. ACTE SirexAA-E]		3.47985	2	1		6500000		0.077
SACTE_4545 coagulation factor 5/8 type domain protein [Streptomyces sp. Sv. ACTE SirexAA-E]		1.56863	29	1		35000000		0.075
SACTE_3047 Dipeptidyl aminopeptidase/acylaminoacyl peptidase [Streptomyces sp. Sv. ACTE SirexAA-E]		2.08	1	1		11000000		0.075
SACTE_1357 glucose-6-phosphate 1-dehydrogenase [Streptomyces sp. Sv. ACTE SirexAA-E]		1.96078	1	1		18000000		0.072
SACTE_5050 Repeat domain-containing protein [Streptomyces sp. Sv. ACTE SirexAA-E]		4.66418	1	1		29000000		0.07
SACTE_1639 alpha-1,6-glucosidases, pullulanase-type [Streptomyces sp. Sv. ACTE SirexAA-E]	SP(Sec/SPI)	3.33145	15	3	8400000	47000000	5200000	0.069
SACTE_2314 SPFH domain / Band 7 family protein [Streptomyces sp. Sv. ACTE SirexAA-E]		0.888325	22	1				0.066
SACTE_0633 ATP-binding cassette, subfamily C [Streptomyces sp. Sv. ACTE SirexAA-E]		1.0084	10	1				0.066
SACTE_0323 Glycosyl hydrolases family 2, TIM barrel domain [Streptomyces sp. Sv. ACTE SirexAA-E]	SP(Sec/SPI)	1.77353	2	1		3300000		0.064
SACTE_5393 Protein phosphatase 2C [Streptomyces sp. Sv. ACTE SirexAA-E]		1.51099	1	1	20000000			0.059
SACTE_5406 xanthine dehydrogenase, molybdenum binding subunit apoprotein [Streptomyces sp. Sv. ACTE SirexAA-E]		1.48699	1	1		11000000		0.056
SACTE_3717 Carbohydrate binding domain-containing protein [Streptomyces sp. Sv. ACTE SirexAA-E]	SP(Sec/SPI)	1.10011	3	1	7800000			0.056
SACTE_4649 glycogen operon protein [Streptomyces sp. Sv. ACTE SirexAA-E]		1.07527	2	1		3900000		0.056
SACTE_0436 Serine phosphatase RsbU, regulator of sigma subunit [Streptomyces sp. Sv. ACTE SirexAA-E]		2.34568	11	1	32000000	14000000	14000000	0.056
SACTE_2189 deoxycytidine triphosphate deaminase [Streptomyces sp. Sv. ACTE SirexAA-E]		2.03349	1	1			6900000	0.055
SACTE_1437 aminopeptidase N [Streptomyces sp. Sv. ACTE SirexAA-E]		2.60973	1	1		10000000		0.055
SACTE_4463 ribonucleoside-diphosphate reductase alpha chain [Streptomyces sp. Sv. ACTE SirexAA-E]		1.99253	12	1	620000	120000000		0.051
SACTE_0036 hypothetical protein [Streptomyces sp. Sv. ACTE SirexAA-E]		1.02564	1	1		210000		0.05
SACTE_2589 Phosphoenolpyruvate carboxylase, type 1 [Streptomyces sp. Sv. ACTE SirexAA-E]		1.21012	1	1		11000000		0.047
SACTE_4063 DNA helicase-2 / ATP-dependent DNA helicase PcrA [Streptomyces sp. Sv. ACTE SirexAA-E]		2.45399	2	1			4800000	0.046
SACTE_4762 Signal transduction histidine kinase [Streptomyces sp. Sv. ACTE SirexAA-E]		3.39303	2	1			110000000	0.045
SACTE_0283 formate dehydrogenase major subunit [Streptomyces sp. Sv. ACTE SirexAA-E]		2.19579	1	1				0.038
SACTE_6024 Predicted ATPase [Streptomyces sp. Sv. ACTE SirexAA-E]		1.83673	3	1		160000000		0.037
SACTE_0364 F5/8 type C domain-containing protein [Streptomyces sp. Sv. ACTE SirexAA-E]		1.49042	1	1	4500000			0.032
SACTE_5047 RHS repeat-associated core domain-containing protein [Streptomyces sp. Sv. ACTE SirexAA-E]		2	2	1		450000		0.024
SACTE_5178 hypothetical protein [Streptomyces sp. Sv. ACTE SirexAA-E]		0.219748	1	1				0.003
SACTE_5621 hypothetical protein [Streptomyces sp. Sv. ACTE SirexAA-E]		16.3265	1	1			310000	0
SACTE_1128 Predicted kinase, aminoglycoside phosphotransferase (APT) family [Streptomyces sp. Sv. ACTE SirexAA-E]		1.76471	1	1				0
SACTE_2324 YidC/Oxa1 family membrane protein insertase [Streptomyces sp. Sv. ACTE SirexAA-E]		9.88593	1	1		110000000		0
SACTE_1007 phenylalanyl-tRNA synthetase, alpha subunit [Streptomyces sp. Sv. ACTE SirexAA-E]		6.13333	2	1				0
SACTE_6347 act minimal PKS chain-length factor (CLF/KS beta) [Streptomyces sp. Sv. ACTE SirexAA-E]		4.9505	1	1			380000	0
SACTE_3875 Cell wall-associated hydrolase, NlpC family [Streptomyces sp. Sv. ACTE SirexAA-E]	SP(Sec/SPI)	4.22535	2	1				0
SACTE_2269 3-methylcrotonyl-CoA carboxylase beta subunit [Streptomyces sp. Sv. ACTE SirexAA-E]		4.46097	1	1		64000		0

## Sheet: Table S3
TableS3. All proteins from xylan grown cells determined by the extracellular proteomics, including those lacking a signal peptide
Description	Predicted secretion pathway	%Coverage of detected protein	# PSMs (Spectrum counts)	# Unique Peptides	Area value: 1st replicate	Area value: 2nd replicate	Area value: 3rd replicate	emPAI (overall abundance from three replicates)
SACTE_5828 xylose isomerase [Streptomyces sp. Sv. ACTE SirexAA-E]		83.0334	3750	28	6300000000	2100000000	6100000000	463.159
SACTE_1701 Htaa protein [Streptomyces sp. Sv. ACTE SirexAA-E]	SP(Sec/SPI)	58.0645	4733	33	6900000000	9000000000	7700000000	802.086
SACTE_5231 alpha-D-xyloside xylohydrolase [Streptomyces sp. Sv. ACTE SirexAA-E]		80.8	979	43	1400000000	400000000	1700000000	40.081
SACTE_0800 glycine dehydrogenase [Streptomyces sp. Sv. ACTE SirexAA-E]		54.2144	398	34	430000000	150000000	600000000	15.681
SACTE_4343 oligopeptide transport system substrate-binding protein [Streptomyces sp. Sv. ACTE SirexAA-E]	LIPO(Sec/SPII)	68.8766	2430	34	2500000000	2100000000	2500000000	63.04
SACTE_2172 citrate synthase [Streptomyces sp. Sv. ACTE SirexAA-E]		69.213	1353	26	2700000000	730000000	2900000000	90.201
SACTE_1604 dihydrolipoamide dehydrogenase [Streptomyces sp. Sv. ACTE SirexAA-E]		65.1515	2481	31	3700000000	1600000000	4400000000	70.969
SACTE_1041 glycine betaine/proline transport system substrate-binding protein [Streptomyces sp. Sv. ACTE SirexAA-E]		44.7099	777	25	1100000000	640000000	1300000000	13.251
SACTE_1619 L-glutamine synthetase [Streptomyces sp. Sv. ACTE SirexAA-E]		65.4584	479	22	640000000	270000000	1000000000	123.52
SACTE_0237 Cellulase/cellobiase CelA1 [Streptomyces sp. Sv. ACTE SirexAA-E]	TAT(Tat/SPI)	58.0205	1009	21	1500000000	1300000000	1700000000	53.844
SACTE_0639 methionyl-tRNA formyltransferase [Streptomyces sp. Sv. ACTE SirexAA-E]		70.7937	589	18	1000000000	280000000	1000000000	63.495
SACTE_5220 aconitase [Streptomyces sp. Sv. ACTE SirexAA-E]		52.3757	239	30	290000000	150000000	400000000	6.453
SACTE_1364 glucose-6-phosphate isomerase [Streptomyces sp. Sv. ACTE SirexAA-E]		63.2727	613	23	850000000	230000000	1100000000	17.478
SACTE_3803 phosphoserine aminotransferase apoenzyme [Streptomyces sp. Sv. ACTE SirexAA-E]		84.6774	1290	20	2800000000	880000000	3300000000	76.426
SACTE_6312 non-ribosomal peptide synthase domain TIGR01720/amino acid adenylation domain-containing protein [Streptomyces sp. Sv. ACTE SirexAA-E]		22.0114	138	47	56000000		60000000	0.937
SACTE_1367 triosephosphate isomerase [Streptomyces sp. Sv. ACTE SirexAA-E]		90.6977	468	17	830000000	200000000	910000000	438.397
SACTE_1028 peptide/nickel transport system substrate-binding protein [Streptomyces sp. Sv. ACTE SirexAA-E]	LIPO(Sec/SPII)	68.1467	501	26	890000000	460000000	1100000000	22.95
SACTE_4439 catalase [Streptomyces sp. Sv. ACTE SirexAA-E]		65.0104	766	28	1600000000	460000000	2300000000	25.827
SACTE_0561 Glycosyl hydrolases family 43 [Streptomyces sp. Sv. ACTE SirexAA-E]	SP(Sec/SPI)	57.4655	299	29	160000000	93000000	230000000	6.252
SACTE_3389 Xaa-Pro aminopeptidase [Streptomyces sp. Sv. ACTE SirexAA-E]		63.8604	261	25	320000000	140000000	400000000	11.589
SACTE_1369 glyceraldehyde-3-phosphate dehydrogenase (NAD+) [Streptomyces sp. Sv. ACTE SirexAA-E]		65.7738	436	20	1600000000	580000000	2200000000	50.795
SACTE_5335 NitT/TauT family transport system substrate-binding protein [Streptomyces sp. Sv. ACTE SirexAA-E]	LIPO(Sec/SPII)	72.0867	1231	18	1700000000	980000000	2100000000	23.621
SACTE_2556 enolase [Streptomyces sp. Sv. ACTE SirexAA-E]		63.3178	937	20	1200000000	460000000	1800000000	21.275
SACTE_4363 putative secreted protein [Streptomyces sp. Sv. ACTE SirexAA-E]	SP(Sec/SPI)	53.719	483	20	670000000	540000000	1100000000	14.317
SACTE_5166 Beta-xylosidase, GH43 family [Streptomyces sp. Sv. ACTE SirexAA-E]	SP(Sec/SPI)	59.2445	194	19	310000000	180000000	350000000	14.571
SACTE_4755 Beta-1,3-glucanase [Streptomyces sp. Sv. ACTE SirexAA-E]	TAT(Tat/SPI)	65.9314	485	12	730000000	340000000	810000000	21.539
SACTE_3327 myo-inositol-1-phosphate synthase [Streptomyces sp. Sv. ACTE SirexAA-E]		66.9444	337	20	350000000	170000000	470000000	25.827
SACTE_2533 urocanate hydratase [Streptomyces sp. Sv. ACTE SirexAA-E]		50.9025	296	23	350000000	61000000	430000000	15.681
SACTE_0265 endo-1,4-beta-xylanase [Streptomyces sp. Sv. ACTE SirexAA-E]	SP(Sec/SPI)	44.7598	550	13	1900000000	1500000000	1700000000	47.697
SACTE_5629 Ricin-type beta-trefoil lectin domain-containing protein [Streptomyces sp. Sv. ACTE SirexAA-E]		55.2365	183	18	250000000	140000000	430000000	11.115
SACTE_4727 3-isopropylmalate dehydrogenase [Streptomyces sp. Sv. ACTE SirexAA-E]		70.8934	674	17	1500000000	400000000	2300000000	37.747
SACTE_2589 Phosphoenolpyruvate carboxylase, type 1 [Streptomyces sp. Sv. ACTE SirexAA-E]		41.8042	152	26	140000000	27000000	170000000	3.169
SACTE_5226 beta-glucosidase [Streptomyces sp. Sv. ACTE SirexAA-E]		63.8344	218	21	360000000	100000000	480000000	10.788
SACTE_0880 methionine adenosyltransferase [Streptomyces sp. Sv. ACTE SirexAA-E]		60.6965	184	13	130000000	57000000	230000000	9.965
SACTE_6272 taurine transport system substrate-binding protein [Streptomyces sp. Sv. ACTE SirexAA-E]	LIPO(Sec/SPII)	75.0716	259	20	250000000	190000000	320000000	15.496
SACTE_6308 iron complex transport system substrate-binding protein [Streptomyces sp. Sv. ACTE SirexAA-E]	LIPO(Sec/SPII)	56.4565	626	17	1000000000	1100000000	1200000000	32.839
SACTE_4702 phospholipase C [Streptomyces sp. Sv. ACTE SirexAA-E]	TAT(Tat/SPI)	49.0028	122	21	87000000	75000000	170000000	5.31
SACTE_5619 isocitrate dehydrogenase [Streptomyces sp. Sv. ACTE SirexAA-E]		43.1664	204	25	160000000	76000000	240000000	3.561
SACTE_5240 D-xylose transport system substrate-binding protein [Streptomyces sp. Sv. ACTE SirexAA-E]	LIPO(Sec/SPII)	69.1057	218	19	360000000	320000000	420000000	19.806
SACTE_4205 cystathionine gamma-synthase [Streptomyces sp. Sv. ACTE SirexAA-E]		53.0184	154	12	420000000	58000000	410000000	11.589
SACTE_0760 secreted protein [Streptomyces sp. Sv. ACTE SirexAA-E]	LIPO(Sec/SPII)	66.5	173	22	260000000	85000000	190000000	12.183
SACTE_4676 peptide/nickel transport system substrate-binding protein [Streptomyces sp. Sv. ACTE SirexAA-E]	LIPO(Sec/SPII)	48.4642	121	20	80000000	110000000	130000000	4.908
SACTE_1201 alanine dehydrogenase [Streptomyces sp. Sv. ACTE SirexAA-E]		54.5455	376	15	400000000	200000000	600000000	23.484
SACTE_2585 ribose-phosphate pyrophosphokinase [Streptomyces sp. Sv. ACTE SirexAA-E]		51.3846	187	16	470000000	140000000	850000000	23.484
SACTE_0244 N-acetylmuramoyl-L-alanine amidase [Streptomyces sp. Sv. ACTE SirexAA-E]	SP(Sec/SPI)	66.8113	228	19	120000000	92000000	200000000	7.432
SACTE_5827 xylulokinase [Streptomyces sp. Sv. ACTE SirexAA-E]		53.144	121	17	86000000	38000000	130000000	7.318
SACTE_4198 glutamate dehydrogenase (NADP+) [Streptomyces sp. Sv. ACTE SirexAA-E]		51.7467	189	17	200000000	190000000	320000000	4.946
SACTE_1356 transaldolase [Streptomyces sp. Sv. ACTE SirexAA-E]		53.2258	191	16	220000000	68000000	340000000	7.377
SACTE_0963 D-methionine transport system substrate-binding protein [Streptomyces sp. Sv. ACTE SirexAA-E]	LIPO(Sec/SPII)	67.7083	236	13	690000000	510000000	960000000	33.551
SACTE_3306 6-phosphogluconate dehydrogenase (decarboxylating) [Streptomyces sp. Sv. ACTE SirexAA-E]		67.1233	402	17	1200000000	330000000	1300000000	22.357
SACTE_3219 methionyl-tRNA synthetase [Streptomyces sp. Sv. ACTE SirexAA-E]		56.1798	86	19	60000000	40000000	95000000	3.85
SACTE_0634 iron complex transport system substrate-binding protein [Streptomyces sp. Sv. ACTE SirexAA-E]	LIPO(Sec/SPII)	64.8571	246	16	370000000	520000000	500000000	15.681
SACTE_2068 aminopeptidase N [Streptomyces sp. Sv. ACTE SirexAA-E]		37.4126	84	24	76000000	40000000	110000000	2.035
SACTE_4669 serine hydroxymethyltransferase [Streptomyces sp. Sv. ACTE SirexAA-E]		52.9833	308	15	820000000	430000000	1200000000	10.053
SACTE_4072 succinyl-CoA synthetase (ADP-forming) beta subunit [Streptomyces sp. Sv. ACTE SirexAA-E]		34.3511	264	14	320000000	150000000	190000000	7.254
SACTE_1044 NADPH-dependent ferric siderophore reductase, contains FAD-binding and SIP domains [Streptomyces sp. Sv. ACTE SirexAA-E]		61.7857	360	14	890000000	110000000	1300000000	24.119
SACTE_1702 Htaa protein [Streptomyces sp. Sv. ACTE SirexAA-E]	SP(Sec/SPI)	37.6068	224	13	540000000	340000000	620000000	7.185
SACTE_1694 hypothetical protein [Streptomyces sp. Sv. ACTE SirexAA-E]		62.2881	119	10	290000000	100000000	370000000	21.758
SACTE_0583 Serine/threonine protein kinase [Streptomyces sp. Sv. ACTE SirexAA-E]		27.6139	157	12	180000000	140000000	260000000	1.661
SACTE_0983 glutamate N-acetyltransferase [Streptomyces sp. Sv. ACTE SirexAA-E]		54.4271	164	14	420000000	110000000	540000000	5.579
SACTE_4616 acetate kinase [Streptomyces sp. Sv. ACTE SirexAA-E]		57.2127	97	17	210000000	77000000	300000000	4.179
SACTE_3716 chaperonin GroEL [Streptomyces sp. Sv. ACTE SirexAA-E]		52.963	123	19	160000000	85000000	180000000	4.623
SACTE_3078 fructose-bisphosphate aldolase [Streptomyces sp. Sv. ACTE SirexAA-E]		65	112	12	87000000	70000000	96000000	16.191
SACTE_1368 phosphoglycerate kinase [Streptomyces sp. Sv. ACTE SirexAA-E]		75.6824	66	19	62000000	23000000	98000000	8.006
SACTE_3961 translation elongation factor 1A (EF-1A/EF-Tu) [Streptomyces sp. Sv. ACTE SirexAA-E]		48.8665	97	13	140000000	12000000	180000000	8.006
SACTE_4031 chaperonin GroEL [Streptomyces sp. Sv. ACTE SirexAA-E]		53.69	109	19	120000000	47000000	190000000	3.329
SACTE_4738 F5/8 type C domain-containing protein [Streptomyces sp. Sv. ACTE SirexAA-E]	SP(Sec/SPI)	36.1022	211	15	190000000	150000000	270000000	3.642
SACTE_0534 xylobiose transport system substrate-binding protein [Streptomyces sp. Sv. ACTE SirexAA-E]	LIPO(Sec/SPII)	54.023	218	17	320000000	180000000	440000000	4.878
SACTE_5109 probable F420-dependent oxidoreductase, Rv1855c family [Streptomyces sp. Sv. ACTE SirexAA-E]		63.5179	104	12	140000000	54000000	170000000	10.288
SACTE_6549 D-alanyl-D-alanine carboxypeptidase (penicillin-binding protein 5/6) [Streptomyces sp. Sv. ACTE SirexAA-E]	SP(Sec/SPI)	63.4375	129	11	150000000	110000000	190000000	27.943
SACTE_3601 thiosulfate/3-mercaptopyruvate sulfurtransferase [Streptomyces sp. Sv. ACTE SirexAA-E]		67.7419	254	17	670000000	120000000	730000000	15.238
SACTE_4715 D-3-phosphoglycerate dehydrogenase [Streptomyces sp. Sv. ACTE SirexAA-E]		48.4906	90	17	110000000	15000000	160000000	2.875
SACTE_1355 transketolase [Streptomyces sp. Sv. ACTE SirexAA-E]		37.9856	87	19	76000000	41000000	100000000	2.57
SACTE_3971 LSU ribosomal protein L2P [Streptomyces sp. Sv. ACTE SirexAA-E]		50	109	13	170000000	12000000	320000000	11.915
SACTE_4908 polyribonucleotide nucleotidyltransferase [Streptomyces sp. Sv. ACTE SirexAA-E]		34.1927	121	20	95000000	100000000	59000000	2.814
SACTE_2347 mannan endo-1,4-beta-mannosidase [Streptomyces sp. Sv. ACTE SirexAA-E]	SP(Sec/SPI)	41.8149	226	13	160000000	140000000	170000000	6.943
SACTE_4718 delta-1-pyrroline-5-carboxylate dehydrogenase [Streptomyces sp. Sv. ACTE SirexAA-E]		37.2007	91	13	72000000	37000000	110000000	3.047
SACTE_1650 arabinogalactan oligomer / maltooligosaccharide transport system substrate-binding protein [Streptomyces sp. Sv. ACTE SirexAA-E]	LIPO(Sec/SPII)	46.0993	256	15	290000000	230000000	370000000	6.197
SACTE_0236 Cellulose binding domain-containing protein [Streptomyces sp. Sv. ACTE SirexAA-E]	SP(Sec/SPI)	27.4633	120	18	180000000	91000000	230000000	4.179
SACTE_1003 3-hydroxyacyl-CoA dehydrogenase [Streptomyces sp. Sv. ACTE SirexAA-E]		61.5385	92	13	120000000	64000000	180000000	6.079
SACTE_3711 trehalose 6-phosphate synthase [Streptomyces sp. Sv. ACTE SirexAA-E]		50	106	17	190000000	110000000	230000000	3.417
SACTE_3458 colicin import membrane protein [Streptomyces sp. Sv. ACTE SirexAA-E]	SP(Sec/SPI)	44.1315	156	13	220000000	400000000	340000000	6.079
SACTE_4858 Chitinase [Streptomyces sp. Sv. ACTE SirexAA-E]	SP(Sec/SPI)	32.8407	84	12	130000000	46000000	280000000	3.642
SACTE_4083 malate dehydrogenase (NAD) [Streptomyces sp. Sv. ACTE SirexAA-E]		58.0547	97	11	230000000	110000000	290000000	6.499
SACTE_0357 Polysaccharide deacetylase [Streptomyces sp. Sv. ACTE SirexAA-E]	SP(Sec/SPI)	44.5122	136	8	460000000	530000000	680000000	10.938
SACTE_2272 butyryl-CoA dehydrogenase [Streptomyces sp. Sv. ACTE SirexAA-E]		51.5464	79	15	130000000	120000000	160000000	3.262
SACTE_4073 succinyl-CoA synthetase (ADP-forming) alpha subunit [Streptomyces sp. Sv. ACTE SirexAA-E]		46.9388	87	9	120000000	130000000	490000000	9
SACTE_0926 pyridoxal phosphate synthase yaaD subunit [Streptomyces sp. Sv. ACTE SirexAA-E]		63.1579	111	13	45000000	44000000	60000000	6.197
SACTE_2103 LPXTG-motif cell wall anchor domain-containing protein/TQXA domain-containing protein [Streptomyces sp. Sv. ACTE SirexAA-E]		43.3333	144	13	130000000	170000000	160000000	3.489
SACTE_4945 amino acid ABC transporter substrate-binding protein, PAAT family [Streptomyces sp. Sv. ACTE SirexAA-E]	LIPO(Sec/SPII)	56.0261	105	15	79000000	73000000	120000000	4.78
SACTE_3240 pyruvate dehydrogenase E1 component beta subunit [Streptomyces sp. Sv. ACTE SirexAA-E]		44.1718	67	13	89000000	28000000	120000000	4.78
SACTE_4590 methylmalonyl-CoA epimerase /ethylmalonyl-CoA epimerase [Streptomyces sp. Sv. ACTE SirexAA-E]		80.2817	93	9	230000000	72000000	310000000	24.119
SACTE_4834 thiamine transport system substrate-binding protein [Streptomyces sp. Sv. ACTE SirexAA-E]	LIPO(Sec/SPII)	51.5235	67	13	70000000	14000000	110000000	6.079
SACTE_3948 L-aspartate aminotransferase apoenzyme [Streptomyces sp. Sv. ACTE SirexAA-E]		51.7157	89	13	200000000	89000000	280000000	4.456
SACTE_1422 Membrane-bound lytic murein transglycosylase B [Streptomyces sp. Sv. ACTE SirexAA-E]	SP(Sec/SPI)	36.7776	67	12	82000000	130000000	100000000	2.631
SACTE_4714 ketol-acid reductoisomerase [Streptomyces sp. Sv. ACTE SirexAA-E]		56.7568	61	12	150000000	34000000	270000000	4.337
SACTE_6075 iron complex transport system substrate-binding protein [Streptomyces sp. Sv. ACTE SirexAA-E]	LIPO(Sec/SPII)	42.5076	81	11	100000000	110000000	130000000	5.661
SACTE_2289 cellobiose-binding protein [Streptomyces sp. Sv. ACTE SirexAA-E]	LIPO(Sec/SPII)	37.5	52	13	72000000	20000000	140000000	2.728
SACTE_0317 conserved hypothetical protein [Streptomyces sp. Sv. ACTE SirexAA-E]	LIPO(Sec/SPII)	39.0144	65	12	53000000	58000000	78000000	4.623
SACTE_5695 O-acetylhomoserine (thiol)-lyase [Streptomyces sp. Sv. ACTE SirexAA-E]		45.9341	43	13	58000000	12000000	77000000	3.217
SACTE_5267 Glycosyl hydrolases family 43 [Streptomyces sp. Sv. ACTE SirexAA-E]	TAT(Tat/SPI)	39.5556	82	13	93000000	61000000	190000000	3.394
SACTE_5647 Polygalacturonase [Streptomyces sp. Sv. ACTE SirexAA-E]		29.2405	70	14	65000000	41000000	79000000	1.738
SACTE_4078 phosphoribosylaminoimidazolecarboxamide formyltransferase / IMP cyclohydrolase [Streptomyces sp. Sv. ACTE SirexAA-E]		40.2321	49	15	35000000	37000000	67000000	4.248
SACTE_0844 chitinase [Streptomyces sp. Sv. ACTE SirexAA-E]	SP(Sec/SPI)	31.7016	90	6	120000000	94000000	240000000	4.995
SACTE_1081 tRNA (adenine-58-N(1)-) methyltransferase [Streptomyces sp. Sv. ACTE SirexAA-E]		64.5695	53	12	64000000	5200000	45000000	4.78
SACTE_1419 SSU ribosomal protein S1P [Streptomyces sp. Sv. ACTE SirexAA-E]		34.7222	117	15	50000000	34000000	62000000	2.562
SACTE_3452 cobaltochelatase CobN subunit [Streptomyces sp. Sv. ACTE SirexAA-E]		17.0976	54	15	20000000	11000000	32000000	0.748
SACTE_5263 chlorite dismutase [Streptomyces sp. Sv. ACTE SirexAA-E]		42.616	118	10	62000000	32000000	120000000	7.799
SACTE_0076 hypothetical protein [Streptomyces sp. Sv. ACTE SirexAA-E]	TAT(Tat/SPI)	33.6879	139	10	450000000	260000000	530000000	7.483
SACTE_3038 tellurium resistance protein TerD [Streptomyces sp. Sv. ACTE SirexAA-E]		85.3403	94	9	250000000	140000000	260000000	16.783
SACTE_3765 putative lipoprotein [Streptomyces sp. Sv. ACTE SirexAA-E]	LIPO(Sec/SPII)	56.875	189	10	660000000	350000000	770000000	41.17
SACTE_1703 iron complex transport system substrate-binding protein [Streptomyces sp. Sv. ACTE SirexAA-E]	LIPO(Sec/SPII)	56.0563	74	13	88000000	81000000	100000000	4.012
SACTE_3968 LSU ribosomal protein L3P [Streptomyces sp. Sv. ACTE SirexAA-E]		60.2804	108	11	170000000	20000000	200000000	6.499
SACTE_1859 tellurium resistance protein TerD [Streptomyces sp. Sv. ACTE SirexAA-E]		80.1047	157	8	290000000	170000000	370000000	10.938
SACTE_1605 2-oxoglutarate dehydrogenase E2 component [Streptomyces sp. Sv. ACTE SirexAA-E]		20.3947	58	10	76000000	14000000	130000000	2.03
SACTE_3227 aspartyl aminopeptidase [Streptomyces sp. Sv. ACTE SirexAA-E]		46.7593	57	12	150000000	77000000	270000000	3.489
SACTE_0379 Glycosyl hydrolases family 2, TIM barrel domain [Streptomyces sp. Sv. ACTE SirexAA-E]	SP(Sec/SPI)	30.1405	49	14	50000000	43000000	83000000	1.285
SACTE_2033 nucleoside diphosphate kinase [Streptomyces sp. Sv. ACTE SirexAA-E]		87.5912	97	11	200000000	180000000	310000000	38.811
SACTE_4515 Lyzozyme M1 (1,4-beta-N-acetylmuramidase), GH25 family [Streptomyces sp. Sv. ACTE SirexAA-E]	SP(Sec/SPI)	55	92	8	130000000	120000000	220000000	6.017
SACTE_1344 cysteine desulfurase / selenocysteine lyase [Streptomyces sp. Sv. ACTE SirexAA-E]		38.6256	65	14	50000000	29000000	71000000	3.217
SACTE_1111 Acetylornithine deacetylase/Succinyl-diaminopimelate desuccinylase [Streptomyces sp. Sv. ACTE SirexAA-E]		38.5135	100	14	140000000	35000000	180000000	2.415
SACTE_1137 Acyl-homoserine lactone (AHL) acylase PvdQ [Streptomyces sp. Sv. ACTE SirexAA-E]	SP(Sec/SPI)	18.6837	38	13	13000000	16000000	24000000	1.387
SACTE_4757 acetyl-CoA carboxylase carboxyltransferase subunit beta /acetyl-CoA carboxylase carboxyltransferase subunit alpha [Streptomyces sp. Sv. ACTE SirexAA-E]		28.6528	48	13	75000000		110000000	1.929
SACTE_5081 methionine synthase (B12-independent) [Streptomyces sp. Sv. ACTE SirexAA-E]		20.3896	39	11	35000000		53000000	0.778
SACTE_4730 glucosylceramidase [Streptomyces sp. Sv. ACTE SirexAA-E]	SP(Sec/SPI)	30.2251	46	13	45000000	51000000	93000000	1.352
SACTE_1607 pyruvate dehydrogenase E1 component [Streptomyces sp. Sv. ACTE SirexAA-E]		21.6125	31	15	35000000		46000000	1.004
SACTE_2062 DSBA-like thioredoxin domain-containing protein [Streptomyces sp. Sv. ACTE SirexAA-E]		63.0841	76	9	54000000	16000000	76000000	6.356
SACTE_0762 lipoprotein [Streptomyces sp. Sv. ACTE SirexAA-E]	LIPO(Sec/SPII)	40.146	61	10	58000000	23000000	79000000	2.481
SACTE_6305 2,3-dihydro-2,3-dihydroxybenzoate dehydrogenase [Streptomyces sp. Sv. ACTE SirexAA-E]		59.7826	80	12	68000000	16000000	130000000	5.158
SACTE_6558 hypothetical protein [Streptomyces sp. Sv. ACTE SirexAA-E]	SP(Sec/SPI)	25.2016	70	9	81000000	120000000	110000000	2.34
SACTE_0871 aldehyde dehydrogenase (NAD+) [Streptomyces sp. Sv. ACTE SirexAA-E]		30.0412	32	9	44000000	15000000	77000000	2.511
SACTE_2063 aminopeptidase N [Streptomyces sp. Sv. ACTE SirexAA-E]		31.7073	42	18	16000000	15000000	21000000	1.043
SACTE_4181 biotin carboxyl carrier protein /biotin carboxylase [Streptomyces sp. Sv. ACTE SirexAA-E]		30.3082	28	11	51000000		51000000	1.11
SACTE_1426 branched-chain amino acid transport system substrate-binding protein [Streptomyces sp. Sv. ACTE SirexAA-E]	LIPO(Sec/SPII)	37.0098	59	10	68000000	42000000	100000000	3.16
SACTE_4294 fumarase, class II [Streptomyces sp. Sv. ACTE SirexAA-E]		40.8994	49	14	55000000	19000000	68000000	1.929
SACTE_4728 branched-chain amino acid aminotransferase [Streptomyces sp. Sv. ACTE SirexAA-E]		34.8774	67	8	130000000	55000000	170000000	4.08
SACTE_2490 adenosylhomocysteinase [Streptomyces sp. Sv. ACTE SirexAA-E]		29.6907	47	11	81000000	57000000	100000000	2.03
SACTE_1240 3-oxoacyl-[acyl-carrier-protein] reductase [Streptomyces sp. Sv. ACTE SirexAA-E]		48.1172	63	10	90000000	38000000	130000000	5.31
SACTE_0746 peptide/nickel transport system substrate-binding protein [Streptomyces sp. Sv. ACTE SirexAA-E]	TAT(Tat/SPI)	39.0152	48	12	61000000	53000000	74000000	1.626
SACTE_1941 zinc transport system substrate-binding protein [Streptomyces sp. Sv. ACTE SirexAA-E]	LIPO(Sec/SPII)	38.1098	60	9	130000000	10000000	150000000	3.87
SACTE_3097 molecular chaperone DnaK [Streptomyces sp. Sv. ACTE SirexAA-E]		29.6596	58	13	63000000	21000000	57000000	1.371
SACTE_2381 ribonuclease PH [Streptomyces sp. Sv. ACTE SirexAA-E]		51.0204	58	9	190000000	63000000	250000000	7.377
SACTE_2518 Acyl-CoA dehydrogenase [Streptomyces sp. Sv. ACTE SirexAA-E]		30.9091	59	10	65000000	10000000	58000000	2.162
SACTE_2075 allantoicase [Streptomyces sp. Sv. ACTE SirexAA-E]		38.2199	49	13	36000000	11000000	49000000	2.162
SACTE_0761 zinc/manganese transport system substrate-binding protein [Streptomyces sp. Sv. ACTE SirexAA-E]	LIPO(Sec/SPII)	28	47	6	150000000	77000000	180000000	2.981
SACTE_2059 superoxide dismutase, Fe-Mn family [Streptomyces sp. Sv. ACTE SirexAA-E]		47.4178	99	7	590000000	350000000	870000000	20.544
SACTE_3969 large subunit ribosomal protein L4 [Streptomyces sp. Sv. ACTE SirexAA-E]		37.963	80	6	280000000	23000000	280000000	12.335
SACTE_5457 chitosanase [Streptomyces sp. Sv. ACTE SirexAA-E]	SP(Sec/SPI)	43.9446	96	7	74000000	75000000	120000000	5.494
SACTE_4178 dihydrolipoamide dehydrogenase [Streptomyces sp. Sv. ACTE SirexAA-E]		22.547	47	9	60000000	48000000	76000000	2.548
SACTE_2522 5-(carboxyamino)imidazole ribonucleotide synthase [Streptomyces sp. Sv. ACTE SirexAA-E]		34.4086	42	8	82000000	17000000	100000000	2.511
SACTE_6231 dihydrolipoamide dehydrogenase [Streptomyces sp. Sv. ACTE SirexAA-E]		30.1255	52	11	49000000	6100000	59000000	1.783
SACTE_5751 Sugar phosphate isomerase/epimerase [Streptomyces sp. Sv. ACTE SirexAA-E]	TAT(Tat/SPI)	33.4262	73	11	44000000	35000000	65000000	3.642
SACTE_2065 Subtilase family protein [Streptomyces sp. Sv. ACTE SirexAA-E]	SP(Sec/SPI)	16.8182	31	13	32000000	16000000	60000000	0.596
SACTE_0890 dihydroorotase [Streptomyces sp. Sv. ACTE SirexAA-E]		27.3364	24	7	48000000	16000000	47000000	1.721
SACTE_2049 ribose 5-phosphate isomerase B [Streptomyces sp. Sv. ACTE SirexAA-E]		49.3827	88	5	220000000	150000000	280000000	12.335
SACTE_0855 6,7-dimethyl-8-ribityllumazine synthase [Streptomyces sp. Sv. ACTE SirexAA-E]		55.2795	52	7	250000000	74000000	240000000	9
SACTE_3073 Kynureninase [Streptomyces sp. Sv. ACTE SirexAA-E]		32.4051	21	8	46000000	21000000	55000000	1.462
SACTE_0368 multiple sugar transport system substrate-binding protein [Streptomyces sp. Sv. ACTE SirexAA-E]	LIPO(Sec/SPII)	42.3767	70	10	74000000	82000000	88000000	1.721
SACTE_3700 tellurium resistance protein TerD [Streptomyces sp. Sv. ACTE SirexAA-E]		80.1047	125	8	180000000	82000000	200000000	9
SACTE_3241 pyruvate dehydrogenase E1 component alpha subunit [Streptomyces sp. Sv. ACTE SirexAA-E]		35.6021	45	9	62000000	18000000	82000000	2.981
SACTE_6392 alpha/beta hydrolase fold [Streptomyces sp. Sv. ACTE SirexAA-E]		32.5635	51	12	39000000	9000000	28000000	2.631
SACTE_3957 DNA-directed RNA polymerase subunit beta' [Streptomyces sp. Sv. ACTE SirexAA-E]		15.0115	35	15	20000000	2800000	34000000	0.442
SACTE_4145 basic membrane protein A [Streptomyces sp. Sv. ACTE SirexAA-E]	LIPO(Sec/SPII)	43.4659	45	12	42000000	30000000	65000000	3.833
SACTE_4591 acetyl-CoA C-acetyltransferase [Streptomyces sp. Sv. ACTE SirexAA-E]		27.25	30	7	43000000	12000000	39000000	1.994
SACTE_4638 Alginate lyase [Streptomyces sp. Sv. ACTE SirexAA-E]	SP(Sec/SPI)	31.1111	33	8	25000000	39000000	36000000	1.291
SACTE_1239 Enoyl-[acyl-carrier-protein] reductase [NADH] [Streptomyces sp. Sv. ACTE SirexAA-E]		40	60	7	29000000	14000000	38000000	4.179
SACTE_3047 Dipeptidyl aminopeptidase/acylaminoacyl peptidase [Streptomyces sp. Sv. ACTE SirexAA-E]		26.56	29	11	47000000	6400000	30000000	1.207
SACTE_4566 ATP synthase F1 subcomplex alpha subunit [Streptomyces sp. Sv. ACTE SirexAA-E]		22.3709	45	10	39000000	57000000	49000000	1.106
SACTE_3975 LSU ribosomal protein L16P [Streptomyces sp. Sv. ACTE SirexAA-E]		43.8849	30	4	110000000	24000000	220000000	20.544
SACTE_3983 large subunit ribosomal protein L6 [Streptomyces sp. Sv. ACTE SirexAA-E]		58.6592	48	8	140000000	1700000	190000000	7.254
SACTE_4745 iron complex transport system substrate-binding protein [Streptomyces sp. Sv. ACTE SirexAA-E]	LIPO(Sec/SPII)	34.0058	76	10	160000000	71000000	230000000	1.848
SACTE_3980 LSU ribosomal protein L5P [Streptomyces sp. Sv. ACTE SirexAA-E]		45.9459	66	8	190000000	21000000	300000000	6.017
SACTE_4493 nickel superoxide dismutase [Streptomyces sp. Sv. ACTE SirexAA-E]		48.855	606	7	2700000000	1000000000	2100000000	9
SACTE_4030 chaperonin GroES [Streptomyces sp. Sv. ACTE SirexAA-E]		80.3922	91	7	140000000	57000000	150000000	9
SACTE_6457 hypothetical protein [Streptomyces sp. Sv. ACTE SirexAA-E]		52.0548	21	8	30000000		34000000	3.394
SACTE_3995 DNA-directed RNA polymerase subunit alpha [Streptomyces sp. Sv. ACTE SirexAA-E]		32.3529	37	9	48000000	14000000	73000000	1.848
SACTE_3414 Subtilisin inhibitor-like [Streptomyces sp. Sv. ACTE SirexAA-E]	SP(Sec/SPI)	66.6667	45	8	110000000	170000000	130000000	9
SACTE_2645 penicillin amidase [Streptomyces sp. Sv. ACTE SirexAA-E]		16.0832	20	9	20000000	27000000	34000000	0.478
SACTE_3319 thioredoxin reductase (NADPH) [Streptomyces sp. Sv. ACTE SirexAA-E]		44.8916	25	10	52000000	8200000	68000000	2.594
SACTE_4719 beta-glucosidase [Streptomyces sp. Sv. ACTE SirexAA-E]		20	36	11	28000000	950000	28000000	0.884
SACTE_4571 chitinase [Streptomyces sp. Sv. ACTE SirexAA-E]		17.7099	35	5	65000000	63000000	150000000	0.911
SACTE_4246 Chitinase [Streptomyces sp. Sv. ACTE SirexAA-E]	SP(Sec/SPI)	23.0216	28	7	13000000	62000000	120000000	2.162
SACTE_4814 large subunit ribosomal protein L19 [Streptomyces sp. Sv. ACTE SirexAA-E]		49.1379	72	7	320000000	24000000	420000000	25.827
SACTE_5668 alpha/beta hydrolase fold [Streptomyces sp. Sv. ACTE SirexAA-E]		28.6528	34	11	21000000	26000000	95000000	1.264
SACTE_1310 Pectate lyase [Streptomyces sp. Sv. ACTE SirexAA-E]	SP(Sec/SPI)	35	33	8	47000000	55000000	59000000	2.652
SACTE_1638 5-carboxymethyl-2-hydroxymuconate isomerase [Streptomyces sp. Sv. ACTE SirexAA-E]		62.069	31	4	82000000	15000000	110000000	14.849
SACTE_4194 Lipoprotein-anchoring transpeptidase ErfK/SrfK [Streptomyces sp. Sv. ACTE SirexAA-E]	LIPO(Sec/SPII)	26.2019	31	6	74000000	60000000	160000000	1.154
SACTE_5732 Aldo/keto reductase [Streptomyces sp. Sv. ACTE SirexAA-E]		41.0072	20	8	34000000		51000000	2.162
SACTE_6073 2,3-dihydroxybenzoate-AMP ligase [Streptomyces sp. Sv. ACTE SirexAA-E]		25.8993	26	9	28000000		49000000	0.968
SACTE_1582 cytochrome c oxidase subunit 2 [Streptomyces sp. Sv. ACTE SirexAA-E]	LIPO(Sec/SPII)	34.1615	42	8	56000000	34000000	120000000	2.793
SACTE_1546 bacterioferritin [Streptomyces sp. Sv. ACTE SirexAA-E]		46.5409	94	6	140000000	130000000	180000000	6.943
SACTE_0660 adenosylmethionine-8-amino-7-oxononanoate aminotransferase [Streptomyces sp. Sv. ACTE SirexAA-E]		23.9631	20	7	23000000		58000000	1.512
SACTE_0872 IMP dehydrogenase [Streptomyces sp. Sv. ACTE SirexAA-E]		35.8452	29	10	22000000	3500000	23000000	1.276
SACTE_0535 transcriptional regulator, LacI family [Streptomyces sp. Sv. ACTE SirexAA-E]		26.7218	39	8	19000000	45000000	29000000	1.219
SACTE_4509 2-oxoglutarate dehydrogenase E1 component [Streptomyces sp. Sv. ACTE SirexAA-E]		9.14062	18	9	25000000		47000000	0.356
SACTE_4568 F-type H+-transporting ATPase subunit beta [Streptomyces sp. Sv. ACTE SirexAA-E]		27.0833	23	9	26000000	4400000	44000000	1.371
SACTE_1676 L-glutamine synthetase [Streptomyces sp. Sv. ACTE SirexAA-E]		27.9503	31	8	13000000	5900000	24000000	1.291
SACTE_2819 ATP-dependent Clp protease ATP-binding subunit ClpC [Streptomyces sp. Sv. ACTE SirexAA-E]		16.0333	20	8	13000000	12000000	28000000	0.54
SACTE_3666 phosphoglycerate mutase [Streptomyces sp. Sv. ACTE SirexAA-E]		35.1779	38	7	46000000	8900000	42000000	2.981
SACTE_4843 Adenosylmethionine-8-amino-7-oxononanoate aminotransferase [Streptomyces sp. Sv. ACTE SirexAA-E]		29.5806	21	9	23000000	4900000	34000000	1.043
SACTE_2290 Glycosyl hydrolases family 18 [Streptomyces sp. Sv. ACTE SirexAA-E]	SP(Sec/SPI)	20.6122	22	6	20000000	53000000	37000000	1.336
SACTE_5482 Aldo/keto reductase [Streptomyces sp. Sv. ACTE SirexAA-E]		43.8849	20	7	22000000	6100000	34000000	1.448
SACTE_4000 LSU ribosomal protein L13P [Streptomyces sp. Sv. ACTE SirexAA-E]		51.0204	73	6	240000000	1100000	420000000	9
SACTE_2318 NagD protein [Streptomyces sp. Sv. ACTE SirexAA-E]		42.4242	56	6	78000000	11000000	110000000	4.337
SACTE_2238 agmatinase [Streptomyces sp. Sv. ACTE SirexAA-E]		27.0186	48	6	88000000	48000000	99000000	1.738
SACTE_4789 Phosphopantetheine adenylyltransferase [Streptomyces sp. Sv. ACTE SirexAA-E]		49.1124	30	6	35000000	16000000	82000000	9
SACTE_2777 porphobilinogen synthase [Streptomyces sp. Sv. ACTE SirexAA-E]		25.0755	40	6	45000000	29000000	72000000	1.976
SACTE_4468 N,N'-diacetylchitobiose transport system substrate-binding protein [Streptomyces sp. Sv. ACTE SirexAA-E]	LIPO(Sec/SPII)	25.9259	38	7	63000000	45000000	120000000	1.096
SACTE_6297 peptide/nickel transport system substrate-binding protein [Streptomyces sp. Sv. ACTE SirexAA-E]	LIPO(Sec/SPII)	20.5575	17	9	22000000		15000000	0.808
SACTE_2768 LPXTG-motif cell wall anchor domain-containing protein/choice-of-anchor A domain-containing protein [Streptomyces sp. Sv. ACTE SirexAA-E]	SP(Sec/SPI)	20.892	73	7	110000000	84000000	82000000	2.415
SACTE_3713 threonine synthase [Streptomyces sp. Sv. ACTE SirexAA-E]		28.9352	21	8	19000000	7900000	39000000	1.154
SACTE_3984 LSU ribosomal protein L18P [Streptomyces sp. Sv. ACTE SirexAA-E]		51.1811	64	5	120000000	2100000	120000000	4.623
SACTE_5114 ornithine carbamoyltransferase [Streptomyces sp. Sv. ACTE SirexAA-E]		27.3775	18	7	33000000	20000000	100000000	1.637
SACTE_0506 electron transfer flavoprotein alpha subunit apoprotein [Streptomyces sp. Sv. ACTE SirexAA-E]		38.75	25	7	39000000	15000000	55000000	2.728
SACTE_6324 methionine adenosyltransferase [Streptomyces sp. Sv. ACTE SirexAA-E]		13.8958	61	1			74000000	1.089
SACTE_0081 Predicted chitinase [Streptomyces sp. Sv. ACTE SirexAA-E]	SP(Sec/SPI)	45.4918	32	5	17000000	12000000	24000000	4.012
SACTE_3284 serine/threonine protein kinase [Streptomyces sp. Sv. ACTE SirexAA-E]		18.4733	33	9	19000000	26000000	20000000	0.84
SACTE_3893 hypothetical protein [Streptomyces sp. Sv. ACTE SirexAA-E]		21.8373	12	8	15000000		18000000	0.719
SACTE_2430 DNA-binding protein HU-beta [Streptomyces sp. Sv. ACTE SirexAA-E]		62.3656	24	5	88000000		180000000	14.849
SACTE_0742 2,3-dihydroxybenzoate-AMP ligase [Streptomyces sp. Sv. ACTE SirexAA-E]		18.231	18	8	15000000		39000000	0.874
SACTE_2801 dihydroxy-acid dehydratase [Streptomyces sp. Sv. ACTE SirexAA-E]		23.8636	22	7	19000000	1600000	31000000	0.565
SACTE_4827 SSU ribosomal protein S2P [Streptomyces sp. Sv. ACTE SirexAA-E]		28.0645	25	7	35000000		56000000	1.228
SACTE_1887 3-oxoacyl-[acyl-carrier-protein] synthase-3 [Streptomyces sp. Sv. ACTE SirexAA-E]		28.2282	21	6	15000000		19000000	1.154
SACTE_0985 N-acetyl-gamma-glutamyl-phosphate reductase [Streptomyces sp. Sv. ACTE SirexAA-E]		26.3158	32	5	78000000	26000000	120000000	1.512
SACTE_4243 reactive intermediate/imine deaminase [Streptomyces sp. Sv. ACTE SirexAA-E]		70.5882	31	6	60000000	16000000	110000000	4.623
SACTE_1522 carbonic anhydrase [Streptomyces sp. Sv. ACTE SirexAA-E]		37.8641	23	6	64000000	15000000	74000000	2.831
SACTE_0358 endo-1,4-beta-xylanase [Streptomyces sp. Sv. ACTE SirexAA-E]	SP(Sec/SPI)	20.2985	183	5	430000000	290000000	760000000	6.197
SACTE_3970 large subunit ribosomal protein L23 [Streptomyces sp. Sv. ACTE SirexAA-E]		64.486	73	6	110000000	31000000	170000000	4.995
SACTE_4503 D-arabinose 1-dehydrogenase, Zn-dependent alcohol dehydrogenase family [Streptomyces sp. Sv. ACTE SirexAA-E]		35.514	27	7	40000000	20000000	57000000	1.448
SACTE_1567 NlpC/P60 family protein [Streptomyces sp. Sv. ACTE SirexAA-E]	SP(Sec/SPI)	27.8592	68	8	350000000	13000000	340000000	1.955
SACTE_2002 dTDP-4-dehydrorhamnose 3,5-epimerase [Streptomyces sp. Sv. ACTE SirexAA-E]		45.2261	51	7	60000000	20000000	73000000	3.125
SACTE_3960 translation elongation factor 2 (EF-2/EF-G) [Streptomyces sp. Sv. ACTE SirexAA-E]		16.2429	17	8	30000000		31000000	0.604
SACTE_3985 SSU ribosomal protein S5P [Streptomyces sp. Sv. ACTE SirexAA-E]		40.5	18	5	34000000		56000000	1.894
SACTE_0392 Peptidyl-prolyl cis-trans isomerase (rotamase) - cyclophilin family [Streptomyces sp. Sv. ACTE SirexAA-E]		46.6667	19	6	30000000		47000000	2.455
SACTE_1681 NAD+ synthase (glutamine-hydrolysing) [Streptomyces sp. Sv. ACTE SirexAA-E]		24.1438	15	7	26000000	20000000	37000000	0.585
SACTE_2313 chitin-binding protein [Streptomyces sp. Sv. ACTE SirexAA-E]	SP(Sec/SPI)	47.9592	31	6	48000000	44000000	72000000	4.012
SACTE_0482 endoglucanase [Streptomyces sp. Sv. ACTE SirexAA-E]	SP(Sec/SPI)	17.9825	54	7	67000000	150000000	170000000	2.162
SACTE_5685 alpha-amylase [Streptomyces sp. Sv. ACTE SirexAA-E]		17.4292	32	6	83000000	37000000	99000000	0.931
SACTE_0549 Beta-glucanase, GH16 family [Streptomyces sp. Sv. ACTE SirexAA-E]	SP(Sec/SPI)	22.2222	41	4	63000000	24000000	32000000	3.217
SACTE_3959 SSU ribosomal protein S7P [Streptomyces sp. Sv. ACTE SirexAA-E]		37.8205	23	5	66000000	9200000	110000000	2.511
SACTE_0707 F420-dependent oxidoreductase, MSMEG_4879 family [Streptomyces sp. Sv. ACTE SirexAA-E]		30.8176	21	6	21000000	6800000	23000000	1.069
SACTE_4910 dihydrodipicolinate reductase [Streptomyces sp. Sv. ACTE SirexAA-E]		29.6	27	5	44000000	9700000	62000000	1.512
SACTE_2232 beta-N-acetylhexosaminidase [Streptomyces sp. Sv. ACTE SirexAA-E]	TAT(Tat/SPI)	19.0789	26	7	9000000	13000000	13000000	0.743
SACTE_4607 intein C-terminal splicing region [Streptomyces sp. Sv. ACTE SirexAA-E]		2.87853	23	4	49000000	35000000	58000000	0.131
SACTE_2530 imidazolonepropionase [Streptomyces sp. Sv. ACTE SirexAA-E]		24.6154	25	7	14000000		30000000	1.239
SACTE_1345 Fe-S cluster assembly ATP-binding protein [Streptomyces sp. Sv. ACTE SirexAA-E]		27.5591	17	5	36000000		42000000	1.254
SACTE_1074 proteasome beta subunit [Streptomyces sp. Sv. ACTE SirexAA-E]		24.8062	43	6	40000000	33000000	49000000	1.683
SACTE_5342 sulfite reductase (ferredoxin) [Streptomyces sp. Sv. ACTE SirexAA-E]		15.9574	25	7	39000000	22000000	40000000	0.546
SACTE_2831 L-threonine aldolase [Streptomyces sp. Sv. ACTE SirexAA-E]		21.5223	26	6	15000000	2400000	19000000	1.404
SACTE_4102 succinate dehydrogenase subunit A [Streptomyces sp. Sv. ACTE SirexAA-E]		17.1233	16	7	13000000	1900000	17000000	0.565
SACTE_2517 hypothetical protein [Streptomyces sp. Sv. ACTE SirexAA-E]	SP(Sec/SPI)	60.8333	38	3	100000000	64000000	130000000	9
SACTE_2544 acetyl-CoA C-acetyltransferase [Streptomyces sp. Sv. ACTE SirexAA-E]		23.6453	21	7	32000000	22000000	49000000	0.957
SACTE_1433 pyruvate kinase [Streptomyces sp. Sv. ACTE SirexAA-E]		19.7065	15	6	7800000		18000000	0.682
SACTE_4795 Uncharacterized conserved protein YkwD, contains CAP (CSP/antigen 5/PR1) domain [Streptomyces sp. Sv. ACTE SirexAA-E]		17.9012	40	3	220000000	140000000	130000000	1.054
SACTE_6439 Beta-xylosidase, GH43 family [Streptomyces sp. Sv. ACTE SirexAA-E]	SP(Sec/SPI)	24.1573	25	6	21000000	25000000	39000000	0.874
SACTE_4612 putative cholesterol esterase [Streptomyces sp. Sv. ACTE SirexAA-E]	SP(Sec/SPI)	33.3333	27	5	27000000	27000000	53000000	1.894
SACTE_3952 LSU ribosomal protein L1P [Streptomyces sp. Sv. ACTE SirexAA-E]		31.25	20	6	24000000		34000000	1.448
SACTE_1357 glucose-6-phosphate 1-dehydrogenase [Streptomyces sp. Sv. ACTE SirexAA-E]		20.3922	13	7	16000000	3000000	14000000	0.63
SACTE_2698 hypothetical protein [Streptomyces sp. Sv. ACTE SirexAA-E]	SP(Sec/SPI)	30.9179	20	3	68000000	15000000	75000000	1.31
SACTE_1494 hypothetical protein [Streptomyces sp. Sv. ACTE SirexAA-E]	SP(Sec/SPI)	54.1667	64	7	17000000	4900000	68000000	4.337
SACTE_4916 ribonuclease J [Streptomyces sp. Sv. ACTE SirexAA-E]		14.4385	15	7	5200000		13000000	0.546
SACTE_2558 LysM domain-containing protein [Streptomyces sp. Sv. ACTE SirexAA-E]	SP(Sec/SPI)	26.6082	129	5	26000000	85000000	49000000	2.162
SACTE_2608 PQQ-like domain-containing protein [Streptomyces sp. Sv. ACTE SirexAA-E]		16.16	19	7	19000000	17000000	34000000	0.711
SACTE_0110 lipoprotein [Streptomyces sp. Sv. ACTE SirexAA-E]	LIPO(Sec/SPII)	35.3846	21	6	31000000	32000000	16000000	1.371
SACTE_0810 mannose-1-phosphate guanylyltransferase / phosphomannomutase [Streptomyces sp. Sv. ACTE SirexAA-E]		18.2912	19	10	16000000	6100000	18000000	0.66
SACTE_1858 tellurium resistance protein TerD [Streptomyces sp. Sv. ACTE SirexAA-E]		34.555	48	4	50000000	19000000	94000000	2.511
SACTE_3864 cold-shock DNA-binding protein family [Streptomyces sp. Sv. ACTE SirexAA-E]		74.6269	48	2	250000000	33000000	270000000	5.31
SACTE_4281 Transglycosylase domain protein [Streptomyces sp. Sv. ACTE SirexAA-E]	SP(Sec/SPI)	29.1139	20	4	50000000	33000000	79000000	3.217
SACTE_3511 phosphoribosylformylglycinamidine cyclo-ligase [Streptomyces sp. Sv. ACTE SirexAA-E]		21.0084	13	5	24000000		17000000	1.239
SACTE_3996 large subunit ribosomal protein L17 [Streptomyces sp. Sv. ACTE SirexAA-E]		46.4286	65	6	150000000	9200000	320000000	2.831
SACTE_1949 Thermolysin metallopeptidase, catalytic domain [Streptomyces sp. Sv. ACTE SirexAA-E]		22.3464	18	5	27000000	17000000	33000000	0.995
SACTE_4732 peptide/nickel transport system substrate-binding protein [Streptomyces sp. Sv. ACTE SirexAA-E]	LIPO(Sec/SPII)	22.898	12	7	6400000	4900000	8600000	0.682
SACTE_6213 succinate dehydrogenase subunit A [Streptomyces sp. Sv. ACTE SirexAA-E]		9.24499	12	5	1700000		15000000	0.413
SACTE_1640 alpha-amylase [Streptomyces sp. Sv. ACTE SirexAA-E]	SP(Sec/SPI)	18.4669	17	7	6600000	13000000	21000000	1.043
SACTE_1639 alpha-1,6-glucosidases, pullulanase-type [Streptomyces sp. Sv. ACTE SirexAA-E]	SP(Sec/SPI)	7.05816	18	5	18000000	31000000	13000000	0.118
SACTE_3973 LSU ribosomal protein L22P [Streptomyces sp. Sv. ACTE SirexAA-E]		56.5217	112	5	190000000	16000000	310000000	14.849
SACTE_3052 aspartate kinase [Streptomyces sp. Sv. ACTE SirexAA-E]		17.4941	9	5	12000000		49000000	0.585
SACTE_2996 conserved hypothetical protein [Streptomyces sp. Sv. ACTE SirexAA-E]	LIPO(Sec/SPII)	39.6226	19	5	26000000	20000000	32000000	1.424
SACTE_2877 Beta-1,3-glucanase [Streptomyces sp. Sv. ACTE SirexAA-E]	TAT(Tat/SPI)	23.3831	19	6	28000000	13000000	32000000	1.512
SACTE_3976 LSU ribosomal protein L29P [Streptomyces sp. Sv. ACTE SirexAA-E]		52.7027	38	5	160000000		180000000	13.678
SACTE_3717 Carbohydrate binding domain-containing protein [Streptomyces sp. Sv. ACTE SirexAA-E]	SP(Sec/SPI)	9.46095	26	6	14000000	38000000	37000000	0.389
SACTE_2011 LSU ribosomal protein L27P [Streptomyces sp. Sv. ACTE SirexAA-E]		54.1176	81	3	130000000	8400000	190000000	5.813
SACTE_1176 polar amino acid transport system substrate-binding protein [Streptomyces sp. Sv. ACTE SirexAA-E]	LIPO(Sec/SPII)	20.1923	41	7	20000000	14000000	25000000	1.154
SACTE_4367 succinyldiaminopimelate aminotransferase apoenzyme [Streptomyces sp. Sv. ACTE SirexAA-E]		25.6831	19	6	14000000	5000000	23000000	0.995
SACTE_6528 Protein of unknown function (DUF4232) [Streptomyces sp. Sv. ACTE SirexAA-E]	SP(Sec/SPI)	50	33	5	70000000	81000000	120000000	3.217
SACTE_4399 Protein of unknown function (DUF3107) [Streptomyces sp. Sv. ACTE SirexAA-E]		69.3333	48	4	150000000	92000000	150000000	5.813
SACTE_3197 tellurite resistance protein TerB [Streptomyces sp. Sv. ACTE SirexAA-E]		33.7748	19	5	57000000	60000000	57000000	2.981
SACTE_1400 Cupin domain protein [Streptomyces sp. Sv. ACTE SirexAA-E]	SP(Sec/SPI)	17.0455	24	3	77000000	61000000	120000000	2.594
SACTE_4354 dipeptidyl-peptidase-4 [Streptomyces sp. Sv. ACTE SirexAA-E]		10.7496	14	7	24000000	9500000	39000000	0.528
SACTE_5455 Cytosine/adenosine deaminase [Streptomyces sp. Sv. ACTE SirexAA-E]		12.7706	21	6	32000000	6900000	45000000	0.823
SACTE_5493 simple sugar transport system substrate-binding protein [Streptomyces sp. Sv. ACTE SirexAA-E]	LIPO(Sec/SPII)	27.5229	9	4	38000000	21000000	20000000	0.848
SACTE_4106 hexosaminidase [Streptomyces sp. Sv. ACTE SirexAA-E]	TAT(Tat/SPI)	18.2495	11	6	11000000	12000000	14000000	0.484
SACTE_3777 Predicted oxidoreductase [Streptomyces sp. Sv. ACTE SirexAA-E]		14.1994	20	3	34000000	15000000	70000000	0.624
SACTE_1010 LSU ribosomal protein L20P [Streptomyces sp. Sv. ACTE SirexAA-E]		36.2205	27	5	220000000		250000000	2.981
SACTE_3064 Predicted chitinase [Streptomyces sp. Sv. ACTE SirexAA-E]	SP(Sec/SPI)	27.1186	14	3			6700000	9
SACTE_3335 single-strand binding protein [Streptomyces sp. Sv. ACTE SirexAA-E]		24.7525	55	4	390000000	140000000	220000000	3.217
SACTE_4408 adenylyltransferase and sulfurtransferase [Streptomyces sp. Sv. ACTE SirexAA-E]		26.5306	15	6	45000000		66000000	1.069
SACTE_0080 chitin-binding protein [Streptomyces sp. Sv. ACTE SirexAA-E]	SP(Sec/SPI)	29.0698	33	5	120000000	51000000	160000000	3.217
SACTE_1898 putative multiple sugar transport system substrate-binding protein [Streptomyces sp. Sv. ACTE SirexAA-E]	LIPO(Sec/SPII)	17.6152	12	5	18000000	27000000	33000000	0.65
SACTE_6303 Alpha-lytic protease prodomain-containing protein [Streptomyces sp. Sv. ACTE SirexAA-E]	SP(Sec/SPI)	14.7132	14	4	33000000	43000000	80000000	0.52
SACTE_3086 Putative sensory transduction regulator [Streptomyces sp. Sv. ACTE SirexAA-E]		34.9462	19	6	11000000	3200000	22000000	2.831
SACTE_0981 acetylornithine aminotransferase [Streptomyces sp. Sv. ACTE SirexAA-E]		17.0854	7	4	22000000		39000000	0.931
SACTE_0383 alpha-1,2-mannosidase, putative [Streptomyces sp. Sv. ACTE SirexAA-E]	SP(Sec/SPI)	8.12808	10	5	8500000	23000000	22000000	0.334
SACTE_3974 SSU ribosomal protein S3P [Streptomyces sp. Sv. ACTE SirexAA-E]		18.705	12	4	16000000		32000000	0.896
SACTE_4283 alkyl hydroperoxide reductase subunit D [Streptomyces sp. Sv. ACTE SirexAA-E]		34.2697	26	4	40000000	12000000	32000000	1.848
SACTE_3979 LSU ribosomal protein L24P [Streptomyces sp. Sv. ACTE SirexAA-E]		42.9907	27	4	180000000		310000000	3.642
SACTE_1303 hypothetical protein [Streptomyces sp. Sv. ACTE SirexAA-E]		42.5	6	5	20000000		17000000	2.162
SACTE_3159 chitin-binding protein [Streptomyces sp. Sv. ACTE SirexAA-E]	SP(Sec/SPI)	27.3481	10	5	10000000	7200000	670000	1.61
SACTE_5849 Peptidase inhibitor I9 [Streptomyces sp. Sv. ACTE SirexAA-E]	SP(Sec/SPI)	9.42928	12	2	46000000	25000000	46000000	0.701
SACTE_6307 NADPH-dependent ferric siderophore reductase, contains FAD-binding and SIP domains [Streptomyces sp. Sv. ACTE SirexAA-E]		26.7606	26	5	25000000	14000000	39000000	0.833
SACTE_1462 tryptophan synthase, beta chain [Streptomyces sp. Sv. ACTE SirexAA-E]		21.1268	19	5	13000000	5500000	29000000	0.73
SACTE_0599 secondary thiamine-phosphate synthase enzyme [Streptomyces sp. Sv. ACTE SirexAA-E]		26.4286	15	2	27000000	11000000	32000000	1.683
SACTE_4618 6-phosphofructokinase 1 [Streptomyces sp. Sv. ACTE SirexAA-E]		22.2874	8	4	5100000		18000000	0.688
SACTE_0891 aspartate carbamoyltransferase [Streptomyces sp. Sv. ACTE SirexAA-E]		23.5821	7	5	14000000	3000000	10000000	0.73
SACTE_4376 Protein of unknown function (DUF3117) [Streptomyces sp. Sv. ACTE SirexAA-E]		52.7273	32	3	140000000	41000000	63000000	4.623
SACTE_1250 Serine protease, subtilisin family [Streptomyces sp. Sv. ACTE SirexAA-E]	SP(Sec/SPI)	10.8055	9	4	18000000	14000000	68000000	0.468
SACTE_5821 glycine betaine/proline transport system substrate-binding protein [Streptomyces sp. Sv. ACTE SirexAA-E]	LIPO(Sec/SPII)	19.0909	8	5	11000000	12000000	17000000	0.616
SACTE_1886 [acyl-carrier-protein] S-malonyltransferase [Streptomyces sp. Sv. ACTE SirexAA-E]		16.7763	18	4	23000000		30000000	0.848
SACTE_4081 methylenetetrahydrofolate dehydrogenase (NADP+) / methenyltetrahydrofolate cyclohydrolase [Streptomyces sp. Sv. ACTE SirexAA-E]		21.1604	9	4	14000000	11000000	22000000	0.551
SACTE_1136 N-acetylmuramoyl-L-alanine amidase [Streptomyces sp. Sv. ACTE SirexAA-E]	SP(Sec/SPI)	9.02965	6	5	1900000	11000000	22000000	0.324
SACTE_3954 LSU ribosomal protein L10P [Streptomyces sp. Sv. ACTE SirexAA-E]		37.8378	9	4	16000000		35000000	0.848
SACTE_1715 Lamin Tail Domain [Streptomyces sp. Sv. ACTE SirexAA-E]	SP(Sec/SPI)	30.0654	12	3	21000000	26000000	64000000	2.162
SACTE_5229 multiple sugar transport system substrate-binding protein [Streptomyces sp. Sv. ACTE SirexAA-E]	LIPO(Sec/SPII)	12.381	8	6	5300000		14000000	0.995
SACTE_0884 putative integration host factor [Streptomyces sp. Sv. ACTE SirexAA-E]		33.6449	30	3	95000000	26000000	140000000	2.162
SACTE_4768 glutamyl-tRNA synthetase [Streptomyces sp. Sv. ACTE SirexAA-E]		18.2903	16	5	14000000		6600000	0.417
SACTE_6428 chitin-binding protein [Streptomyces sp. Sv. ACTE SirexAA-E]	SP(Sec/SPI)	27.027	8	4		18000000	25000000	1.512
SACTE_4550 L-threonine synthase [Streptomyces sp. Sv. ACTE SirexAA-E]		16.8539	5	4	16000000		20000000	0.468
SACTE_4907 SSU ribosomal protein S15P [Streptomyces sp. Sv. ACTE SirexAA-E]		29.1667	24	5	29000000	8100000	63000000	4.623
SACTE_0574 polar amino acid transport system substrate-binding protein [Streptomyces sp. Sv. ACTE SirexAA-E]	LIPO(Sec/SPII)	35.8974	21	6	16000000	56000000	43000000	1.371
SACTE_4049 LPXTG-motif cell wall anchor domain-containing protein [Streptomyces sp. Sv. ACTE SirexAA-E]	SP(Sec/SPI)	14.4509	7	3	24000000	26000000	40000000	1.371
SACTE_1461 tryptophan synthase, alpha chain [Streptomyces sp. Sv. ACTE SirexAA-E]		25.0923	7	5	14000000	9400000	12000000	1.276
SACTE_3685 carbohydrate ABC transporter ATP-binding protein, CUT1 family [Streptomyces sp. Sv. ACTE SirexAA-E]		12.75	6	3	40000000		15000000	0.413
SACTE_3307 DNA polymerase III, beta subunit [Streptomyces sp. Sv. ACTE SirexAA-E]		19.1489	15	4	15000000	7300000	33000000	0.896
SACTE_4828 elongation factor Ts [Streptomyces sp. Sv. ACTE SirexAA-E]		23.741	7	4	15000000		19000000	0.624
SACTE_2681 alkylhydroperoxidase AhpD family core domain-containing protein [Streptomyces sp. Sv. ACTE SirexAA-E]		38.2166	13	5	24000000		29000000	1.61
SACTE_4371 hypothetical protein [Streptomyces sp. Sv. ACTE SirexAA-E]		29.8851	14	5	6100000	5600000	6600000	1.424
SACTE_0604 Predicted dehydrogenase [Streptomyces sp. Sv. ACTE SirexAA-E]	TAT(Tat/SPI)	16.0494	10	6	1400000	12000000	18000000	0.61
SACTE_2323 2-keto-4-pentenoate hydratase/2-oxohepta-3-ene-1,7-dioic acid hydratase (catechol pathway) [Streptomyces sp. Sv. ACTE SirexAA-E]		19.5804	10	4	20000000		33000000	0.848
SACTE_4860 4-aminobutyrate aminotransferase / (S)-3-amino-2-methylpropionate transaminase [Streptomyces sp. Sv. ACTE SirexAA-E]	TAT(Tat/SPI)	15.6951	8	5	6400000	980000	26000000	0.532
SACTE_3978 LSU ribosomal protein L14P [Streptomyces sp. Sv. ACTE SirexAA-E]		29.5082	41	5	92000000	7600000	96000000	2.511
SACTE_1347 Fe-S cluster assembly protein SufD [Streptomyces sp. Sv. ACTE SirexAA-E]		12.4682	5	3	13000000		14000000	0.35
SACTE_0213 probable F420-dependent oxidoreductase, MSMEG_4141 family [Streptomyces sp. Sv. ACTE SirexAA-E]		16.8919	6	3	17000000		19000000	0.54
SACTE_6099 alcohol dehydrogenase, propanol-preferring [Streptomyces sp. Sv. ACTE SirexAA-E]		18.7861	11	4	12000000	500000	11000000	1.031
SACTE_5555 L-ascorbate metabolism protein UlaG, beta-lactamase superfamily [Streptomyces sp. Sv. ACTE SirexAA-E]		35.3488	10	4	95000000	15000000	72000000	2.162
SACTE_3839 conserved hypothetical protein [Streptomyces sp. Sv. ACTE SirexAA-E]		9.07173	10	3	140000000	40000000	83000000	0.54
SACTE_1073 proteasome alpha subunit [Streptomyces sp. Sv. ACTE SirexAA-E]		14.9826	17	5	20000000	14000000	11000000	0.719
SACTE_3955 LSU ribosomal protein L12P [Streptomyces sp. Sv. ACTE SirexAA-E]		48.0315	19	3	74000000		140000000	3.642
SACTE_4501 polar amino acid transport system substrate-binding protein [Streptomyces sp. Sv. ACTE SirexAA-E]	LIPO(Sec/SPII)	15.3125	14	3	7700000	6000000	5800000	0.52
SACTE_5984 Protein of unknown function (DUF2510) [Streptomyces sp. Sv. ACTE SirexAA-E]		16.4474	15	3	32000000	21000000	24000000	0.501
SACTE_3987 LSU ribosomal protein L15P [Streptomyces sp. Sv. ACTE SirexAA-E]		23.1788	32	3	180000000	10000000	200000000	1.783
SACTE_5232 probable phosphoglycerate mutase [Streptomyces sp. Sv. ACTE SirexAA-E]		33.6538	13	4	6800000	4500000	12000000	1.031
SACTE_0900 chorismate synthase [Streptomyces sp. Sv. ACTE SirexAA-E]		18.5279	9	4	14000000		14000000	0.52
SACTE_3704 Carbohydrate binding module (family 6) [Streptomyces sp. Sv. ACTE SirexAA-E]		17.1875	6	4		4700000	13000000	0.931
SACTE_4830 ribosome recycling factor [Streptomyces sp. Sv. ACTE SirexAA-E]		36.2162	7	5	4700000		13000000	1.424
SACTE_1291 beta-galactosidase [Streptomyces sp. Sv. ACTE SirexAA-E]		9.10426	7	4	2600000		14000000	0.274
SACTE_3769 conserved hypothetical protein [Streptomyces sp. Sv. ACTE SirexAA-E]	SP(Sec/SPI)	18.9474	14	5	11000000	6400000	18000000	1.371
SACTE_1226 iron complex transport system ATP-binding protein [Streptomyces sp. Sv. ACTE SirexAA-E]		21.0526	7	3	12000000		19000000	0.638
SACTE_4366 NAD-dependent dihydropyrimidine dehydrogenase, PreA subunit [Streptomyces sp. Sv. ACTE SirexAA-E]		43.3962	22	3	89000000	37000000	62000000	2.162
SACTE_3537 Predicted oxidoreductase [Streptomyces sp. Sv. ACTE SirexAA-E]	SP(Sec/SPI)	10.1911	9	3	23000000		100000000	0.848
SACTE_6165 6-phosphogluconate dehydrogenase [Streptomyces sp. Sv. ACTE SirexAA-E]		15.4167	8	5	17000000		27000000	0.487
SACTE_4038 inosine-5'-monophosphate dehydrogenase [Streptomyces sp. Sv. ACTE SirexAA-E]		12	8	4	7600000		12000000	0.359
SACTE_4615 pyruvate kinase [Streptomyces sp. Sv. ACTE SirexAA-E]		10.1053	7	4	16000000		16000000	0.322
SACTE_0740 pyochelin synthetase [Streptomyces sp. Sv. ACTE SirexAA-E]		3.62358	6	6	7000000		4100000	0.142
SACTE_4785 large subunit ribosomal protein L28 [Streptomyces sp. Sv. ACTE SirexAA-E]		29.5082	10	4	12000000		21000000	16.783
SACTE_2342 conserved hypothetical protein [Streptomyces sp. Sv. ACTE SirexAA-E]		17.5573	14	3	24000000	18000000	19000000	0.874
SACTE_1995 glutamate-5-semialdehyde dehydrogenase [Streptomyces sp. Sv. ACTE SirexAA-E]		13.5831	9	5	7000000	2800000	8600000	0.585
SACTE_1870 Predicted oxidoreductase [Streptomyces sp. Sv. ACTE SirexAA-E]		14.4543	7	3	3800000		6400000	0.35
SACTE_0841 transcriptional regulator, AsnC family [Streptomyces sp. Sv. ACTE SirexAA-E]		24.6575	7	3	11000000		14000000	1.154
SACTE_2838 osmoprotectant transport system substrate-binding protein [Streptomyces sp. Sv. ACTE SirexAA-E]	LIPO(Sec/SPII)	20.3077	10	5	8100000	5900000	18000000	0.73
SACTE_5190 drug resistance transporter, EmrB/QacA subfamily [Streptomyces sp. Sv. ACTE SirexAA-E]		10.4283	14	3	2500000		1800000	0.668
SACTE_1557 glucokinase [Streptomyces sp. Sv. ACTE SirexAA-E]		12.7796	7	3	7700000		17000000	0.638
SACTE_2599 UDPglucose--hexose-1-phosphate uridylyltransferase [Streptomyces sp. Sv. ACTE SirexAA-E]		12.1037	4	3	42000000		14000000	0.389
SACTE_5886 chitosanase [Streptomyces sp. Sv. ACTE SirexAA-E]	SP(Sec/SPI)	14.6179	18	4	37000000	29000000	25000000	0.848
SACTE_4052 GMP synthase (glutamine-hydrolyzing) [Streptomyces sp. Sv. ACTE SirexAA-E]		8.11321	15	4	7600000	11000000	13000000	0.407
SACTE_4001 small subunit ribosomal protein S9 [Streptomyces sp. Sv. ACTE SirexAA-E]		23.4286	17	4	26000000	4000000	33000000	0.874
SACTE_4771 transcriptional regulator, IclR family [Streptomyces sp. Sv. ACTE SirexAA-E]		18.0672	7	4	4900000		16000000	0.719
SACTE_3386 Uncharacterized protein YcnI [Streptomyces sp. Sv. ACTE SirexAA-E]	SP(Sec/SPI)	25.4098	15	3	82000000	11000000	120000000	1.154
SACTE_3956 DNA-directed RNA polymerase subunit beta [Streptomyces sp. Sv. ACTE SirexAA-E]		3.9621	8	4	7200000		14000000	0.139
SACTE_4713 acetolactate synthase, small subunit [Streptomyces sp. Sv. ACTE SirexAA-E]		22.2857	4	3	4500000		25000000	0.701
SACTE_3365 histidinol-phosphate aminotransferase [Streptomyces sp. Sv. ACTE SirexAA-E]		26.4624	8	4	24000000	11000000	26000000	0.585
SACTE_5165 Protein of unknown function (DUF4232) [Streptomyces sp. Sv. ACTE SirexAA-E]	LIPO(Sec/SPII)	22.6337	14	4	14000000	5600000	6800000	1.154
SACTE_3422 Metal-dependent hydrolase, endonuclease/exonuclease/phosphatase family [Streptomyces sp. Sv. ACTE SirexAA-E]	TAT(Tat/SPI)	18.2131	6	4	7700000	11000000	6900000	0.668
SACTE_5353 3-hydroxybutyryl-CoA dehydrogenase [Streptomyces sp. Sv. ACTE SirexAA-E]		12.0316	7	3	10000000		4900000	0.28
SACTE_3590 1-phosphatidylinositol phosphodiesterase [Streptomyces sp. Sv. ACTE SirexAA-E]	TAT(Tat/SPI)	15.1515	8	4	79000000	27000000	31000000	0.719
SACTE_1168 streptogrisin D [Streptomyces sp. Sv. ACTE SirexAA-E]	SP(Sec/SPI)	11.3573	15	3	7800000	30000000	57000000	0.54
SACTE_0562 Cellulose binding domain-containing protein [Streptomyces sp. Sv. ACTE SirexAA-E]	SP(Sec/SPI)	7.12743	10	4	6300000	3600000	6800000	0.266
SACTE_1603 leucyl aminopeptidase [Streptomyces sp. Sv. ACTE SirexAA-E]		7.21248	7	3	23000000		39000000	0.259
SACTE_2521 5-(carboxyamino)imidazole ribonucleotide mutase [Streptomyces sp. Sv. ACTE SirexAA-E]		34.8315	5	3	19000000		16000000	0.995
SACTE_0222 Peptidase propeptide and YPEB domain-containing protein [Streptomyces sp. Sv. ACTE SirexAA-E]	LIPO(Sec/SPII)	16.4835	9	3	7100000		13000000	0.701
SACTE_4284 peroxiredoxin (alkyl hydroperoxide reductase subunit C) [Streptomyces sp. Sv. ACTE SirexAA-E]		22.2826	17	3	6300000	3800000	11000000	0.778
SACTE_5396 ribonuclease T1 [Streptomyces sp. Sv. ACTE SirexAA-E]	SP(Sec/SPI)	31.7241	10	2	290000000	190000000	180000000	3.642
SACTE_3982 SSU ribosomal protein S8P [Streptomyces sp. Sv. ACTE SirexAA-E]		31.0606	12	2	28000000		35000000	0.585
SACTE_2039 ATP-dependent Clp protease, protease subunit [Streptomyces sp. Sv. ACTE SirexAA-E]		15.0862	9	2	4800000		4500000	0.778
SACTE_5933 Murein DD-endopeptidase MepM and murein hydrolase activator NlpD, contain LysM domain [Streptomyces sp. Sv. ACTE SirexAA-E]	SP(Sec/SPI)	13.3987	10	2	57000000	46000000	54000000	0.425
SACTE_6311 iron complex transport system ATP-binding protein [Streptomyces sp. Sv. ACTE SirexAA-E]		14.9425	7	3	17000000		24000000	0.874
SACTE_5259 uroporphyrinogen decarboxylase [Streptomyces sp. Sv. ACTE SirexAA-E]		15.1685	7	3	3800000	8200000	38000000	0.54
SACTE_5589 gamma-glutamyltranspeptidase / glutathione hydrolase [Streptomyces sp. Sv. ACTE SirexAA-E]	SP(Sec/SPI)	7.15474	10	3	13000000	5100000	16000000	0.233
SACTE_3067 Adenylosuccinate synthetase [Streptomyces sp. Sv. ACTE SirexAA-E]		9.83607	6	4	3500000	2300000	16000000	0.445
SACTE_6506 F420-dependent oxidoreductase, G6PDH family [Streptomyces sp. Sv. ACTE SirexAA-E]		17.8462	12	4	2200000	1000000	2000000	0.585
SACTE_2389 Proteasome lid subunit RPN8/RPN11, contains Jab1/MPN metalloenzyme (JAMM) motif [Streptomyces sp. Sv. ACTE SirexAA-E]		34.4828	3	3	3900000		2600000	1.683
SACTE_2853 putative hydrolase/uncharacterized protein, coenzyme F420 biosynthesis associated [Streptomyces sp. Sv. ACTE SirexAA-E]		13.1234	9	5	3000000		11000000	0.585
SACTE_0108 conserved hypothetical protein [Streptomyces sp. Sv. ACTE SirexAA-E]		22.335	5	3	33000000		15000000	0.778
SACTE_4436 hypothetical protein [Streptomyces sp. Sv. ACTE SirexAA-E]		3.80762	5	3	7600000		17000000	0.11
SACTE_2972 spore associated protein, SapC [Streptomyces sp. Sv. ACTE SirexAA-E]		35.5705	12	4	8400000		11000000	2.162
SACTE_6127 peptide/nickel transport system substrate-binding protein [Streptomyces sp. Sv. ACTE SirexAA-E]	TAT(Tat/SPI)	8.84086	7	4	2000000	14000000	23000000	0.301
SACTE_2233 PS-10 peptidase S37 [Streptomyces sp. Sv. ACTE SirexAA-E]	SP(Sec/SPI)	7.11382	11	3	26000000	14000000	36000000	0.304
SACTE_0976 argininosuccinate lyase [Streptomyces sp. Sv. ACTE SirexAA-E]		8.80503	12	4	12000000		13000000	0.374
SACTE_3851 conserved hypothetical protein [Streptomyces sp. Sv. ACTE SirexAA-E]	SP(Sec/SPI)	4.24107	11	1	250000000	88000000	210000000	0.389
SACTE_4097 peptide/nickel transport system substrate-binding protein [Streptomyces sp. Sv. ACTE SirexAA-E]	SP(Sec/SPI)	6.38298	17	4	55000000	26000000	82000000	0.334
SACTE_0131 methionyl aminopeptidase [Streptomyces sp. Sv. ACTE SirexAA-E]		15.3846	7	3	6200000		8900000	0.874
SACTE_4567 F-type H+-transporting ATPase subunit gamma [Streptomyces sp. Sv. ACTE SirexAA-E]		11.1475	4	2	33000000		16000000	0.259
SACTE_1804 dipeptidase E [Streptomyces sp. Sv. ACTE SirexAA-E]		17.3554	6	3	2500000	3400000	22000000	0.638
SACTE_2260 Acyl-CoA dehydrogenase [Streptomyces sp. Sv. ACTE SirexAA-E]		8.57143	5	3	9900000		19000000	0.292
SACTE_2855 inorganic pyrophosphatase [Streptomyces sp. Sv. ACTE SirexAA-E]		19.6319	12	3	20000000	10000000	36000000	0.778
SACTE_5260 NADPH-dependent 2,4-dienoyl-CoA reductase, sulfur reductase [Streptomyces sp. Sv. ACTE SirexAA-E]		6.52174	12	3	34000000	14000000	54000000	0.304
SACTE_1479 imidazoleglycerol-phosphate dehydratase [Streptomyces sp. Sv. ACTE SirexAA-E]		14.2132	11	2	47000000	13000000	44000000	0.52
SACTE_3896 Outer membrane lipoprotein-sorting protein [Streptomyces sp. Sv. ACTE SirexAA-E]	SP(Sec/SPI)	16.8293	4	4	9600000	5000000	13000000	0.52
SACTE_5143 argininosuccinate synthase [Streptomyces sp. Sv. ACTE SirexAA-E]		9.97921	5	3	15000000		20000000	0.269
SACTE_3012 acetyl-coenzyme A synthetase [Streptomyces sp. Sv. ACTE SirexAA-E]		7.17557	11	5	5500000	3000000	8200000	0.389
SACTE_6309 iron complex transport system permease protein [Streptomyces sp. Sv. ACTE SirexAA-E]		9.09091	7	2	11000000		27000000	0.389
SACTE_3832 Uncharacterized protein, contains SIS (Sugar ISomerase) phosphosugar binding domain [Streptomyces sp. Sv. ACTE SirexAA-E]		23.506	3	3	7000000		5900000	0.701
SACTE_4046 Serine/threonine protein kinase [Streptomyces sp. Sv. ACTE SirexAA-E]		8.65724	11	3	8700000	9500000	8100000	0.225
SACTE_2711 Na+/H+-dicarboxylate symporter [Streptomyces sp. Sv. ACTE SirexAA-E]		8.88889	6	3	8000000		24000000	0.468
SACTE_1130 Zn-dependent amino- or carboxypeptidase, M28 family [Streptomyces sp. Sv. ACTE SirexAA-E]	SP(Sec/SPI)	9.63303	7	3	21000000	4300000	12000000	0.389
SACTE_0741 amino acid adenylation domain-containing protein [Streptomyces sp. Sv. ACTE SirexAA-E]		3.13199	7	4	2000000	850000	4600000	0.08
SACTE_0718 peptide/nickel transport system substrate-binding protein [Streptomyces sp. Sv. ACTE SirexAA-E]	LIPO(Sec/SPII)	8.1749	9	4	8100000	8500000	12000000	0.346
SACTE_0622 6-phosphofructokinase [Streptomyces sp. Sv. ACTE SirexAA-E]		12.0235	5	2	8300000		2500000	0.35
SACTE_2532 N-carbamoyl-L-amino-acid hydrolase [Streptomyces sp. Sv. ACTE SirexAA-E]		9.24574	10	3	12000000		8000000	0.334
SACTE_3714 Molybdopterin converting factor, small subunit [Streptomyces sp. Sv. ACTE SirexAA-E]		47.2527	12	2	10000000		11000000	2.162
SACTE_6141 NADPH:quinone reductase [Streptomyces sp. Sv. ACTE SirexAA-E]		12.61	5	2	12000000		20000000	0.389
SACTE_5113 arginine deiminase [Streptomyces sp. Sv. ACTE SirexAA-E]		8.53659	7	3	5500000	470000	20000000	0.28
SACTE_4690 SH3 domain-containing protein [Streptomyces sp. Sv. ACTE SirexAA-E]	SP(Sec/SPI)	28.9256	3	2	160000000		28000000	0.931
SACTE_5764 Carbohydrate binding domain-containing protein [Streptomyces sp. Sv. ACTE SirexAA-E]	SP(Sec/SPI)	6.31164	6	3	41000000		33000000	0.501
SACTE_5809 Glycosyl hydrolase family 12 [Streptomyces sp. Sv. ACTE SirexAA-E]	SP(Sec/SPI)	12.3404	16	2	54000000	33000000	70000000	1.154
SACTE_4959 putative secreted protein [Streptomyces sp. Sv. ACTE SirexAA-E]	LIPO(Sec/SPII)	7.92079	14	3	13000000	23000000	31000000	0.389
SACTE_1889 3-oxoacyl-[acyl-carrier-protein] synthase II [Streptomyces sp. Sv. ACTE SirexAA-E]		10.9524	8	3	31000000		15000000	0.413
SACTE_3936 hypothetical protein [Streptomyces sp. Sv. ACTE SirexAA-E]		28.3951	6	4	14000000		24000000	1.512
SACTE_3019 transcriptional regulator [Streptomyces sp. Sv. ACTE SirexAA-E]		14.2857	10	4	11000000		11000000	0.931
SACTE_2755 lysyl-tRNA synthetase, class I [Streptomyces sp. Sv. ACTE SirexAA-E]		6.72414	4	3			14000000	0.25
SACTE_2607 PQQ-like domain-containing protein [Streptomyces sp. Sv. ACTE SirexAA-E]		6.26959	7	3	14000000	7600000	13000000	0.259
SACTE_1078 proteasome-associated ATPase [Streptomyces sp. Sv. ACTE SirexAA-E]		9.18367	5	4	5700000		14000000	0.252
SACTE_3318 thioredoxin [Streptomyces sp. Sv. ACTE SirexAA-E]		39.0909	5	3	4700000			1.371
SACTE_3031 conserved hypothetical protein [Streptomyces sp. Sv. ACTE SirexAA-E]		45.0704	9	3	12000000	6600000	48000000	2.981
SACTE_3252 putative NAD(P)H quinone oxidoreductase, PIG3 family [Streptomyces sp. Sv. ACTE SirexAA-E]		11.2805	10	3	9300000		21000000	0.468
SACTE_4952 MT0933-like antitoxin protein [Streptomyces sp. Sv. ACTE SirexAA-E]		22.2222	4	1	58000000		38000000	1.512
SACTE_5670 Polyketide cyclase / dehydrase and lipid transport [Streptomyces sp. Sv. ACTE SirexAA-E]		21.7687	5	2	2400000		4800000	1.154
SACTE_0908 small subunit ribosomal protein S4 [Streptomyces sp. Sv. ACTE SirexAA-E]		18.6275	9	4	25000000		53000000	0.848
SACTE_4683 Pimeloyl-ACP methyl ester carboxylesterase [Streptomyces sp. Sv. ACTE SirexAA-E]		12.9496	4	2		1600000	3700000	0.501
SACTE_3337 large subunit ribosomal protein L9 [Streptomyces sp. Sv. ACTE SirexAA-E]		23.6486	5	2	14000000		57000000	0.52
SACTE_0378 Ricin-type beta-trefoil lectin domain-like [Streptomyces sp. Sv. ACTE SirexAA-E]	TAT(Tat/SPI)	3.93604	7	3	6500000	5200000	4200000	0.158
SACTE_6115 Short-chain dehydrogenase [Streptomyces sp. Sv. ACTE SirexAA-E]		10.1045	9	2	5900000		6900000	0.311
SACTE_0950 branched-chain amino acid aminotransferase [Streptomyces sp. Sv. ACTE SirexAA-E]		10.2564	3	2	4200000		21000000	0.292
SACTE_1548 3-deoxy-D-arabinoheptulosonate-7-phosphate synthase [Streptomyces sp. Sv. ACTE SirexAA-E]		8.03571	11	3	7900000		15000000	0.346
SACTE_5617 conserved hypothetical protein [Streptomyces sp. Sv. ACTE SirexAA-E]		10.9244	5	1		30000000	37000000	9
SACTE_1940 glycyl-tRNA synthetase [Streptomyces sp. Sv. ACTE SirexAA-E]		7.3913	4	3			6600000	0.292
SACTE_5339 adenylylsulfate kinase [Streptomyces sp. Sv. ACTE SirexAA-E]		14.9171	5	2	18000000		24000000	0.585
SACTE_4565 F-type H+-transporting ATPase subunit delta [Streptomyces sp. Sv. ACTE SirexAA-E]		10.3321	6	2	9100000		15000000	0.245
SACTE_2472 protein translocase subunit secA [Streptomyces sp. Sv. ACTE SirexAA-E]		5.30786	11	4	5200000		3000000	0.169
SACTE_2557 LysM domain-containing protein [Streptomyces sp. Sv. ACTE SirexAA-E]	SP(Sec/SPI)	27.3109	2	2			7200000	0.585
SACTE_6170 protein of unknown function (DUF1996) [Streptomyces sp. Sv. ACTE SirexAA-E]	SP(Sec/SPI)	3.78378	4	1	23000000	42000000	59000000	0.585
SACTE_1337 2,3,4,5-tetrahydropyridine-2-carboxylate N-succinyltransferase [Streptomyces sp. Sv. ACTE SirexAA-E]		9.93976	8	3			12000000	0.438
SACTE_1358 glucose-6-phosphate dehydrogenase assembly protein OpcA [Streptomyces sp. Sv. ACTE SirexAA-E]		9.0379	8	3	17000000		16000000	0.585
SACTE_3229 Thiol-disulfide isomerase or thioredoxin [Streptomyces sp. Sv. ACTE SirexAA-E]		4.60526	2	2			6500000	0.15
SACTE_5458 chitosanase [Streptomyces sp. Sv. ACTE SirexAA-E]	LIPO(Sec/SPII)	9.81132	7	1		52000000		0.259
SACTE_3096 molecular chaperone GrpE [Streptomyces sp. Sv. ACTE SirexAA-E]		16.6667	7	3	14000000		22000000	0.701
SACTE_2041 trigger factor [Streptomyces sp. Sv. ACTE SirexAA-E]		8.26087	5	3	4900000		5700000	0.292
SACTE_0264 hypothetical protein [Streptomyces sp. Sv. ACTE SirexAA-E]		14.0845	10	2	22000000	3600000	37000000	0.468
SACTE_3503 phosphoribosylformylglycinamidine synthase [Streptomyces sp. Sv. ACTE SirexAA-E]		18.1416	7	3	12000000		17000000	0.701
SACTE_2388 Molybdopterin converting factor, small subunit [Streptomyces sp. Sv. ACTE SirexAA-E]		40.2174	12	2	14000000		27000000	1.371
SACTE_2036 valyl-tRNA synthetase [Streptomyces sp. Sv. ACTE SirexAA-E]		4.64853	3	3			7300000	0.134
SACTE_6072 bifunctional isochorismate lyase / aryl carrier protein [Streptomyces sp. Sv. ACTE SirexAA-E]		10.9524	12	3	16000000		22000000	0.701
SACTE_5183 Ricin-type beta-trefoil lectin domain-containing protein [Streptomyces sp. Sv. ACTE SirexAA-E]		11.674	4	3			8400000	0.369
SACTE_3504 phosphoribosylformylglycinamidine synthase [Streptomyces sp. Sv. ACTE SirexAA-E]		4.80641	4	3	8300000		8800000	0.205
SACTE_4897 hypothetical protein [Streptomyces sp. Sv. ACTE SirexAA-E]		19.8276	3	2	4200000		13000000	0.931
SACTE_3993 small subunit ribosomal protein S13 [Streptomyces sp. Sv. ACTE SirexAA-E]		20.6349	7	2	8200000		39000000	0.995
SACTE_6313 drug resistance transporter, EmrB/QacA subfamily [Streptomyces sp. Sv. ACTE SirexAA-E]		14.17	8	3	1900000		4000000	0.468
SACTE_4231 Trypsin-like peptidase domain-containing protein [Streptomyces sp. Sv. ACTE SirexAA-E]	SP(Sec/SPI)	10.0358	2	2			34000000	0.389
SACTE_4926 starvation-inducible DNA-binding protein [Streptomyces sp. Sv. ACTE SirexAA-E]		14.7436	6	2	19000000		23000000	0.52
SACTE_1988 transcriptional attenuator, LytR family [Streptomyces sp. Sv. ACTE SirexAA-E]		4.67938	5	2	4600000	24000000	22000000	0.202
SACTE_3604 Predicted peroxiredoxin [Streptomyces sp. Sv. ACTE SirexAA-E]		20	7	1	18000000	8400000	25000000	0.468
SACTE_4039 IMP dehydrogenase [Streptomyces sp. Sv. ACTE SirexAA-E]		8.55615	4	2	530000		11000000	0.233
SACTE_1895 galactonate dehydratase [Streptomyces sp. Sv. ACTE SirexAA-E]		15.3646	4	3		8900000	9200000	0.413
SACTE_4898 WXG100 family type VII secretion target [Streptomyces sp. Sv. ACTE SirexAA-E]		26.4706	4	2	40000000		34000000	0.931
SACTE_0323 Glycosyl hydrolases family 2, TIM barrel domain [Streptomyces sp. Sv. ACTE SirexAA-E]	SP(Sec/SPI)	3.41064	5	2	14000000	13000000	13000000	0.133
SACTE_5330 streptogrisin A [Streptomyces sp. Sv. ACTE SirexAA-E]	SP(Sec/SPI)	7.28477	20	2	11000000	21000000	8400000	0.425
SACTE_3088 ATP-dependent Clp protease ATP-binding subunit ClpB [Streptomyces sp. Sv. ACTE SirexAA-E]		3.11778	3	2		5800000		0.093
SACTE_0806 zinc-ribbon domain-containing protein [Streptomyces sp. Sv. ACTE SirexAA-E]		13.308	5	2	7600000	13000000	12000000	0.359
SACTE_3164 conserved hypothetical protein [Streptomyces sp. Sv. ACTE SirexAA-E]		35.0427	13	3	18000000	30000000	40000000	1.683
SACTE_6120 large subunit ribosomal protein L28 [Streptomyces sp. Sv. ACTE SirexAA-E]		26.9231	4	2	22000000		29000000	1.512
SACTE_3334 SSU ribosomal protein S6P [Streptomyces sp. Sv. ACTE SirexAA-E]		14.5833	8	1	16000000		25000000	0.931
SACTE_0548 Predicted oxidoreductase [Streptomyces sp. Sv. ACTE SirexAA-E]		8.25688	2	2			29000000	0.334
SACTE_3022 Enamine deaminase RidA, house cleaning of reactive enamine intermediates, YjgF/YER057c/UK114 family [Streptomyces sp. Sv. ACTE SirexAA-E]		24.359	3	2		670000	16000000	0.778
SACTE_1496 Protein-disulfide isomerase [Streptomyces sp. Sv. ACTE SirexAA-E]		13.2841	8	2	3800000		5500000	0.585
SACTE_2586 large subunit ribosomal protein L25 [Streptomyces sp. Sv. ACTE SirexAA-E]		25.2577	5	3	15000000		18000000	2.162
SACTE_3875 Cell wall-associated hydrolase, NlpC family [Streptomyces sp. Sv. ACTE SirexAA-E]	SP(Sec/SPI)	7.04225	31	2	120000000	100000000	74000000	1.154
SACTE_3361 phosphomethylpyrimidine synthase [Streptomyces sp. Sv. ACTE SirexAA-E]		3.9801	3	2	14000000		15000000	0.125
SACTE_6169 Trypsin [Streptomyces sp. Sv. ACTE SirexAA-E]	SP(Sec/SPI)	7.67196	6	2		10000000	12000000	0.233
SACTE_5171 type VII secretion protein EccB [Streptomyces sp. Sv. ACTE SirexAA-E]		6.639	3	2		14000000	6700000	0.194
SACTE_1266 transcriptional regulator [Streptomyces sp. Sv. ACTE SirexAA-E]		13.6986	6	1	8300000		49000000	0.931
SACTE_5600 conserved hypothetical protein [Streptomyces sp. Sv. ACTE SirexAA-E]		18.4524	13	2	22000000	10000000	29000000	2.162
SACTE_0169 glyceraldehyde-3-phosphate dehydrogenase (NAD+) [Streptomyces sp. Sv. ACTE SirexAA-E]		8.73494	4	2	21000000	4800000	19000000	0.334
SACTE_0275 succinate-semialdehyde dehydrogenase / glutarate-semialdehyde dehydrogenase [Streptomyces sp. Sv. ACTE SirexAA-E]		6.14407	5	2	10000000		9400000	0.172
SACTE_6512 Putative Ig domain-containing protein [Streptomyces sp. Sv. ACTE SirexAA-E]	SP(Sec/SPI)	4.59492	3	2	2900000	3300000	4200000	0.136
SACTE_0813 phosphoenolpyruvate--protein phosphotransferase [Streptomyces sp. Sv. ACTE SirexAA-E]		4.13669	3	2	6900000		18000000	0.141
SACTE_4915 4-hydroxy-tetrahydrodipicolinate synthase [Streptomyces sp. Sv. ACTE SirexAA-E]		7.35786	4	2	13000000	6800000	6500000	0.292
SACTE_0887 carbamoyl-phosphate synthase large subunit [Streptomyces sp. Sv. ACTE SirexAA-E]		4.26497	5	3			4200000	0.12
SACTE_5320 glycogen operon protein [Streptomyces sp. Sv. ACTE SirexAA-E]		6.10264	4	3	8200000		4900000	0.113
SACTE_0965 D-methionine transport system ATP-binding protein [Streptomyces sp. Sv. ACTE SirexAA-E]		15.1685	5	4	3600000		9400000	0.585
SACTE_3951 LSU ribosomal protein L11P [Streptomyces sp. Sv. ACTE SirexAA-E]		14.5833	8	2	20000000		36000000	0.425
SACTE_1296 N-ethylmaleimide reductase [Streptomyces sp. Sv. ACTE SirexAA-E]		7.04225	6	3	6300000		5200000	0.413
SACTE_1581 cytochrome c oxidase subunit 1 [Streptomyces sp. Sv. ACTE SirexAA-E]		3.46021	4	2	23000000		34000000	0.334
SACTE_6306 Aryl carrier domain-containing protein [Streptomyces sp. Sv. ACTE SirexAA-E]		35.443	7	1	6800000	4600000	16000000	0.778
SACTE_6074 isochorismate synthase [Streptomyces sp. Sv. ACTE SirexAA-E]		9.25	2	2	16000000		4000000	0.202
SACTE_1281 LPXTG-motif cell wall anchor domain-containing protein [Streptomyces sp. Sv. ACTE SirexAA-E]	SP(Sec/SPI)	8.19672	2	2			9700000	0.292
SACTE_4088 ornithine--oxo-acid transaminase [Streptomyces sp. Sv. ACTE SirexAA-E]		6.48379	6	3	520000		22000000	0.438
SACTE_2012 LSU ribosomal protein L21P [Streptomyces sp. Sv. ACTE SirexAA-E]		16.0377	6	2	80000000		160000000	1.154
SACTE_2138 Necrosis inducing protein (NPP1) [Streptomyces sp. Sv. ACTE SirexAA-E]	SP(Sec/SPI)	9.93151	4	2		3500000	1700000	0.52
SACTE_0616 glutathione peroxidase [Streptomyces sp. Sv. ACTE SirexAA-E]		14.1104	2	1	7500000		5200000	0.334
SACTE_3502 phosphoribosylformylglycinamidine synthase [Streptomyces sp. Sv. ACTE SirexAA-E]		44.5783	4	2	310000		11000000	2.162
SACTE_3023 protein of unknown function (DUF4177) [Streptomyces sp. Sv. ACTE SirexAA-E]		22.9508	8	1	94000000		43000000	9
SACTE_3037 tellurium resistance protein TerZ [Streptomyces sp. Sv. ACTE SirexAA-E]		19.5876	7	2	7700000		7500000	0.468
SACTE_6304 isochorismate synthase [Streptomyces sp. Sv. ACTE SirexAA-E]		6.13811	8	2	21000000		30000000	0.245
SACTE_0847 Peptidase_C39 like family protein [Streptomyces sp. Sv. ACTE SirexAA-E]	TAT(Tat/SPI)	8.14978	4	3		4000000	6000000	0.212
SACTE_5881 Multicopper oxidase [Streptomyces sp. Sv. ACTE SirexAA-E]	TAT(Tat/SPI)	6.30631	7	2	15000000		24000000	0.425
SACTE_3715 cold-shock DNA-binding protein family [Streptomyces sp. Sv. ACTE SirexAA-E]		23.5294	16	1	25000000	7200000	19000000	1.154
SACTE_4845 betaine-aldehyde dehydrogenase [Streptomyces sp. Sv. ACTE SirexAA-E]		7.09812	3	2	6400000			0.179
SACTE_2750 NADP-dependent 3-hydroxy acid dehydrogenase YdfG [Streptomyces sp. Sv. ACTE SirexAA-E]		7.93651	4	2	13000000		19000000	0.468
SACTE_1704 iron complex transport system permease protein [Streptomyces sp. Sv. ACTE SirexAA-E]		8.69565	7	2	2200000	200000	5400000	0.52
SACTE_6212 succinate dehydrogenase / fumarate reductase cytochrome b subunit [Streptomyces sp. Sv. ACTE SirexAA-E]		7.78689	4	2	17000000		16000000	0.585
SACTE_0077 rsbT co-antagonist protein RsbR [Streptomyces sp. Sv. ACTE SirexAA-E]		12.0996	3	2	1100000		9000000	0.274
SACTE_1888 acyl carrier protein [Streptomyces sp. Sv. ACTE SirexAA-E]		21.9512	147	2	4400000000	2300000000	8700000000	2.162
SACTE_5027 dUTP pyrophosphatase [Streptomyces sp. Sv. ACTE SirexAA-E]		10.7955	5	2	6600000	3600000	14000000	0.585
SACTE_6263 iron complex transport system substrate-binding protein [Streptomyces sp. Sv. ACTE SirexAA-E]	LIPO(Sec/SPII)	8.35821	5	2	8900000	3500000	4300000	0.259
SACTE_5461 Endo-1,4-beta-mannosidase [Streptomyces sp. Sv. ACTE SirexAA-E]		3.57143	6	2	12000000	1400000	23000000	0.16
SACTE_0739 Saccharopine dehydrogenase NADP binding domain-containing protein [Streptomyces sp. Sv. ACTE SirexAA-E]		5.74413	5	2	7400000		14000000	0.233
SACTE_3950 transcription antitermination protein nusG [Streptomyces sp. Sv. ACTE SirexAA-E]		11.1111	8	2	3100000	14000000	27000000	0.52
SACTE_1098 L-cysteine:1D-myo-inositol 2-amino-2-deoxy-alpha-D-glucopyranoside ligase [Streptomyces sp. Sv. ACTE SirexAA-E]		4.64548	1	1			18000000	0.105
SACTE_1571 transcriptional regulator, AsnC family [Streptomyces sp. Sv. ACTE SirexAA-E]		15.0538	1	1	15000000			0.585
SACTE_4084 alkylhydroperoxidase AhpD family core domain-containing protein [Streptomyces sp. Sv. ACTE SirexAA-E]		10.5263	5	2	20000000	13000000	38000000	0.468
SACTE_4817 signal peptidase I [Streptomyces sp. Sv. ACTE SirexAA-E]		6.30631	3	2		11000000	4900000	0.274
SACTE_1012 translation initiation factor IF-3 [Streptomyces sp. Sv. ACTE SirexAA-E]		9.70149	3	2	5100000		18000000	0.292
SACTE_1872 CubicO group peptidase, beta-lactamase class C family [Streptomyces sp. Sv. ACTE SirexAA-E]		9.25926	2	2	15000000		5900000	0.425
SACTE_1348 Iron-regulated ABC transporter membrane component SufB [Streptomyces sp. Sv. ACTE SirexAA-E]		6.97674	4	3	7200000	61000000	17000000	0.28
SACTE_3833 iron (metal) dependent repressor, DtxR family [Streptomyces sp. Sv. ACTE SirexAA-E]		8.69565	6	2	4600000		3900000	0.52
SACTE_1203 ADP-ribose pyrophosphatase [Streptomyces sp. Sv. ACTE SirexAA-E]		14.4231	5	2		470000	3400000	0.585
SACTE_5616 putative lipoprotein [Streptomyces sp. Sv. ACTE SirexAA-E]		6.74603	2	1		14000000		0.155
SACTE_2480 two-component system, OmpR family, response regulator MtrA [Streptomyces sp. Sv. ACTE SirexAA-E]		8.44444	3	2	2400000		4300000	0.389
SACTE_6361 molybdenum-pterin binding domain-containing protein [Streptomyces sp. Sv. ACTE SirexAA-E]		13.7405	8	2	4700000		11000000	0.668
SACTE_6445 LPXTG-motif cell wall anchor domain-containing protein [Streptomyces sp. Sv. ACTE SirexAA-E]	TAT(Tat/SPI)	9.72222	14	2	1000000			2.162
SACTE_2531 formiminoglutamate deiminase [Streptomyces sp. Sv. ACTE SirexAA-E]		8.13187	2	2	11000000		2500000	0.233
SACTE_0512 L-threonine aldolase [Streptomyces sp. Sv. ACTE SirexAA-E]		5.08475	4	2	4000000		6600000	0.233
SACTE_1011 large subunit ribosomal protein L35 [Streptomyces sp. Sv. ACTE SirexAA-E]		21.875	7	1	98000000		89000000	0.778
SACTE_2821 Lsr2 protein [Streptomyces sp. Sv. ACTE SirexAA-E]		11.7117	2	1	15000000		18000000	0.389
SACTE_0366 alpha-L-rhamnosidase [Streptomyces sp. Sv. ACTE SirexAA-E]	TAT(Tat/SPI)	1.50235	3	1	2600000	8100000	6100000	0.043
SACTE_2394 nicotinamidase/pyrazinamidase [Streptomyces sp. Sv. ACTE SirexAA-E]		8.76289	2	1	5500000		8500000	0.334
SACTE_3989 Adenylate kinase [Streptomyces sp. Sv. ACTE SirexAA-E]		6.42202	6	1	28000000	9400000	20000000	0.166
SACTE_4397 Bacterioferritin (cytochrome b1) [Streptomyces sp. Sv. ACTE SirexAA-E]		6.83453	5	2	5900000	5100000	5900000	0.274
SACTE_3991 bacterial translation initiation factor 1 (bIF-1) [Streptomyces sp. Sv. ACTE SirexAA-E]		16.4384	4	1	37000000		31000000	0.585
SACTE_1861 Protein of unknown function (DUF3052) [Streptomyces sp. Sv. ACTE SirexAA-E]		15.8621	2	1	4400000		1900000	0.334
SACTE_0638 L-ornithine N5-oxygenase [Streptomyces sp. Sv. ACTE SirexAA-E]		4.21286	1	1			37000000	0.089
SACTE_2476 ribosomal subunit interface protein [Streptomyces sp. Sv. ACTE SirexAA-E]		7.42358	2	2			15000000	0.468
SACTE_1576 menaquinol-cytochrome c reductase cytochrome c1 subunit precursor [Streptomyces sp. Sv. ACTE SirexAA-E]	SP(Sec/SPI)	9.66543	3	1	1800000		1800000	0.194
SACTE_3027 Membrane carboxypeptidase (penicillin-binding protein) [Streptomyces sp. Sv. ACTE SirexAA-E]	TAT(Tat/SPI)	2.69542	5	2	6300000	5100000	15000000	0.119
SACTE_1525 Transglutaminase-like enzyme, putative cysteine protease [Streptomyces sp. Sv. ACTE SirexAA-E]		3.84139	3	2		1100000	5300000	0.122
SACTE_2752 conserved hypothetical protein [Streptomyces sp. Sv. ACTE SirexAA-E]	LIPO(Sec/SPII)	9.32836	5	2	1300000	580000	770000	0.389
SACTE_5146 PPOX class probable F420-dependent enzyme [Streptomyces sp. Sv. ACTE SirexAA-E]		15	4	2	8200000		13000000	0.668
SACTE_2040 ATP-dependent Clp protease, protease subunit [Streptomyces sp. Sv. ACTE SirexAA-E]		7.31707	3	1			39000000	0.334
SACTE_2762 Protein of unknown function (DUF4232) [Streptomyces sp. Sv. ACTE SirexAA-E]	LIPO(Sec/SPII)	7.56972	2	1		24000000	13000000	0.259
SACTE_4430 putative hydrolase [Streptomyces sp. Sv. ACTE SirexAA-E]		3.08642	2	2			6300000	0.233
SACTE_5884 hypothetical protein [Streptomyces sp. Sv. ACTE SirexAA-E]		6.41509	3	1	5100000		2400000	0.585
SACTE_2739 methylglutaconyl-CoA hydratase [Streptomyces sp. Sv. ACTE SirexAA-E]		5.79151	1	1			16000000	0.145
SACTE_1463 indole-3-glycerol phosphate synthase [Streptomyces sp. Sv. ACTE SirexAA-E]		5.94796	1	1	15000000			0.145
SACTE_0964 D-methionine transport system permease protein [Streptomyces sp. Sv. ACTE SirexAA-E]		4.4843	2	1			24000000	0.292
SACTE_4614 conserved hypothetical protein [Streptomyces sp. Sv. ACTE SirexAA-E]		2.89532	2	1		13000000		0.089
SACTE_3354 cystathionine gamma-lyase [Streptomyces sp. Sv. ACTE SirexAA-E]		6.68449	6	2	5900000	3400000	6600000	0.233
SACTE_3221 aspartyl-tRNA synthetase [Streptomyces sp. Sv. ACTE SirexAA-E]		3.96694	6	2	140000000	26000000	38000000	0.133
SACTE_4873 prolyl-tRNA synthetase [Streptomyces sp. Sv. ACTE SirexAA-E]		2.12014	2	1	2700000		15000000	0.064
SACTE_0465 ADP-ribose pyrophosphatase YjhB, NUDIX family [Streptomyces sp. Sv. ACTE SirexAA-E]		14.4654	1	1	2300000			0.292
SACTE_0924 DNA-binding regulatory protein, YebC/PmpR family [Streptomyces sp. Sv. ACTE SirexAA-E]		7.2	2	1	9000000		14000000	0.194
SACTE_4610 putative thioredoxin [Streptomyces sp. Sv. ACTE SirexAA-E]		6.81115	4	2		1500000	3200000	0.334
SACTE_5978 Pectate lyase [Streptomyces sp. Sv. ACTE SirexAA-E]	SP(Sec/SPI)	2.72374	1	1			19000000	0.096
SACTE_3763 1,4-dihydroxy-6-naphthoate synthase [Streptomyces sp. Sv. ACTE SirexAA-E]		3.65449	1	1			2000000	0.136
SACTE_5236 N-acetylglucosamine transport system substrate-binding protein [Streptomyces sp. Sv. ACTE SirexAA-E]	LIPO(Sec/SPII)	3.3195	3	1	33000000	41000000	57000000	0.086
SACTE_0450 dihydroxyacetone kinase, N-terminal domain [Streptomyces sp. Sv. ACTE SirexAA-E]		12.6506	3	2	3200000	1100000		0.274
SACTE_3611 asparaginase [Streptomyces sp. Sv. ACTE SirexAA-E]		4.34783	5	1	16000000	5900000	24000000	0.122
SACTE_1574 ubiquinol-cytochrome c reductase cytochrome b subunit [Streptomyces sp. Sv. ACTE SirexAA-E]		2.95749	3	2			8100000	0.233
SACTE_3251 Protein of unknown function (DUF2587) [Streptomyces sp. Sv. ACTE SirexAA-E]		9.28962	3	1	4600000	1700000	5100000	0.233
SACTE_1090 glycerol kinase [Streptomyces sp. Sv. ACTE SirexAA-E]		1.95312	2	1		4300000	5500000	0.08
SACTE_1597 conserved hypothetical protein [Streptomyces sp. Sv. ACTE SirexAA-E]		26.8657	2	1	4800000		8500000	0.778
SACTE_5680 Dipeptidyl aminopeptidase/acylaminoacyl peptidase [Streptomyces sp. Sv. ACTE SirexAA-E]		1.9432	1	1			12000000	0.07
SACTE_0132 conserved hypothetical protein [Streptomyces sp. Sv. ACTE SirexAA-E]	SP(Sec/SPI)	19.0476	5	2	2800000		7100000	1.512
SACTE_4191 histidine ammonia-lyase [Streptomyces sp. Sv. ACTE SirexAA-E]		3.29457	2	1	4300000		3300000	0.105
SACTE_3369 Histidine kinase-, DNA gyrase B-, and HSP90-like ATPase [Streptomyces sp. Sv. ACTE SirexAA-E]		3.87324	6	1	170000000		96000000	0.145
SACTE_4846 conserved hypothetical protein [Streptomyces sp. Sv. ACTE SirexAA-E]		15.5689	4	1	5300000		2600000	0.468
SACTE_3053 protein of unknown function (DUF5063) [Streptomyces sp. Sv. ACTE SirexAA-E]		4.56621	1	1			16000000	0.212
SACTE_1984 leucyl-tRNA synthetase [Streptomyces sp. Sv. ACTE SirexAA-E]		1.88482	2	1	2700000		5700000	0.044
SACTE_5028 Protein of unknown function (DUF3710) [Streptomyces sp. Sv. ACTE SirexAA-E]		8.56031	4	1		1700000	5500000	0.136
SACTE_0920 preprotein translocase subunit YajC [Streptomyces sp. Sv. ACTE SirexAA-E]	SP(Sec/SPI)	8.9172	1	1	9600000			0.292
SACTE_3967 SSU ribosomal protein S10P [Streptomyces sp. Sv. ACTE SirexAA-E]		9.80392	2	1	33000000		38000000	0.334
SACTE_6098 NAD(P)-dependent dehydrogenase, short-chain alcohol dehydrogenase family [Streptomyces sp. Sv. ACTE SirexAA-E]		11.2403	3	2	4400000		820000	0.359
SACTE_1438 chorismate mutase [Streptomyces sp. Sv. ACTE SirexAA-E]		10	8	1	5200000	460000	8700000	0.334
SACTE_3207 Nucleotide-binding universal stress protein, UspA family [Streptomyces sp. Sv. ACTE SirexAA-E]		9.28571	4	1		4800000	17000000	0.585
SACTE_0179 S-adenosyl methyltransferase [Streptomyces sp. Sv. ACTE SirexAA-E]		9.57854	2	1	1800000		2500000	0.179
SACTE_5172 early secretory antigenic target ESAT-6 [Streptomyces sp. Sv. ACTE SirexAA-E]		16.1017	1	1	2900000			0.389
SACTE_4291 Membrane carboxypeptidase (penicillin-binding protein) [Streptomyces sp. Sv. ACTE SirexAA-E]		1.62822	1	1			5100000	0.059
SACTE_0533 xylobiose transport system permease protein [Streptomyces sp. Sv. ACTE SirexAA-E]		3.55987	4	1	3900000		10000000	0.259
SACTE_2052 biotin transport system substrate-specific component [Streptomyces sp. Sv. ACTE SirexAA-E]		6.59898	6	1	16000000		30000000	0.468
SACTE_3045 GDSL-like Lipase/Acylhydrolase family protein [Streptomyces sp. Sv. ACTE SirexAA-E]	SP(Sec/SPI)	5.68182	1	1			3500000	0.389
SACTE_4062 Cell wall-associated hydrolase, NlpC family [Streptomyces sp. Sv. ACTE SirexAA-E]	SP(Sec/SPI)	8.50515	6	2	750000		1400000	0.233
SACTE_3992 LSU ribosomal protein L36P [Streptomyces sp. Sv. ACTE SirexAA-E]		24.3243	2	1			27000000	2.162
SACTE_6381 ferredoxin--NADP+ reductase [Streptomyces sp. Sv. ACTE SirexAA-E]		2.64901	1	1			7000000	0.08
SACTE_1835 putative oxidoreductase [Streptomyces sp. Sv. ACTE SirexAA-E]	LIPO(Sec/SPII)	6.75676	3	1	6100000		11000000	0.778
SACTE_4103 succinate dehydrogenase / fumarate reductase membrane anchor subunit [Streptomyces sp. Sv. ACTE SirexAA-E]		5.625	2	1	4600000		7400000	0.389
SACTE_1475 Enamine deaminase RidA, house cleaning of reactive enamine intermediates, YjgF/YER057c/UK114 family [Streptomyces sp. Sv. ACTE SirexAA-E]		7.57576	5	1	3700000		2400000	0.389
SACTE_0242 conserved hypothetical protein [Streptomyces sp. Sv. ACTE SirexAA-E]		2.41449	2	1	3200000		6700000	0.075
SACTE_3280 FHA domain-containing protein [Streptomyces sp. Sv. ACTE SirexAA-E]		11.6279	9	2			4400000	0.585
SACTE_5242 D-xylose transport system permease protein [Streptomyces sp. Sv. ACTE SirexAA-E]		5.88235	3	2	19000000		25000000	0.468
SACTE_1511 cell division protein FtsZ [Streptomyces sp. Sv. ACTE SirexAA-E]		3.4398	2	1	9800000		21000000	0.116
SACTE_5604 N-carbamoylputrescine amidase [Streptomyces sp. Sv. ACTE SirexAA-E]		8.21429	1	1			2600000	0.136
SACTE_3988 protein translocase subunit secY/sec61 alpha [Streptomyces sp. Sv. ACTE SirexAA-E]		2.05011	5	1	7800000	5900000	20000000	0.145
SACTE_0732 salicylate synthetase [Streptomyces sp. Sv. ACTE SirexAA-E]		4.2735	1	1			1600000	0.086
SACTE_2966 dTDP-4-amino-4,6-dideoxygalactose transaminase [Streptomyces sp. Sv. ACTE SirexAA-E]		4.90196	1	1	2600000			0.093
SACTE_4549 homoserine dehydrogenase [Streptomyces sp. Sv. ACTE SirexAA-E]	SP(Sec/SPI)	2.98851	1	1			12000000	0.101
SACTE_1034 glutamine synthetase [Streptomyces sp. Sv. ACTE SirexAA-E]		2.42826	2	1		1400000	3700000	0.245
SACTE_1705 iron complex transport system ATP-binding protein [Streptomyces sp. Sv. ACTE SirexAA-E]		8.21429	3	1	790000		910000	0.166
SACTE_1506 DivIVA domain-containing protein [Streptomyces sp. Sv. ACTE SirexAA-E]		3.59897	1	1			3500000	0.179
SACTE_6163 L-aspartate 1-decarboxylase [Streptomyces sp. Sv. ACTE SirexAA-E]		10	3	1	3200000		6400000	0.468
SACTE_6077 iron complex transport system permease protein [Streptomyces sp. Sv. ACTE SirexAA-E]		6.04396	4	1	1600000		2900000	0.212
SACTE_5481 Quinol monooxygenase YgiN [Streptomyces sp. Sv. ACTE SirexAA-E]		13.7615	4	1		1100000	1400000	0.585
SACTE_3702 NADH-FMN oxidoreductase RutF, flavin reductase (DIM6/NTAB) family [Streptomyces sp. Sv. ACTE SirexAA-E]		5.95238	5	1	3100000		11000000	0.334
SACTE_1282 Imidazolonepropionase [Streptomyces sp. Sv. ACTE SirexAA-E]		4.64481	3	1	2100000		3900000	0.116
SACTE_4463 ribonucleoside-diphosphate reductase alpha chain [Streptomyces sp. Sv. ACTE SirexAA-E]		1.99253	56	1	9900000	16000000	3100000	0.162
SACTE_1070 proteasome accessory factor A [Streptomyces sp. Sv. ACTE SirexAA-E]		5.07726	2	2	4200000		8600000	0.145
SACTE_1592 conserved hypothetical protein [Streptomyces sp. Sv. ACTE SirexAA-E]		9.78261	3	1	6900000		5100000	0.778
SACTE_0507 electron transfer flavoprotein beta subunit [Streptomyces sp. Sv. ACTE SirexAA-E]		3.83142	2	1	41000000		91000000	0.179
SACTE_4773 3-isopropylmalate/(R)-2-methylmalate dehydratase small subunit [Streptomyces sp. Sv. ACTE SirexAA-E]		6.59898	1	1			3000000	0.212
SACTE_4563 ATP synthase F0 subcomplex C subunit [Streptomyces sp. Sv. ACTE SirexAA-E]		11.1111	18	1	130000000	20000000	30000000	1.154
SACTE_2728 Thiol-disulfide isomerase or thioredoxin [Streptomyces sp. Sv. ACTE SirexAA-E]	LIPO(Sec/SPII)	7.46269	1	1			7700000	0.259
SACTE_3193 TrkA domain protein [Streptomyces sp. Sv. ACTE SirexAA-E]		16.6667	1	1			6700000	0.233
SACTE_3994 SSU ribosomal protein S11P [Streptomyces sp. Sv. ACTE SirexAA-E]		21.6418	1	1			6000000	0.389
SACTE_3371 Luciferase-like monooxygenase [Streptomyces sp. Sv. ACTE SirexAA-E]		3.30033	1	1			4500000	0.129
SACTE_4792 LSU ribosomal protein L32P [Streptomyces sp. Sv. ACTE SirexAA-E]		19.2982	8	1	42000000		66000000	2.162
SACTE_4593 Uncharacterized membrane protein YkoI [Streptomyces sp. Sv. ACTE SirexAA-E]	SP(Sec/SPI)	4.10256	3	1	5700000	7600000	3800000	0.233
SACTE_1215 Haloacid Dehalogenase Superfamily Class (subfamily) IIA [Streptomyces sp. Sv. ACTE SirexAA-E]		2.92398	2	1	14000000		14000000	0.155
SACTE_1332 Probable cobalt transporter subunit (CbtA) [Streptomyces sp. Sv. ACTE SirexAA-E]		6.25	3	1	10000000	6100000	7800000	0.292
SACTE_0904 alanyl-tRNA synthetase [Streptomyces sp. Sv. ACTE SirexAA-E]		1.46232	2	1	2100000			0.045
SACTE_3303 DNA gyrase subunit B [Streptomyces sp. Sv. ACTE SirexAA-E]		3.91872	1	1			1400000	0.064
SACTE_1903 hypothetical protein [Streptomyces sp. Sv. ACTE SirexAA-E]		2.92398	2	1			2800000	0.136
SACTE_6271 taurine transport system permease protein [Streptomyces sp. Sv. ACTE SirexAA-E]		3.84615	3	1			1800000	0.166
SACTE_1857 hypothetical protein [Streptomyces sp. Sv. ACTE SirexAA-E]		3.65535	3	2			11000000	0.334
SACTE_0911 Uncharacterized membrane protein [Streptomyces sp. Sv. ACTE SirexAA-E]		4.2654	3	1		7400000	19000000	0.334
SACTE_4375 2-(1,2-epoxy-1,2-dihydrophenyl)acetyl-CoA isomerase [Streptomyces sp. Sv. ACTE SirexAA-E]		3.33333	1	1			4400000	0.145
SACTE_1380 tellurium resistance protein TerZ [Streptomyces sp. Sv. ACTE SirexAA-E]		4.6875	1	1			6300000	0.179
SACTE_1961 adenosine deaminase [Streptomyces sp. Sv. ACTE SirexAA-E]		3.93939	1	1			13000000	0.122
SACTE_1002 Uncharacterized lipoprotein YddW, UPF0748 family [Streptomyces sp. Sv. ACTE SirexAA-E]	TAT(Tat/SPI)	2.38095	4	1	4800000	4800000	12000000	0.101
SACTE_5178 hypothetical protein [Streptomyces sp. Sv. ACTE SirexAA-E]		0.117199	31	1	110000000	84000000	230000000	0.007
SACTE_1179 glutaryl-CoA dehydrogenase [Streptomyces sp. Sv. ACTE SirexAA-E]		2.23881	4	1	9800000	5100000	23000000	0.093
SACTE_1481 histidinol dehydrogenase [Streptomyces sp. Sv. ACTE SirexAA-E]		4.09091	5	1	2800000	680000	5700000	0.155
SACTE_1333 Probable cobalt transporter subunit (CbtB) [Streptomyces sp. Sv. ACTE SirexAA-E]		10.9589	3	1			44000000	1.154
SACTE_5452 5-hydroxyisourate hydrolase [Streptomyces sp. Sv. ACTE SirexAA-E]		9.30233	1	1		15000000		0.468
SACTE_3602 Protein of unknown function (DUF1416) [Streptomyces sp. Sv. ACTE SirexAA-E]		11.5789	1	1			11000000	0.468
SACTE_2720 3-octaprenyl-4hydroxybenzoate decarboxylase [Streptomyces sp. Sv. ACTE SirexAA-E]		1.4433	2	1			8800000	0.089
SACTE_1068 peptidylprolyl isomerase [Streptomyces sp. Sv. ACTE SirexAA-E]		10.4839	3	1	8800000	6700000	20000000	0.389
SACTE_1541 thiazole synthase [Streptomyces sp. Sv. ACTE SirexAA-E]		6.06061	1	1	2400000			0.179
SACTE_1297 DNA-binding transcriptional regulator, MarR family [Streptomyces sp. Sv. ACTE SirexAA-E]		11.2821	4	1	31000000			0.468
SACTE_5657 L-erythro-3-methylmalyl-CoA dehydratase [Streptomyces sp. Sv. ACTE SirexAA-E]		5.71429	1	1			8300000	0.292
SACTE_4268 peptide/nickel transport system substrate-binding protein [Streptomyces sp. Sv. ACTE SirexAA-E]	LIPO(Sec/SPII)	7.22433	3	3	520000		11000000	0.25
SACTE_4671 aminomethyltransferase [Streptomyces sp. Sv. ACTE SirexAA-E]		4.85175	2	1			5200000	0.129
SACTE_2673 putative integral membrane protein [Streptomyces sp. Sv. ACTE SirexAA-E]		5.40098	6	2	300000		4000000	0.166
SACTE_0100 osmoprotectant transport system substrate-binding protein [Streptomyces sp. Sv. ACTE SirexAA-E]	LIPO(Sec/SPII)	4.83871	1	1	8100000			0.145
SACTE_5350 iron complex transport system substrate-binding protein [Streptomyces sp. Sv. ACTE SirexAA-E]	LIPO(Sec/SPII)	4.81586	2	1			3200000	0.129
SACTE_3055 hypothetical protein [Streptomyces sp. Sv. ACTE SirexAA-E]		40.5405	2	2			1400000	0.931
SACTE_4801 fused signal recognition particle receptor [Streptomyces sp. Sv. ACTE SirexAA-E]	LIPO(Sec/SPII)	1.99501	3	1	4000000		2700000	0.105
SACTE_2005 dTDP-glucose 4,6-dehydratase [Streptomyces sp. Sv. ACTE SirexAA-E]		3.96341	2	1			6600000	0.122
SACTE_4701 aspartyl/glutamyl-tRNA(Asn/Gln) amidotransferase subunit B [Streptomyces sp. Sv. ACTE SirexAA-E]		3.78486	1	1	4200000			0.075
SACTE_0782 DNA-binding transcriptional regulator, PadR family [Streptomyces sp. Sv. ACTE SirexAA-E]		3.92157	3	1	980000		7100000	0.212
SACTE_5940 conserved hypothetical protein [Streptomyces sp. Sv. ACTE SirexAA-E]		4.71698	2	1	2400000		7500000	0.166
SACTE_5251 GlcNAc-PI de-N-acetylase [Streptomyces sp. Sv. ACTE SirexAA-E]		1.2012	4	1	3200000			0.058
SACTE_1309 conserved hypothetical protein [Streptomyces sp. Sv. ACTE SirexAA-E]		3.86266	1	1		6800000		0.166
SACTE_3302 DNA gyrase subunit A [Streptomyces sp. Sv. ACTE SirexAA-E]		1.49254	5	1	1400000		1600000	0.045
SACTE_0877 methionyl-tRNA formyltransferase [Streptomyces sp. Sv. ACTE SirexAA-E]		5.16129	2	1	2100000		1500000	0.145
SACTE_0828 5-oxoprolinase (ATP-hydrolysing) [Streptomyces sp. Sv. ACTE SirexAA-E]		1.15512	31	2	2100000			0.033
SACTE_2552 NADH dehydrogenase [Streptomyces sp. Sv. ACTE SirexAA-E]		1.73536	2	1	7300000		9700000	0.072
SACTE_3892 fumarylacetoacetate hydrolase [Streptomyces sp. Sv. ACTE SirexAA-E]		4.40098	2	1	4200000		10000000	0.129
SACTE_4967 ribonucleoside-diphosphate reductase class II [Streptomyces sp. Sv. ACTE SirexAA-E]		1.13285	1	1	4200000			0.048
SACTE_2851 hypoxanthine phosphoribosyltransferase [Streptomyces sp. Sv. ACTE SirexAA-E]		5.02793	6	1	6200000	1800000	8100000	0.194
SACTE_4564 F-type H+-transporting ATPase subunit b [Streptomyces sp. Sv. ACTE SirexAA-E]		4.41989	2	1	8500000		6000000	0.212
SACTE_5819 glycine betaine/proline transport system ATP-binding protein [Streptomyces sp. Sv. ACTE SirexAA-E]		6.07735	12	2	11000000			0.259
SACTE_0982 N-acetylglutamate kinase [Streptomyces sp. Sv. ACTE SirexAA-E]		4.23453	1	1			630000	0.136
SACTE_1811 putative integral membrane protein [Streptomyces sp. Sv. ACTE SirexAA-E]		4.0146	1	1			3900000	0.778
SACTE_3933 Uncharacterized membrane protein YeaQ/YmgE, transglycosylase-associated protein family [Streptomyces sp. Sv. ACTE SirexAA-E]		7.77778	2	1	13000000			0.585
SACTE_5606 dihydropyrimidinase [Streptomyces sp. Sv. ACTE SirexAA-E]		2.15983	1	1	4700000			0.093
SACTE_0635 iron complex transport system ATP-binding protein [Streptomyces sp. Sv. ACTE SirexAA-E]		8.07018	1	1				0.194
SACTE_1997 glutamate 5-kinase [Streptomyces sp. Sv. ACTE SirexAA-E]		2.68817	2	1		6900000		0.11
SACTE_3515 DNA binding domain-containing protein, excisionase family [Streptomyces sp. Sv. ACTE SirexAA-E]		14.7059	2	1	10000000		6100000	1.154
SACTE_4042 glycerol-3-phosphate dehydrogenase [Streptomyces sp. Sv. ACTE SirexAA-E]		1.76056	1	1			4000000	0.062
SACTE_2202 Calcineurin-like phosphoesterase [Streptomyces sp. Sv. ACTE SirexAA-E]		4.19847	1	1		3800000		0.212
SACTE_3438 uracil phosphoribosyltransferase [Streptomyces sp. Sv. ACTE SirexAA-E]		7.109	3	1	3400000		3400000	0.179
SACTE_1359 6-phosphogluconolactonase [Streptomyces sp. Sv. ACTE SirexAA-E]		4.61538	2	1	2900000		3300000	0.166
SACTE_5004 Predicted Zn-dependent peptidase [Streptomyces sp. Sv. ACTE SirexAA-E]		2.82609	1	1	2100000			0.096
SACTE_0697 Carbonic anhydrase or acetyltransferase, isoleucine patch superfamily [Streptomyces sp. Sv. ACTE SirexAA-E]		7.38636	2	1			5100000	0.389
SACTE_2707 3-oxoacyl-[acyl-carrier protein] reductase [Streptomyces sp. Sv. ACTE SirexAA-E]		2.73349	3	1	22000000	12000000	21000000	0.101
SACTE_4508 conserved hypothetical protein [Streptomyces sp. Sv. ACTE SirexAA-E]		11.8644	3	1			12000000	0.468
SACTE_0365 Serine protease, subtilisin family [Streptomyces sp. Sv. ACTE SirexAA-E]	SP(Sec/SPI)	2.03046	4	1	4200000		3300000	0.155
SACTE_2876 Beta-glucanase, GH16 family [Streptomyces sp. Sv. ACTE SirexAA-E]	SP(Sec/SPI)	2.32019	1	1		5200000		0.179
SACTE_0459 S-adenosyl methyltransferase [Streptomyces sp. Sv. ACTE SirexAA-E]		9.5941	1	1			1200000	0.166
SACTE_2715 transcriptional regulator, AsnC family [Streptomyces sp. Sv. ACTE SirexAA-E]		7.94702	1	1	6500000			0.259
SACTE_4121 conserved hypothetical protein [Streptomyces sp. Sv. ACTE SirexAA-E]		1.67131	1	1		790000		0.155
SACTE_5228 multiple sugar transport system permease protein [Streptomyces sp. Sv. ACTE SirexAA-E]		2.47678	1	1			3300000	0.292
SACTE_0628 MbtH protein [Streptomyces sp. Sv. ACTE SirexAA-E]		10	4	1			1900000	0.585
SACTE_5227 multiple sugar transport system permease protein [Streptomyces sp. Sv. ACTE SirexAA-E]		2.80702	1	1			16000000	0.585
SACTE_6273 taurine transport system ATP-binding protein [Streptomyces sp. Sv. ACTE SirexAA-E]		8.45588	1	1			510000	0.129
SACTE_2863 DNA-binding transcriptional regulator, PadR family [Streptomyces sp. Sv. ACTE SirexAA-E]		3.75587	1	1			17000000	0.259
SACTE_5763 D-ribose pyranase [Streptomyces sp. Sv. ACTE SirexAA-E]		5.42636	2	1	13000000		10000000	0.389
SACTE_2614 TatD DNase family protein [Streptomyces sp. Sv. ACTE SirexAA-E]		6.94444	1	1	730000			0.129
SACTE_5534 Signal transduction histidine kinase [Streptomyces sp. Sv. ACTE SirexAA-E]		1.47059	3	1				0.11
SACTE_4122 Peptidoglycan-binding (PGRP) domain of peptidoglycan hydrolases-containing protein [Streptomyces sp. Sv. ACTE SirexAA-E]	LIPO(Sec/SPII)	4.82315	1	1	5500000			0.122
SACTE_3075 Protein of unknown function (DUF3151) [Streptomyces sp. Sv. ACTE SirexAA-E]		9.48905	2	1	2000000		2300000	0.259
SACTE_1586 conserved hypothetical protein [Streptomyces sp. Sv. ACTE SirexAA-E]	TAT(Tat/SPI)	2.26337	3	1		22000000		0.086
SACTE_5655 phosphatidylserine decarboxylase [Streptomyces sp. Sv. ACTE SirexAA-E]		10.6977	1	1			2400000	0.212
SACTE_1573 anthranilate phosphoribosyltransferase [Streptomyces sp. Sv. ACTE SirexAA-E]		3.10734	1	1			4800000	0.096
SACTE_1441 Trypsin [Streptomyces sp. Sv. ACTE SirexAA-E]	SP(Sec/SPI)	4.26357	1	1		15000000		0.233
SACTE_1480 histidinol-phosphate aminotransferase [Streptomyces sp. Sv. ACTE SirexAA-E]		4.04313	1	1			32000000	0.155
SACTE_4968 tellurium resistance protein TerD [Streptomyces sp. Sv. ACTE SirexAA-E]		5.68182	2	1			9800000	0.259
SACTE_5192 Clp amino terminal domain-containing protein, pathogenicity island component [Streptomyces sp. Sv. ACTE SirexAA-E]		12.0172	2	1	370000		270000	0.179
SACTE_5640 ADP-ribose pyrophosphatase YjhB, NUDIX family [Streptomyces sp. Sv. ACTE SirexAA-E]		6.06061	1	1			3600000	0.259
SACTE_2850 cell division protease FtsH [Streptomyces sp. Sv. ACTE SirexAA-E]	SP(Sec/SPI)	2.91971	2	1				0.055
SACTE_4554 LSU ribosomal protein L31P [Streptomyces sp. Sv. ACTE SirexAA-E]		18.9189	1	1			23000000	0.585
SACTE_5412 urease subunit alpha [Streptomyces sp. Sv. ACTE SirexAA-E]		1.0582	39	1		1800000		0.086
SACTE_2702 probable F420-dependent oxidoreductase, Rv2161c family [Streptomyces sp. Sv. ACTE SirexAA-E]		7.11744	1	1	1700000			0.129
SACTE_3226 hypothetical protein [Streptomyces sp. Sv. ACTE SirexAA-E]		2.30263	2	1		2300000	2700000	0.061
SACTE_2468 glutamate dehydrogenase [Streptomyces sp. Sv. ACTE SirexAA-E]		0.898204	1	1	1800000			0.022
SACTE_6200 RNA polymerase sigma-70 factor, ECF subfamily [Streptomyces sp. Sv. ACTE SirexAA-E]		3.1746	13	1				0.179
SACTE_1942 zinc transport system ATP-binding protein [Streptomyces sp. Sv. ACTE SirexAA-E]		3.87597	2	1	3500000		4400000	0.179
SACTE_1434 2',3'-cyclic-nucleotide 2'-phosphodiesterase / 3'-nucleotidase [Streptomyces sp. Sv. ACTE SirexAA-E]	TAT(Tat/SPI)	2.6534	1	1			6200000	0.072
SACTE_5859 conserved hypothetical protein [Streptomyces sp. Sv. ACTE SirexAA-E]	SP(Sec/SPI)	3.53698	5	1	4400000	9000000	17000000	0.166
SACTE_3079 orotate phosphoribosyltransferase [Streptomyces sp. Sv. ACTE SirexAA-E]		4.27807	1	1			6800000	0.233
SACTE_4807 signal recognition particle subunit FFH/SRP54 (srp54) [Streptomyces sp. Sv. ACTE SirexAA-E]		1.16505	1	1			4200000	0.066
SACTE_3812 CubicO group peptidase, beta-lactamase class C family [Streptomyces sp. Sv. ACTE SirexAA-E]		3.60825	1	1	2100000			0.122
SACTE_0088 energy-coupling factor transport system ATP-binding protein [Streptomyces sp. Sv. ACTE SirexAA-E]		4.40678	14	1	7300000	3800000	10000000	0.136
SACTE_3010 conserved hypothetical protein [Streptomyces sp. Sv. ACTE SirexAA-E]	LIPO(Sec/SPII)	1.6055	22	1	32000000	87000000		0.083
SACTE_2454 alpha-glucoside transport system substrate-binding protein [Streptomyces sp. Sv. ACTE SirexAA-E]	LIPO(Sec/SPII)	2.90179	1	1			9100000	0.096
SACTE_1171 FMN-dependent oxidoreductase, nitrilotriacetate monooxygenase family [Streptomyces sp. Sv. ACTE SirexAA-E]		8.85781	2	2	1300000	290000		0.096
SACTE_0669 adenylosuccinate lyase [Streptomyces sp. Sv. ACTE SirexAA-E]		1.46751	1	1				0.072
SACTE_6106 hybrid polyketide synthase / nonribosomal peptide synthetase FtdB [Streptomyces sp. Sv. ACTE SirexAA-E]		0.888607	9	2	200000			0.013
SACTE_5743 Glucose/arabinose dehydrogenase, beta-propeller fold [Streptomyces sp. Sv. ACTE SirexAA-E]	SP(Sec/SPI)	1.77994	1	1	910000			0.036
SACTE_2308 polar amino acid transport system substrate-binding protein [Streptomyces sp. Sv. ACTE SirexAA-E]	LIPO(Sec/SPII)	8.33333	1	1			3800000	0.136
SACTE_2374 Protein of unknown function (DUF3618) [Streptomyces sp. Sv. ACTE SirexAA-E]		17.8571	1	1	1000000			0.292
SACTE_4786 hypothetical protein [Streptomyces sp. Sv. ACTE SirexAA-E]		1.11111	1	1				0
SACTE_4445 3-phosphoshikimate 1-carboxyvinyltransferase [Streptomyces sp. Sv. ACTE SirexAA-E]		7.40741	4	2				0.202
SACTE_2333 ATP-dependent helicase IRC3 [Streptomyces sp. Sv. ACTE SirexAA-E]		3.53728	1	1		550000		0.039
SACTE_0325 Stress response protein SCP2 [Streptomyces sp. Sv. ACTE SirexAA-E]		8.24742	1	1			4400000	0.259
SACTE_3383 copper transport protein [Streptomyces sp. Sv. ACTE SirexAA-E]	SP(Sec/SPI)	1.08696	1	1	670000			0.08
SACTE_3467 hypothetical protein [Streptomyces sp. Sv. ACTE SirexAA-E]		1.72414	44	1				0.122
SACTE_2829 pantoate--beta-alanine ligase [Streptomyces sp. Sv. ACTE SirexAA-E]		8.61538	2	2	330000	17000000		0.259
SACTE_0754 small multidrug resistance family-3 protein [Streptomyces sp. Sv. ACTE SirexAA-E]		18.9189	12	1				0.778
SACTE_2753 conserved hypothetical protein [Streptomyces sp. Sv. ACTE SirexAA-E]	LIPO(Sec/SPII)	3.05344	1	1			8500000	0.155
SACTE_5148 Protein of unknown function (DUF2945) [Streptomyces sp. Sv. ACTE SirexAA-E]		22.3684	2	1		31000000		0.389
SACTE_4029 Peptidoglycan/xylan/chitin deacetylase, PgdA/CDA1 family [Streptomyces sp. Sv. ACTE SirexAA-E]	LIPO(Sec/SPII)	11.3208	8	2	620000		240000	0.334
SACTE_4985 protein of unknown function (DUF4192) [Streptomyces sp. Sv. ACTE SirexAA-E]		6.56455	4	1	45000000		91000000	0.116
SACTE_3614 ABC-2 type transport system ATP-binding protein [Streptomyces sp. Sv. ACTE SirexAA-E]		9.03427	1	1		120000		0.136
SACTE_3006 helicase/secretion neighborhood CpaE-like protein [Streptomyces sp. Sv. ACTE SirexAA-E]		6.41711	5	1	74000000			0.129
SACTE_2247 conserved hypothetical protein [Streptomyces sp. Sv. ACTE SirexAA-E]		6.79612	2	1			9400000	0.334
SACTE_1063 sec-independent protein translocase protein TatA [Streptomyces sp. Sv. ACTE SirexAA-E]		24.7423	1	1				0.778
SACTE_5929 ornithine--oxo-acid transaminase [Streptomyces sp. Sv. ACTE SirexAA-E]		3.01075	1	1		13000000		0.077
SACTE_4309 type I restriction enzyme, S subunit [Streptomyces sp. Sv. ACTE SirexAA-E]		1.3544	1	1			1400000	0.089
SACTE_0464 Beta-glucanase, GH16 family [Streptomyces sp. Sv. ACTE SirexAA-E]	TAT(Tat/SPI)	5.51724	1	1			360000	0.07
SACTE_1045 iron complex transport system substrate-binding protein [Streptomyces sp. Sv. ACTE SirexAA-E]	LIPO(Sec/SPII)	3.14286	2	1			6000000	0.259
SACTE_1919 RNA polymerase primary sigma factor [Streptomyces sp. Sv. ACTE SirexAA-E]		1.97183	5	1			31000000	0.116
SACTE_0434 Lysophospholipase L1 [Streptomyces sp. Sv. ACTE SirexAA-E]		7.34177	1	1				0.116
SACTE_4637 Serine phosphatase RsbU, regulator of sigma subunit [Streptomyces sp. Sv. ACTE SirexAA-E]		2.01342	2	1				0.062
SACTE_4533 cell division protein FtsW, lipid II flippase [Streptomyces sp. Sv. ACTE SirexAA-E]		4.68085	1	1				0.116
SACTE_5135 Concanavalin A-like lectin/glucanases superfamily protein [Streptomyces sp. Sv. ACTE SirexAA-E]	SP(Sec/SPI)	1.46471	2	1	45000000			0.068
SACTE_6437 hypothetical protein (DUF2236) [Streptomyces sp. Sv. ACTE SirexAA-E]		7.6412	3	1	2100000	250000	2400000	0.122
SACTE_4507 conserved hypothetical protein [Streptomyces sp. Sv. ACTE SirexAA-E]		3.7037	29	1				0.145
SACTE_5707 Methyltransferase domain-containing protein [Streptomyces sp. Sv. ACTE SirexAA-E]		2.23881	1	1			2200000	0.179
SACTE_1449 glutamate synthase (NADPH/NADH) small chain [Streptomyces sp. Sv. ACTE SirexAA-E]		1.23457	3	1	8000000		2500000	0.083
SACTE_2091 conserved hypothetical protein [Streptomyces sp. Sv. ACTE SirexAA-E]		4.02685	11	1	2900000		700000	0.186
SACTE_0915 protein of unknown function (DUF349) [Streptomyces sp. Sv. ACTE SirexAA-E]		2.68949	1	1				0.077
SACTE_0283 formate dehydrogenase major subunit [Streptomyces sp. Sv. ACTE SirexAA-E]		2.47027	1	1				0.038
SACTE_1679 CBS domain-containing protein [Streptomyces sp. Sv. ACTE SirexAA-E]		13.4752	2	1	32000000		84000000	0.259
SACTE_4684 transcriptional regulator, TetR family [Streptomyces sp. Sv. ACTE SirexAA-E]		3.6036	17	1				0.179
SACTE_0633 ATP-binding cassette, subfamily C [Streptomyces sp. Sv. ACTE SirexAA-E]		1.0084	9	1				0.066
SACTE_2142 DNA-binding transcriptional regulator, MerR family [Streptomyces sp. Sv. ACTE SirexAA-E]		4.6875	4	1				0.259
SACTE_1205 Glucoamylase (glucan-1,4-alpha-glucosidase), GH15 family [Streptomyces sp. Sv. ACTE SirexAA-E]		5.5	1	1				0.08
SACTE_4032 hypothetical protein [Streptomyces sp. Sv. ACTE SirexAA-E]		9.33852	9	1		1800000		0.129
SACTE_2066 aspartate-semialdehyde dehydrogenase [Streptomyces sp. Sv. ACTE SirexAA-E]		2.33918	1	1			4000000	0.129
SACTE_5880 Glucose / Sorbosone dehydrogenase [Streptomyces sp. Sv. ACTE SirexAA-E]	TAT(Tat/SPI)	0.841346	1	1			5200000	0.043
SACTE_5580 Acyl transferase domain-containing protein [Streptomyces sp. Sv. ACTE SirexAA-E]		1.57729	1	1				0.027
SACTE_2314 SPFH domain / Band 7 family protein [Streptomyces sp. Sv. ACTE SirexAA-E]		0.888325	11	1				0.066
SACTE_1233 phosphohistidine phosphatase [Streptomyces sp. Sv. ACTE SirexAA-E]		5.74713	1	1	50000000			0.233
SACTE_0484 cysteine synthase A [Streptomyces sp. Sv. ACTE SirexAA-E]		2.92553	1	1	2900000			0.093
SACTE_4224 phosphoenolpyruvate carboxykinase (GTP) [Streptomyces sp. Sv. ACTE SirexAA-E]		3.28947	6	1		3600000		0.075
SACTE_5061 non-ribosomal peptide synthase domain TIGR01720/amino acid adenylation domain-containing protein [Streptomyces sp. Sv. ACTE SirexAA-E]		0.208377	5	1		38000		0.009
SACTE_0577 hypothetical protein [Streptomyces sp. Sv. ACTE SirexAA-E]		1.86047	1	1			4200000	0.233
SACTE_5298 Serine/threonine protein kinase [Streptomyces sp. Sv. ACTE SirexAA-E]		1.55367	57	1				0.07
SACTE_1901 alpha-N-arabinofuranosidase [Streptomyces sp. Sv. ACTE SirexAA-E]		2.57426	1	1			4700000	0.066
SACTE_3703 PAS domain S-box-containing protein/diguanylate cyclase (GGDEF) domain-containing protein [Streptomyces sp. Sv. ACTE SirexAA-E]		4.68468	5	1	17000000			0.172
SACTE_0239 Tetratrico peptide repeat-containing protein [Streptomyces sp. Sv. ACTE SirexAA-E]		22.2892	1	1	1600000			0
SACTE_0576 polar amino acid transport system ATP-binding protein [Streptomyces sp. Sv. ACTE SirexAA-E]		3.46154	1	1				0.179
SACTE_3986 LSU ribosomal protein L30P [Streptomyces sp. Sv. ACTE SirexAA-E]		11.6667	4	1				0.585
SACTE_2047 Predicted acetyltransferase [Streptomyces sp. Sv. ACTE SirexAA-E]		3.17073	1	1		12000000		0.083
SACTE_5333 NitT/TauT family transport system permease protein [Streptomyces sp. Sv. ACTE SirexAA-E]		6.50685	1	1			4300000	0.179
SACTE_4423 Predicted unusual protein kinase regulating ubiquinone biosynthesis, AarF/ABC1/UbiB family [Streptomyces sp. Sv. ACTE SirexAA-E]		2.74841	8	1				0.093
SACTE_5804 Tetratricopeptide repeat-containing protein [Streptomyces sp. Sv. ACTE SirexAA-E]		1.5917	1	1				0.026
SACTE_1644 Helix-turn-helix domain-containing protein [Streptomyces sp. Sv. ACTE SirexAA-E]		7.87671	2	1				0.145
SACTE_5395 Barstar, RNAse (barnase) inhibitor [Streptomyces sp. Sv. ACTE SirexAA-E]		6.20155	3	1	4700000	4900000	8900000	0.292
SACTE_5291 Pimeloyl-ACP methyl ester carboxylesterase [Streptomyces sp. Sv. ACTE SirexAA-E]		3.58423	1	1				0.129
SACTE_2324 YidC/Oxa1 family membrane protein insertase [Streptomyces sp. Sv. ACTE SirexAA-E]		9.88593	3	1	150000000		160000000	0.292
SACTE_6473 Helix-turn-helix domain-containing protein [Streptomyces sp. Sv. ACTE SirexAA-E]		13.5762	2	1	100000		89000	0.155
SACTE_5471 Catechol 2,3-dioxygenase [Streptomyces sp. Sv. ACTE SirexAA-E]		25	5	1	32000000	1200000		0.468
SACTE_2424 carbohydrate ABC transporter membrane protein 2, CUT1 family [Streptomyces sp. Sv. ACTE SirexAA-E]		10.2837	1	1		5300000		0.389
SACTE_3913 transcriptional regulator, HxlR family [Streptomyces sp. Sv. ACTE SirexAA-E]		6.01504	3	1		63000000		0.212
SACTE_3044 molecular chaperone HtpG [Streptomyces sp. Sv. ACTE SirexAA-E]		1.5674	4	1	180000			0.072
SACTE_5678 D-amino peptidase [Streptomyces sp. Sv. ACTE SirexAA-E]		2.12014	7	1	29000000	6200000		0.212
SACTE_0802 DNA polymerase-4 [Streptomyces sp. Sv. ACTE SirexAA-E]		2.57426	2	1	15000000			0.086
SACTE_3612 Predicted acetyltransferase [Streptomyces sp. Sv. ACTE SirexAA-E]		2.88462	1	1				0.08
SACTE_5509 transcriptional regulator, TetR family [Streptomyces sp. Sv. ACTE SirexAA-E]		19.0476	1	1				0.166
SACTE_0252 minimal PKS acyl carrier protein [Streptomyces sp. Sv. ACTE SirexAA-E]		13.0952	57	1		130000		0.778
SACTE_3253 voltage-gated potassium channel [Streptomyces sp. Sv. ACTE SirexAA-E]		1.62162	4	1				0
SACTE_3066 Serine/threonine protein kinase [Streptomyces sp. Sv. ACTE SirexAA-E]		1.92802	3	1		1800000	3500000	0.08
SACTE_2742 hypothetical protein [Streptomyces sp. Sv. ACTE SirexAA-E]		18.617	3	1	680000000	310000000		0.233
SACTE_5682 putative hydrolase, CocE/NonD family [Streptomyces sp. Sv. ACTE SirexAA-E]		5.08475	1	1				0.07
SACTE_0391 NAD(P)-dependent dehydrogenase, short-chain alcohol dehydrogenase family [Streptomyces sp. Sv. ACTE SirexAA-E]	SP(Sec/SPI)	2.27273	1	1				0
SACTE_1131 N-acetylmuramoyl-L-alanine amidase [Streptomyces sp. Sv. ACTE SirexAA-E]		3.79009	2	1			8800000	0.122
SACTE_2668 Glycosyltransferase involved in cell wall bisynthesis [Streptomyces sp. Sv. ACTE SirexAA-E]		1.39535	3	1	200000			0.055
SACTE_2220 Protein kinase domain-containing protein [Streptomyces sp. Sv. ACTE SirexAA-E]		2.67753	1	1		60000000		0.049
SACTE_4642 putative DNA-binding protein [Streptomyces sp. Sv. ACTE SirexAA-E]		6.01504	5	1		26000000	22000000	0.259
SACTE_1559 arsenite-transporting ATPase [Streptomyces sp. Sv. ACTE SirexAA-E]		2.27273	9	1	2400000	1100000		0.096
SACTE_5365 MFS transporter, SHS family, sialic acid transporter [Streptomyces sp. Sv. ACTE SirexAA-E]		3.45528	2	1	74000			0.145
SACTE_1424 oxidoreductase alpha (molybdopterin) subunit [Streptomyces sp. Sv. ACTE SirexAA-E]		1.18577	1	1		10000000		0.048
SACTE_0445 hypothetical protein [Streptomyces sp. Sv. ACTE SirexAA-E]	SP(Sec/SPI)	6.32653	1	1				0.096
SACTE_3033 transcriptional attenuator, LytR family [Streptomyces sp. Sv. ACTE SirexAA-E]		1.33333	1	1			2500000	0.083
SACTE_4810 small subunit ribosomal protein S16 [Streptomyces sp. Sv. ACTE SirexAA-E]		13.8889	1	1			1800000	0.292
SACTE_0560 Arylsulfatase A [Streptomyces sp. Sv. ACTE SirexAA-E]		2.18688	1	1	7100000			0.086
SACTE_3268 ring-1,2-phenylacetyl-CoA epoxidase subunit PaaD [Streptomyces sp. Sv. ACTE SirexAA-E]		7.27273	1	1	1500000			0.259
SACTE_2569 transcription-repair coupling factor [Streptomyces sp. Sv. ACTE SirexAA-E]		2.89116	1	1			91000000	0.03
SACTE_5301 2-amino-3-ketobutyrate coenzyme A ligase [Streptomyces sp. Sv. ACTE SirexAA-E]		2.267	1	1	1400000			0.105
SACTE_4379 Putative zinc-finger [Streptomyces sp. Sv. ACTE SirexAA-E]		4.28135	3	1		95000000		0.194
SACTE_1292 multiple sugar transport system substrate-binding protein [Streptomyces sp. Sv. ACTE SirexAA-E]	LIPO(Sec/SPII)	2.28311	1	1		2500000		0.096
SACTE_0593 Fatty acid desaturase [Streptomyces sp. Sv. ACTE SirexAA-E]		6.51558	1	1			1900000	0.136
SACTE_6341 NADH-FMN oxidoreductase RutF, flavin reductase (DIM6/NTAB) family [Streptomyces sp. Sv. ACTE SirexAA-E]		10.4396	7	1	180000	2700000		1.154
SACTE_2881 ADP-ribose pyrophosphatase YjhB, NUDIX family [Streptomyces sp. Sv. ACTE SirexAA-E]		6.25	4	1				0.194
SACTE_6255 2-polyprenyl-6-methoxyphenol hydroxylase [Streptomyces sp. Sv. ACTE SirexAA-E]		5.30504	5	1	480000			0.136
SACTE_4706 regulatory protein, luxR family [Streptomyces sp. Sv. ACTE SirexAA-E]		2.68199	4	1	420000000		160000000	0.032
SACTE_4120 RNA polymerase sigma-70 factor, ECF subfamily [Streptomyces sp. Sv. ACTE SirexAA-E]		4.60251	1	1			4500000	0.233
SACTE_4004 pantothenate kinase [Streptomyces sp. Sv. ACTE SirexAA-E]		6.06061	1	1			94000	0
SACTE_3330 Uncharacterized membrane protein [Streptomyces sp. Sv. ACTE SirexAA-E]		2.79441	1	1				0.105
SACTE_5266 hypothetical protein [Streptomyces sp. Sv. ACTE SirexAA-E]		5.50459	4	1	360000			0
SACTE_5757 WD40 repeat [Streptomyces sp. Sv. ACTE SirexAA-E]		0.489396	9	1		10000000	9000000	0.021
SACTE_1450 glutamate synthase (NADPH/NADH) large chain [Streptomyces sp. Sv. ACTE SirexAA-E]		0.724161	1	1			3500000	0.026
SACTE_3089 PPOX class probable F420-dependent enzyme [Streptomyces sp. Sv. ACTE SirexAA-E]		12.782	1	1				0.292
SACTE_5825 conserved hypothetical protein [Streptomyces sp. Sv. ACTE SirexAA-E]	SP(Sec/SPI)	3.16901	3	1				0.194
SACTE_1920 DNA primase [Streptomyces sp. Sv. ACTE SirexAA-E]		4.40945	2	1	760000			0.059
SACTE_0928 Phosphatidylinositol alpha-mannosyltransferase [Streptomyces sp. Sv. ACTE SirexAA-E]		5.16796	3	1				0.122
SACTE_1831 sugar-phosphatase [Streptomyces sp. Sv. ACTE SirexAA-E]		10.4545	1	1				0.212
SACTE_4652 Enoyl-CoA hydratase/carnithine racemase [Streptomyces sp. Sv. ACTE SirexAA-E]		3.92157	1	1				0.122
SACTE_3326 Major Facilitator Superfamily protein [Streptomyces sp. Sv. ACTE SirexAA-E]		5.64706	2	1			13000000	0.136
SACTE_1935 putative TIM-barrel protein, nifR3 family [Streptomyces sp. Sv. ACTE SirexAA-E]		1.54242	2	1	11000000			0.093
SACTE_2641 cyclic pyranopterin monophosphate synthase subunit MoaC [Streptomyces sp. Sv. ACTE SirexAA-E]		4.81928	1	1				0.194
SACTE_2200 ATP-grasp domain-containing protein [Streptomyces sp. Sv. ACTE SirexAA-E]		6.90476	1	1	1700000			0.093
SACTE_2137 Wax ester synthase-like Acyl-CoA acyltransferase domain-containing protein [Streptomyces sp. Sv. ACTE SirexAA-E]		4.57666	12	1	120000			0.093
SACTE_2820 conserved hypothetical protein [Streptomyces sp. Sv. ACTE SirexAA-E]		6.70103	1	1			15000000	0.259
SACTE_2748 Helix-turn-helix domain-containing protein [Streptomyces sp. Sv. ACTE SirexAA-E]		9.66543	3	1	2900000	810000	6800000	0.166
SACTE_2826 pantothenate kinase [Streptomyces sp. Sv. ACTE SirexAA-E]		10.1887	1	1			300000	0
SACTE_4937 RecA protein [Streptomyces sp. Sv. ACTE SirexAA-E]		3.7234	2	1	20000000			0.11
SACTE_1728 sulfate adenylyltransferase subunit 1 [Streptomyces sp. Sv. ACTE SirexAA-E]		5.37383	2	1	78000			0.083
SACTE_2390 amino acid transporter, AAT family [Streptomyces sp. Sv. ACTE SirexAA-E]		4.1841	8	1	2300000		130000	0.212
SACTE_1119 conserved hypothetical protein [Streptomyces sp. Sv. ACTE SirexAA-E]		6.5625	17	1	1300000			0.136
SACTE_4067 conserved hypothetical protein [Streptomyces sp. Sv. ACTE SirexAA-E]		1.25984	1	1			8700000	0.062
SACTE_3285 Restriction endonuclease [Streptomyces sp. Sv. ACTE SirexAA-E]		3.09859	11	1				0.096
SACTE_2010 GTP-binding protein [Streptomyces sp. Sv. ACTE SirexAA-E]		3.125	1	1		14000000		0.08
SACTE_6214 succinate dehydrogenase / fumarate reductase iron-sulfur subunit [Streptomyces sp. Sv. ACTE SirexAA-E]		6.85484	2	1		81000000		0.259
SACTE_6422 Polyketide cyclase / dehydrase and lipid transport [Streptomyces sp. Sv. ACTE SirexAA-E]		5.38462	1	1	820000			0.122
SACTE_1752 bifunctional isochorismate lyase / aryl carrier protein [Streptomyces sp. Sv. ACTE SirexAA-E]		10.4545	2	1	1100000		530000	0.212
SACTE_0764 zinc/manganese transport system ATP-binding protein [Streptomyces sp. Sv. ACTE SirexAA-E]		11.336	1	1				0.166
SACTE_2783 HAD-superfamily subfamily IB hydrolase, TIGR01490 [Streptomyces sp. Sv. ACTE SirexAA-E]		3.125	7	1				0
SACTE_3394 glycerophosphoryl diester phosphodiesterase [Streptomyces sp. Sv. ACTE SirexAA-E]		7.63636	1	1				0.129
SACTE_0637 iron complex transport system permease protein [Streptomyces sp. Sv. ACTE SirexAA-E]		5.20548	1	1			16000000	0.179
SACTE_2979 Helix-turn-helix domain-containing protein [Streptomyces sp. Sv. ACTE SirexAA-E]		12.8028	2	1			1700000	0.155
SACTE_6135 fatty-acid peroxygenase [Streptomyces sp. Sv. ACTE SirexAA-E]		4.16667	1	1			16000000	0.096
SACTE_4513 ATP-dependent Lon protease [Streptomyces sp. Sv. ACTE SirexAA-E]		2.60223	2	1				0.048
SACTE_0126 DNA-binding transcriptional regulator, LysR family [Streptomyces sp. Sv. ACTE SirexAA-E]		5.92105	3	1				0.11
SACTE_5594 Nucleoside-diphosphate-sugar epimerase [Streptomyces sp. Sv. ACTE SirexAA-E]		1.89274	3	1	8000000			0.136
SACTE_4917 PAS domain S-box-containing protein [Streptomyces sp. Sv. ACTE SirexAA-E]		2.28833	5	1				0.047
SACTE_0934 threonyl-tRNA synthetase [Streptomyces sp. Sv. ACTE SirexAA-E]		1.36778	1	1			2500000	0.055
SACTE_2464 CDP-glycerol glycerophosphotransferase [Streptomyces sp. Sv. ACTE SirexAA-E]		3.67384	1	1	450000			0.037
SACTE_5121 multicomponent Na+:H+ antiporter subunit D [Streptomyces sp. Sv. ACTE SirexAA-E]		3.99274	3	1		83000000		0.11
SACTE_1060 ATP-dependent RNA helicase HelY [Streptomyces sp. Sv. ACTE SirexAA-E]		3.18134	1	1			160000000	0.038
SACTE_4278 L-glyceraldehyde 3-phosphate reductase [Streptomyces sp. Sv. ACTE SirexAA-E]		5.7971	1	1		7600000		0.11
SACTE_2656 conserved hypothetical protein [Streptomyces sp. Sv. ACTE SirexAA-E]		9.06736	1	1	250000			0
SACTE_0999 DNA-binding transcriptional regulator, MocR family, contains an aminotransferase domain [Streptomyces sp. Sv. ACTE SirexAA-E]		2.50522	5	1				0.093
SACTE_1713 alkaline phosphatase D [Streptomyces sp. Sv. ACTE SirexAA-E]	TAT(Tat/SPI)	5.58559	1	1		24000000		0.072
SACTE_5169 DNA segregation ATPase FtsK/SpoIIIE, S-DNA-T family [Streptomyces sp. Sv. ACTE SirexAA-E]		1.0566	1	1			41000000	0.032
SACTE_4596 transcriptional regulator, MarR family [Streptomyces sp. Sv. ACTE SirexAA-E]		15.8228	1	1	410000			0
SACTE_5212 Uncharacterized conserved protein YbjT, contains NAD(P)-binding and DUF2867 domains [Streptomyces sp. Sv. ACTE SirexAA-E]		9.319	1	1	330000			0.179
SACTE_0343 3-hydroxyisobutyrate dehydrogenase [Streptomyces sp. Sv. ACTE SirexAA-E]		6.37584	1	1	51000000			0.166
SACTE_3867 de-hypoxanthine futalosine cyclase [Streptomyces sp. Sv. ACTE SirexAA-E]		1.50376	3	1				0.11
SACTE_1917 ATP-binding cassette, subfamily B [Streptomyces sp. Sv. ACTE SirexAA-E]	LIPO(Sec/SPII)	4.50607	1	1	980000			0.077
SACTE_6256 transcriptional regulator, TetR family [Streptomyces sp. Sv. ACTE SirexAA-E]		12.2807	1	1				0.179
SACTE_6365 2-Methylisocitrate lyase, PEP mutase family [Streptomyces sp. Sv. ACTE SirexAA-E]		9.72222	1	1				0.145
SACTE_2914 Transposase DDE domain-containing protein [Streptomyces sp. Sv. ACTE SirexAA-E]		11.5512	3	1	12000000		25000000	0.122
SACTE_2276 glucosamine--fructose-6-phosphate aminotransferase (isomerizing) [Streptomyces sp. Sv. ACTE SirexAA-E]		1.97044	1	1				0
SACTE_4022 ribosomal-protein-alanine N-acetyltransferase [Streptomyces sp. Sv. ACTE SirexAA-E]		19.0184	1	1			16000000	0.292
SACTE_1151 homogentisate 1,2-dioxygenase [Streptomyces sp. Sv. ACTE SirexAA-E]		1.36674	1	1				0.096
SACTE_5519 RHS repeat-associated core domain-containing protein [Streptomyces sp. Sv. ACTE SirexAA-E]	SP(Sec/SPI)	3.2345	1	1	290000			0.044
SACTE_2216 type 2 lantibiotic biosynthesis protein LanM [Streptomyces sp. Sv. ACTE SirexAA-E]		1.05263	1	1				0.039
SACTE_4918 Signal transduction histidine kinase [Streptomyces sp. Sv. ACTE SirexAA-E]		1.87328	4	1	1700000			0.02
SACTE_1629 glutamine synthetase [Streptomyces sp. Sv. ACTE SirexAA-E]		6.97674	1	1			100000	0
SACTE_1793 ABC-2 type transport system ATP-binding protein [Streptomyces sp. Sv. ACTE SirexAA-E]		3.31325	5	1				0
SACTE_0421 Hemolysin, contains CBS domains [Streptomyces sp. Sv. ACTE SirexAA-E]	LIPO(Sec/SPII)	7.23982	1	1				0.101
SACTE_3298 Ca-activated chloride channel family protein [Streptomyces sp. Sv. ACTE SirexAA-E]	SP(Sec/SPI)	5.12821	1	1			3900000	0.075
SACTE_2226 AAA ATPase domain-containing protein [Streptomyces sp. Sv. ACTE SirexAA-E]		1.41376	2	1				0.036
SACTE_1381 Excinuclease ABC subunit B [Streptomyces sp. Sv. ACTE SirexAA-E]		1.26404	6	1				0
SACTE_0181 amino acid adenylation domain-containing protein [Streptomyces sp. Sv. ACTE SirexAA-E]		0.924321	1	1			1100000	0.011
SACTE_0494 Acetylornithine deacetylase/Succinyl-diaminopimelate desuccinylase [Streptomyces sp. Sv. ACTE SirexAA-E]		5.51876	1	1	180000			0
SACTE_2171 Cu+-exporting ATPase [Streptomyces sp. Sv. ACTE SirexAA-E]		0.889454	2	1				0.059
SACTE_5371 sialidase-1 [Streptomyces sp. Sv. ACTE SirexAA-E]	SP(Sec/SPI)	3.11203	1	1	17000000			0.089
SACTE_0251 aromatase [Streptomyces sp. Sv. ACTE SirexAA-E]		7.54717	2	1				0

## Sheet: Table S4
Table S4. All proteins from glucose grown cells determined by the extracellular proteomics, including those lacking a signal peptide
Description	Predicted secretion pathway	%Coverage of detected protein	# PSMs (Spectrum counts)	# Unique Peptides	Area value: 1st replicate	Area value: 2nd replicate	Area value: 3rd replicate	emPAI (overall abundance from three replicates)
SACTE_1367 triosephosphate isomerase [Streptomyces sp. Sv. ACTE SirexAA-E]		76.3566	464	17	410000000	1100000000	1000000000	438.397
SACTE_1369 glyceraldehyde-3-phosphate dehydrogenase (NAD+) [Streptomyces sp. Sv. ACTE SirexAA-E]		77.6786	792	24	890000000	3700000000	4100000000	267.27
SACTE_3765 putative lipoprotein [Streptomyces sp. Sv. ACTE SirexAA-E]	LIPO(Sec/SPII)	58.75	251	11	240000000	730000000	550000000	236.137
SACTE_0760 secreted protein [Streptomyces sp. Sv. ACTE SirexAA-E]	LIPO(Sec/SPII)	80.25	1124	30	610000000	2900000000	3400000000	108.648
SACTE_5968 hypothetical protein [Streptomyces sp. Sv. ACTE SirexAA-E]	SP(Sec/SPI)	21.4286	13	1	57000000	250000000	180000000	99
SACTE_3973 LSU ribosomal protein L22P [Streptomyces sp. Sv. ACTE SirexAA-E]		67.8261	177	7	170000000	320000000	300000000	99
SACTE_1701 Htaa protein [Streptomyces sp. Sv. ACTE SirexAA-E]	SP(Sec/SPI)	49.5256	639	27	86000000	1200000000	1300000000	88.615
SACTE_2172 citrate synthase [Streptomyces sp. Sv. ACTE SirexAA-E]		65.2778	728	25	350000000	2000000000	2100000000	82.176
SACTE_1619 L-glutamine synthetase [Streptomyces sp. Sv. ACTE SirexAA-E]		65.4584	430	20	150000000	750000000	490000000	70.969
SACTE_5240 D-xylose transport system substrate-binding protein [Streptomyces sp. Sv. ACTE SirexAA-E]	LIPO(Sec/SPII)	68.0217	223	20	140000000	610000000	680000000	52.367
SACTE_0634 iron complex transport system substrate-binding protein [Streptomyces sp. Sv. ACTE SirexAA-E]	LIPO(Sec/SPII)	76.2857	189	19	200000000	490000000	550000000	51.75
SACTE_3414 Subtilisin inhibitor-like [Streptomyces sp. Sv. ACTE SirexAA-E]	SP(Sec/SPI)	66.6667	431	8	440000000	4300000000	3800000000	45.416
SACTE_2062 DSBA-like thioredoxin domain-containing protein [Streptomyces sp. Sv. ACTE SirexAA-E]		80.8411	160	12	15000000	400000000	440000000	45.416
SACTE_1604 dihydrolipoamide dehydrogenase [Streptomyces sp. Sv. ACTE SirexAA-E]		58.8745	823	25	710000000	1300000000	1300000000	42.94
SACTE_1368 phosphoglycerate kinase [Streptomyces sp. Sv. ACTE SirexAA-E]		76.4268	200	22	36000000	520000000	510000000	42.288
SACTE_3969 large subunit ribosomal protein L4 [Streptomyces sp. Sv. ACTE SirexAA-E]		43.9815	140	7	540000000	420000000	510000000	41.17
SACTE_4907 SSU ribosomal protein S15P [Streptomyces sp. Sv. ACTE SirexAA-E]		56.25	89	9	54000000	180000000	190000000	41.17
SACTE_2049 ribose 5-phosphate isomerase B [Streptomyces sp. Sv. ACTE SirexAA-E]		64.8148	121	6	53000000	500000000	330000000	41.17
SACTE_1715 Lamin Tail Domain [Streptomyces sp. Sv. ACTE SirexAA-E]	SP(Sec/SPI)	48.366	100	7	140000000	1300000000	880000000	41.17
SACTE_6549 D-alanyl-D-alanine carboxypeptidase (penicillin-binding protein 5/6) [Streptomyces sp. Sv. ACTE SirexAA-E]	SP(Sec/SPI)	64.6875	111	12	26000000	320000000	290000000	40.246
SACTE_4343 oligopeptide transport system substrate-binding protein [Streptomyces sp. Sv. ACTE SirexAA-E]	LIPO(Sec/SPII)	59.116	1169	28	1600000000	850000000	930000000	40.011
SACTE_3803 phosphoserine aminotransferase apoenzyme [Streptomyces sp. Sv. ACTE SirexAA-E]		65.8602	553	18	960000000	1600000000	1600000000	39.842
SACTE_4439 catalase [Streptomyces sp. Sv. ACTE SirexAA-E]		60.8696	1684	30	2100000000	4100000000	3700000000	39.471
SACTE_5386 putative RdlB-like protein [Streptomyces sp. Sv. ACTE SirexAA-E]	SP(Sec/SPI)	61.4815	138	4	190000000	970000000	910000000	38.811
SACTE_3716 chaperonin GroEL [Streptomyces sp. Sv. ACTE SirexAA-E]		74.4444	479	30	120000000	760000000	810000000	38.242
SACTE_3961 translation elongation factor 1A (EF-1A/EF-Tu) [Streptomyces sp. Sv. ACTE SirexAA-E]		66.2469	533	18	140000000	1700000000	1800000000	37.986
SACTE_0639 methionyl-tRNA formyltransferase [Streptomyces sp. Sv. ACTE SirexAA-E]		68.254	429	17	96000000	1300000000	1000000000	36.276
SACTE_4083 malate dehydrogenase (NAD) [Streptomyces sp. Sv. ACTE SirexAA-E]		63.5258	219	15	96000000	930000000	990000000	35.517
SACTE_1201 alanine dehydrogenase [Streptomyces sp. Sv. ACTE SirexAA-E]		59.6257	241	17	50000000	580000000	520000000	34.938
SACTE_5849 Peptidase inhibitor I9 [Streptomyces sp. Sv. ACTE SirexAA-E]	SP(Sec/SPI)	57.8164	381	12	1100000000	1100000000	830000000	33.551
SACTE_3078 fructose-bisphosphate aldolase [Streptomyces sp. Sv. ACTE SirexAA-E]		59.7059	122	12	27000000	360000000	460000000	32.839
SACTE_4031 chaperonin GroEL [Streptomyces sp. Sv. ACTE SirexAA-E]		70.4797	488	30	150000000	1300000000	1300000000	31.745
SACTE_4039 IMP dehydrogenase [Streptomyces sp. Sv. ACTE SirexAA-E]		74.3316	134	17	22000000	240000000	250000000	30.623
SACTE_5384 RdlB protein [Streptomyces sp. Sv. ACTE SirexAA-E]	SP(Sec/SPI)	43.3824	20	2		17000000	54000000	30.623
SACTE_2517 hypothetical protein [Streptomyces sp. Sv. ACTE SirexAA-E]	SP(Sec/SPI)	60.8333	599	3	430000000	7200000000	8000000000	30.623
SACTE_4376 Protein of unknown function (DUF3117) [Streptomyces sp. Sv. ACTE SirexAA-E]		67.2727	153	4	160000000	700000000	810000000	30.623
SACTE_4366 NAD-dependent dihydropyrimidine dehydrogenase, PreA subunit [Streptomyces sp. Sv. ACTE SirexAA-E]		87.7358	148	6	27000000	880000000	940000000	30.623
SACTE_3038 tellurium resistance protein TerD [Streptomyces sp. Sv. ACTE SirexAA-E]		85.3403	343	9	120000000	890000000	1200000000	30.623
SACTE_4231 Trypsin-like peptidase domain-containing protein [Streptomyces sp. Sv. ACTE SirexAA-E]	SP(Sec/SPI)	81.0036	116	14	74000000	360000000	330000000	30.623
SACTE_6528 Protein of unknown function (DUF4232) [Streptomyces sp. Sv. ACTE SirexAA-E]	SP(Sec/SPI)	56.5476	360	6	24000000	2500000000	2300000000	30.623
SACTE_5381 RdlA protein [Streptomyces sp. Sv. ACTE SirexAA-E]	SP(Sec/SPI)	62.406	50	3	22000000	84000000	92000000	30.623
SACTE_3327 myo-inositol-1-phosphate synthase [Streptomyces sp. Sv. ACTE SirexAA-E]		68.8889	309	21	50000000	450000000	460000000	28.936
SACTE_2556 enolase [Streptomyces sp. Sv. ACTE SirexAA-E]		65.6542	560	20	580000000	1200000000	1300000000	26.213
SACTE_4814 large subunit ribosomal protein L19 [Streptomyces sp. Sv. ACTE SirexAA-E]		49.1379	112	7	350000000	440000000	380000000	25.827
SACTE_3983 large subunit ribosomal protein L6 [Streptomyces sp. Sv. ACTE SirexAA-E]		69.2737	137	11	190000000	250000000	290000000	25.102
SACTE_4714 ketol-acid reductoisomerase [Streptomyces sp. Sv. ACTE SirexAA-E]		71.4715	265	17	110000000	770000000	840000000	24.65
SACTE_4030 chaperonin GroES [Streptomyces sp. Sv. ACTE SirexAA-E]		86.2745	284	8	210000000	1500000000	1600000000	24.119
SACTE_3971 LSU ribosomal protein L2P [Streptomyces sp. Sv. ACTE SirexAA-E]		53.9568	330	14	530000000	540000000	420000000	23.484
SACTE_0963 D-methionine transport system substrate-binding protein [Streptomyces sp. Sv. ACTE SirexAA-E]	LIPO(Sec/SPII)	55.9028	175	10	760000000	290000000	220000000	23.245
SACTE_4281 Transglycosylase domain protein [Streptomyces sp. Sv. ACTE SirexAA-E]		37.9747	119	5	44000000	1600000000	1100000000	22.714
SACTE_1356 transaldolase [Streptomyces sp. Sv. ACTE SirexAA-E]		69.8925	341	22	100000000	980000000	960000000	21.19
SACTE_3975 LSU ribosomal protein L16P [Streptomyces sp. Sv. ACTE SirexAA-E]		43.8849	50	4	370000000	440000000	200000000	20.544
SACTE_4417 mycoredoxin [Streptomyces sp. Sv. ACTE SirexAA-E]		62.5	33	2		520000000	590000000	20.544
SACTE_3666 phosphoglycerate mutase [Streptomyces sp. Sv. ACTE SirexAA-E]		51.7787	156	11	29000000	210000000	210000000	20.544
SACTE_1859 tellurium resistance protein TerD [Streptomyces sp. Sv. ACTE SirexAA-E]		80.1047	589	8	280000000	2500000000	2700000000	19.309
SACTE_2033 nucleoside diphosphate kinase [Streptomyces sp. Sv. ACTE SirexAA-E]		76.6423	75	10	8400000	300000000	300000000	18.953
SACTE_3197 tellurite resistance protein TerB [Streptomyces sp. Sv. ACTE SirexAA-E]		64.2384	125	8	13000000	710000000	810000000	18.953
SACTE_2762 Protein of unknown function (DUF4232) [Streptomyces sp. Sv. ACTE SirexAA-E]	LIPO(Sec/SPII)	54.9801	278	8		2000000000	1800000000	18.953
SACTE_4898 WXG100 family type VII secretion target [Streptomyces sp. Sv. ACTE SirexAA-E]		51.9608	66	5	18000000	580000000	410000000	18.307
SACTE_2585 ribose-phosphate pyrophosphokinase [Streptomyces sp. Sv. ACTE SirexAA-E]		47.3846	146	15	140000000	170000000	220000000	17.957
SACTE_2698 hypothetical protein [Streptomyces sp. Sv. ACTE SirexAA-E]	SP(Sec/SPI)	71.9807	568	10	60000000	1600000000	1600000000	17.738
SACTE_3959 SSU ribosomal protein S7P [Streptomyces sp. Sv. ACTE SirexAA-E]		60.2564	65	9	75000000	300000000	330000000	17.738
SACTE_1364 glucose-6-phosphate isomerase [Streptomyces sp. Sv. ACTE SirexAA-E]		55.2727	339	21	430000000	660000000	510000000	17.478
SACTE_4827 SSU ribosomal protein S2P [Streptomyces sp. Sv. ACTE SirexAA-E]		69.3548	124	21	58000000	300000000	280000000	17.233
SACTE_4785 large subunit ribosomal protein L28 [Streptomyces sp. Sv. ACTE SirexAA-E]		29.5082	28	4	7800000	5600000	10000000	16.783
SACTE_1888 acyl carrier protein [Streptomyces sp. Sv. ACTE SirexAA-E]		26.8293	244	3	710000000	5500000000	13000000000	16.783
SACTE_0037 hypothetical protein [Streptomyces sp. Sv. ACTE SirexAA-E]		65.1163	44	7		210000000	200000000	16.783
SACTE_4483 Cyclic nucleotide-binding domain-containing protein [Streptomyces sp. Sv. ACTE SirexAA-E]		70.2355	284	25	18000000	450000000	430000000	16.433
SACTE_0880 methionine adenosyltransferase [Streptomyces sp. Sv. ACTE SirexAA-E]		76.1194	192	22	20000000	260000000	260000000	16.378
SACTE_4727 3-isopropylmalate dehydrogenase [Streptomyces sp. Sv. ACTE SirexAA-E]		60.8069	313	16	250000000	480000000	480000000	16.191
SACTE_2966 dTDP-4-amino-4,6-dideoxygalactose transaminase [Streptomyces sp. Sv. ACTE SirexAA-E]		75	161	19	10000000	410000000	340000000	16.013
SACTE_2785 conserved hypothetical protein [Streptomyces sp. Sv. ACTE SirexAA-E]		25.0627	146	9	30000000	760000000	860000000	16.013
SACTE_3700 tellurium resistance protein TerD [Streptomyces sp. Sv. ACTE SirexAA-E]		80.1047	505	8	260000000	2600000000	2900000000	16.013
SACTE_3601 thiosulfate/3-mercaptopyruvate sulfurtransferase [Streptomyces sp. Sv. ACTE SirexAA-E]		61.2903	418	18	380000000	1300000000	1200000000	15.238
SACTE_2430 DNA-binding protein HU-beta [Streptomyces sp. Sv. ACTE SirexAA-E]		62.3656	32	4	86000000	51000000	49000000	14.849
SACTE_3972 SSU ribosomal protein S19P [Streptomyces sp. Sv. ACTE SirexAA-E]		36.5591	23	4	8100000	28000000	48000000	14.849
SACTE_2589 Phosphoenolpyruvate carboxylase, type 1 [Streptomyces sp. Sv. ACTE SirexAA-E]		62.5963	287	40	82000000	320000000	250000000	14.849
SACTE_4078 phosphoribosylaminoimidazolecarboxamide formyltransferase / IMP cyclohydrolase [Streptomyces sp. Sv. ACTE SirexAA-E]		53.7718	167	21	21000000	290000000	350000000	14.849
SACTE_4590 methylmalonyl-CoA epimerase /ethylmalonyl-CoA epimerase [Streptomyces sp. Sv. ACTE SirexAA-E]		75.3521	76	8	51000000	290000000	270000000	14.849
SACTE_3864 cold-shock DNA-binding protein family [Streptomyces sp. Sv. ACTE SirexAA-E]		74.6269	153	2	110000000	1600000000	2100000000	14.849
SACTE_4073 succinyl-CoA synthetase (ADP-forming) alpha subunit [Streptomyces sp. Sv. ACTE SirexAA-E]		49.3197	155	9	100000000	1000000000	830000000	14.849
SACTE_1044 NADPH-dependent ferric siderophore reductase, contains FAD-binding and SIP domains [Streptomyces sp. Sv. ACTE SirexAA-E]		57.8571	107	12	51000000	380000000	230000000	14.849
SACTE_5457 chitosanase [Streptomyces sp. Sv. ACTE SirexAA-E]	SP(Sec/SPI)	58.8235	99	12	36000000	150000000	160000000	14.399
SACTE_0131 methionyl aminopeptidase [Streptomyces sp. Sv. ACTE SirexAA-E]		37.3077	73	7	27000000	150000000	210000000	14.199
SACTE_5695 O-acetylhomoserine (thiol)-lyase [Streptomyces sp. Sv. ACTE SirexAA-E]		61.5385	263	19	59000000	580000000	620000000	13.678
SACTE_3948 L-aspartate aminotransferase apoenzyme [Streptomyces sp. Sv. ACTE SirexAA-E]		66.6667	155	17	71000000	620000000	700000000	13.384
SACTE_4205 cystathionine gamma-synthase [Streptomyces sp. Sv. ACTE SirexAA-E]		51.1811	164	12	180000000	550000000	530000000	13.125
SACTE_3164 conserved hypothetical protein [Streptomyces sp. Sv. ACTE SirexAA-E]		61.5385	25	5	8200000	170000000	120000000	12.895
SACTE_4908 polyribonucleotide nucleotidyltransferase [Streptomyces sp. Sv. ACTE SirexAA-E]		60.9227	265	32	53000000	400000000	380000000	12.789
SACTE_1028 peptide/nickel transport system substrate-binding protein [Streptomyces sp. Sv. ACTE SirexAA-E]	LIPO(Sec/SPII)	51.3514	289	23	580000000	19000000	31000000	12.738
SACTE_5220 aconitase [Streptomyces sp. Sv. ACTE SirexAA-E]		56.7956	347	33	60000000	950000000	1000000000	12.417
SACTE_2040 ATP-dependent Clp protease, protease subunit [Streptomyces sp. Sv. ACTE SirexAA-E]		36.0976	35	5	32000000	140000000	190000000	12.335
SACTE_4072 succinyl-CoA synthetase (ADP-forming) beta subunit [Streptomyces sp. Sv. ACTE SirexAA-E]		46.056	340	16	98000000	1100000000	1100000000	12.335
SACTE_5619 isocitrate dehydrogenase [Streptomyces sp. Sv. ACTE SirexAA-E]		63.4641	293	34	40000000	440000000	400000000	11.991
SACTE_4493 nickel superoxide dismutase [Streptomyces sp. Sv. ACTE SirexAA-E]		48.855	418	7	680000000	2800000000	2500000000	11.915
SACTE_3970 large subunit ribosomal protein L23 [Streptomyces sp. Sv. ACTE SirexAA-E]		64.486	111	7	170000000	180000000	130000000	11.915
SACTE_5599 conserved hypothetical protein [Streptomyces sp. Sv. ACTE SirexAA-E]	SP(Sec/SPI)	56.4175	134	19		390000000	290000000	11.915
SACTE_1419 SSU ribosomal protein S1P [Streptomyces sp. Sv. ACTE SirexAA-E]		46.8254	398	24	38000000	500000000	530000000	11.69
SACTE_1949 Thermolysin metallopeptidase, catalytic domain [Streptomyces sp. Sv. ACTE SirexAA-E]		58.1006	308	15	12000000	1200000000	1100000000	11.589
SACTE_4081 methylenetetrahydrofolate dehydrogenase (NADP+) / methenyltetrahydrofolate cyclohydrolase [Streptomyces sp. Sv. ACTE SirexAA-E]		74.4027	116	14	11000000	250000000	240000000	11.452
SACTE_4194 Lipoprotein-anchoring transpeptidase ErfK/SrfK [Streptomyces sp. Sv. ACTE SirexAA-E]	LIPO(Sec/SPII)	50.9615	146	12	53000000	950000000	350000000	11.452
SACTE_4669 serine hydroxymethyltransferase [Streptomyces sp. Sv. ACTE SirexAA-E]		53.4606	290	16	130000000	840000000	650000000	11.217
SACTE_3086 Putative sensory transduction regulator [Streptomyces sp. Sv. ACTE SirexAA-E]		56.4516	182	10	16000000	340000000	140000000	11.115
SACTE_3097 molecular chaperone DnaK [Streptomyces sp. Sv. ACTE SirexAA-E]		59.1572	395	26	36000000	820000000	1000000000	10.885
SACTE_1694 hypothetical protein [Streptomyces sp. Sv. ACTE SirexAA-E]		59.7458	67	10	44000000	160000000	140000000	10.788
SACTE_0746 peptide/nickel transport system substrate-binding protein [Streptomyces sp. Sv. ACTE SirexAA-E]	TAT(Tat/SPI)LIPO(Sec/SPII)	57.0076	179	19	72000000	740000000	620000000	10.602
SACTE_0169 glyceraldehyde-3-phosphate dehydrogenase (NAD+) [Streptomyces sp. Sv. ACTE SirexAA-E]		53.3133	168	12	180000000	520000000	530000000	10.548
SACTE_1281 LPXTG-motif cell wall anchor domain-containing protein [Streptomyces sp. Sv. ACTE SirexAA-E]	SP(Sec/SPI)	46.9945	400	12	18000000	2100000000	2000000000	10.365
SACTE_3306 6-phosphogluconate dehydrogenase (decarboxylating) [Streptomyces sp. Sv. ACTE SirexAA-E]		36.9863	325	12	380000000	760000000	730000000	10.288
SACTE_1703 iron complex transport system substrate-binding protein [Streptomyces sp. Sv. ACTE SirexAA-E]	LIPO(Sec/SPII)	66.7606	93	17	18000000	220000000	230000000	10.22
SACTE_1702 Htaa protein [Streptomyces sp. Sv. ACTE SirexAA-E]	SP(Sec/SPI)	41.8803	195	15	68000000	900000000	810000000	10.053
SACTE_6119 LSU ribosomal protein L33P [Streptomyces sp. Sv. ACTE SirexAA-E]		48.1481	14	3	10000000	8600000		9
SACTE_4006 Peptidase inhibitor family I36 [Streptomyces sp. Sv. ACTE SirexAA-E]	SP(Sec/SPI)	37.7622	12	2		110000000	19000000	9
SACTE_6428 chitin-binding protein [Streptomyces sp. Sv. ACTE SirexAA-E]	SP(Sec/SPI)	49.5495	62	6	21000000	350000000	410000000	9
SACTE_4399 Protein of unknown function (DUF3107) [Streptomyces sp. Sv. ACTE SirexAA-E]		69.3333	50	4	130000000	340000000	310000000	9
SACTE_6308 iron complex transport system substrate-binding protein [Streptomyces sp. Sv. ACTE SirexAA-E]	LIPO(Sec/SPII)	40.5405	203	13	310000000	230000000	190000000	9
SACTE_2012 LSU ribosomal protein L21P [Streptomyces sp. Sv. ACTE SirexAA-E]		29.2453	43	4	68000000	99000000	110000000	9
SACTE_1233 phosphohistidine phosphatase [Streptomyces sp. Sv. ACTE SirexAA-E]		50	73	5	35000000	260000000	140000000	9
SACTE_5617 conserved hypothetical protein [Streptomyces sp. Sv. ACTE SirexAA-E]	SP(Sec/SPI)	10.9244	88	1	590000000	2900000000	3100000000	9
SACTE_3980 LSU ribosomal protein L5P [Streptomyces sp. Sv. ACTE SirexAA-E]		63.7838	118	9	160000000	240000000	260000000	9
SACTE_6458 Glycosyl hydrolases family 25 [Streptomyces sp. Sv. ACTE SirexAA-E]		59.5628	52	7	2100000	130000000	74000000	9
SACTE_5520 hypothetical protein [Streptomyces sp. Sv. ACTE SirexAA-E]	SP(Sec/SPI)	42.7746	95	5		350000000	120000000	9
SACTE_2968 UDP-3-O-[3-hydroxymyristoyl] glucosamine N-acyltransferase [Streptomyces sp. Sv. ACTE SirexAA-E]		59.1489	57	10		140000000	120000000	9
SACTE_2972 spore associated protein, SapC [Streptomyces sp. Sv. ACTE SirexAA-E]		68.4564	53	7	19000000	83000000	71000000	9
SACTE_3992 LSU ribosomal protein L36P [Streptomyces sp. Sv. ACTE SirexAA-E]		24.3243	12	1	47000000	89000000		9
SACTE_3976 LSU ribosomal protein L29P [Streptomyces sp. Sv. ACTE SirexAA-E]		55.4054	85	5	72000000	96000000	130000000	9
SACTE_4000 LSU ribosomal protein L13P [Streptomyces sp. Sv. ACTE SirexAA-E]		51.0204	163	6	320000000	500000000	430000000	9
SACTE_5396 ribonuclease T1 [Streptomyces sp. Sv. ACTE SirexAA-E]	SP(Sec/SPI)	31.7241	12	2	140000000	340000000	390000000	9
SACTE_0150 hypothetical protein [Streptomyces sp. Sv. ACTE SirexAA-E]	SP(Sec/SPI)	28.5714	21	1		100000000	140000000	9
SACTE_3979 LSU ribosomal protein L24P [Streptomyces sp. Sv. ACTE SirexAA-E]		50.4673	70	5	360000000	370000000	320000000	9
SACTE_1941 zinc transport system substrate-binding protein [Streptomyces sp. Sv. ACTE SirexAA-E]	LIPO(Sec/SPII)	43.9024	352	11	170000000	980000000	1300000000	9
SACTE_4566 ATP synthase F1 subcomplex alpha subunit [Streptomyces sp. Sv. ACTE SirexAA-E]		52.7725	119	25	22000000	180000000	160000000	8.345
SACTE_0707 F420-dependent oxidoreductase, MSMEG_4879 family [Streptomyces sp. Sv. ACTE SirexAA-E]		61.9497	71	12	26000000	92000000	93000000	7.859
SACTE_3319 thioredoxin reductase (NADPH) [Streptomyces sp. Sv. ACTE SirexAA-E]		57.5851	105	14	36000000	270000000	190000000	7.799
SACTE_2490 adenosylhomocysteinase [Streptomyces sp. Sv. ACTE SirexAA-E]		41.6495	95	15	30000000	440000000	420000000	7.432
SACTE_1355 transketolase [Streptomyces sp. Sv. ACTE SirexAA-E]		54.5324	196	27	38000000	460000000	330000000	7.338
SACTE_0762 lipoprotein [Streptomyces sp. Sv. ACTE SirexAA-E]	LIPO(Sec/SPII)	56.4477	178	17	160000000	310000000	340000000	7.254
SACTE_3219 methionyl-tRNA synthetase [Streptomyces sp. Sv. ACTE SirexAA-E]		63.1086	136	21	16000000	390000000	400000000	7.209
SACTE_4945 amino acid ABC transporter substrate-binding protein, PAAT family [Streptomyces sp. Sv. ACTE SirexAA-E]	LIPO(Sec/SPII)	63.5179	174	17	74000000	230000000	190000000	7.031
SACTE_3711 trehalose 6-phosphate synthase [Streptomyces sp. Sv. ACTE SirexAA-E]		51.5284	100	20	7600000	310000000	330000000	7.003
SACTE_5944 PPOX class probable F420-dependent enzyme [Streptomyces sp. Sv. ACTE SirexAA-E]		59.589	36	6	15000000	170000000	150000000	6.943
SACTE_2313 chitin-binding protein [Streptomyces sp. Sv. ACTE SirexAA-E]	SP(Sec/SPI)	44.898	60	5	49000000	93000000	76000000	6.943
SACTE_5109 probable F420-dependent oxidoreductase, Rv1855c family [Streptomyces sp. Sv. ACTE SirexAA-E]		62.8664	69	12	40000000	190000000	200000000	6.848
SACTE_6230 thioredoxin [Streptomyces sp. Sv. ACTE SirexAA-E]		54.2636	22	6	750000	58000000	59000000	6.743
SACTE_5732 Aldo/keto reductase [Streptomyces sp. Sv. ACTE SirexAA-E]		50.3597	81	9	65000000	280000000	260000000	6.743
SACTE_3307 DNA polymerase III, beta subunit [Streptomyces sp. Sv. ACTE SirexAA-E]		50	69	13	31000000	220000000	220000000	6.743
SACTE_4715 D-3-phosphoglycerate dehydrogenase [Streptomyces sp. Sv. ACTE SirexAA-E]		63.0189	314	21	120000000	590000000	690000000	6.627
SACTE_2388 Molybdopterin converting factor, small subunit [Streptomyces sp. Sv. ACTE SirexAA-E]		50	57	4	16000000	120000000	140000000	6.499
SACTE_1344 cysteine desulfurase / selenocysteine lyase [Streptomyces sp. Sv. ACTE SirexAA-E]		50.4739	78	17	17000000	260000000	160000000	6.499
SACTE_0522 Uncharacterized conserved protein [Streptomyces sp. Sv. ACTE SirexAA-E]	SP(Sec/SPI)	51.2048	84	17	15000000	170000000	180000000	6.499
SACTE_3968 LSU ribosomal protein L3P [Streptomyces sp. Sv. ACTE SirexAA-E]		60.2804	373	11	240000000	290000000	280000000	6.499
SACTE_4198 glutamate dehydrogenase (NADP+) [Streptomyces sp. Sv. ACTE SirexAA-E]		53.2751	159	18	25000000	320000000	280000000	6.43
SACTE_5335 NitT/TauT family transport system substrate-binding protein [Streptomyces sp. Sv. ACTE SirexAA-E]	LIPO(Sec/SPII)	61.5176	357	15	710000000	300000000	220000000	6.406
SACTE_0761 zinc/manganese transport system substrate-binding protein [Streptomyces sp. Sv. ACTE SirexAA-E]	LIPO(Sec/SPII)	42.4615	60	9	53000000	190000000	160000000	6.356
SACTE_0800 glycine dehydrogenase [Streptomyces sp. Sv. ACTE SirexAA-E]		36.8366	177	27	70000000	140000000	130000000	6.356
SACTE_3995 DNA-directed RNA polymerase subunit alpha [Streptomyces sp. Sv. ACTE SirexAA-E]		50	104	13	30000000	180000000	170000000	6.305
SACTE_3045 GDSL-like Lipase/Acylhydrolase family protein [Streptomyces sp. Sv. ACTE SirexAA-E]	SP(Sec/SPI)	26.1364	18	5		46000000	58000000	6.197
SACTE_3012 acetyl-coenzyme A synthetase [Streptomyces sp. Sv. ACTE SirexAA-E]		45.9542	86	22	3000000	150000000	160000000	6.197
SACTE_1068 peptidylprolyl isomerase [Streptomyces sp. Sv. ACTE SirexAA-E]		41.129	33	4	15000000	240000000	210000000	6.197
SACTE_4897 hypothetical protein [Streptomyces sp. Sv. ACTE SirexAA-E]		49.1379	18	5		73000000	58000000	6.197
SACTE_0392 Peptidyl-prolyl cis-trans isomerase (rotamase) - cyclophilin family [Streptomyces sp. Sv. ACTE SirexAA-E]		53.3333	85	7	39000000	300000000	320000000	6.017
SACTE_0232 Protein of unknown function (DUF4237) [Streptomyces sp. Sv. ACTE SirexAA-E]	SP(Sec/SPI)	58.2222	84	9	18000000	260000000	290000000	6.017
SACTE_2290 Glycosyl hydrolases family 18 [Streptomyces sp. Sv. ACTE SirexAA-E]	SP(Sec/SPI)	42.0408	37	10		270000000	210000000	5.952
SACTE_5668 alpha/beta hydrolase fold [Streptomyces sp. Sv. ACTE SirexAA-E]	SP(Sec/SPI)	49.1461	154	17	20000000	630000000	680000000	5.898
SACTE_3996 large subunit ribosomal protein L17 [Streptomyces sp. Sv. ACTE SirexAA-E]		48.2143	119	8	300000000	330000000	310000000	5.813
SACTE_5263 chlorite dismutase [Streptomyces sp. Sv. ACTE SirexAA-E]		43.4599	58	9	10000000	140000000	130000000	5.813
SACTE_3955 LSU ribosomal protein L12P [Streptomyces sp. Sv. ACTE SirexAA-E]		55.1181	148	4	370000000	960000000	730000000	5.813
SACTE_5883 Methyltransferase domain-containing protein [Streptomyces sp. Sv. ACTE SirexAA-E]		47.7816	56	10	6900000	140000000	89000000	5.813
SACTE_2011 LSU ribosomal protein L27P [Streptomyces sp. Sv. ACTE SirexAA-E]		54.1176	101	3	190000000	220000000	330000000	5.813
SACTE_2103 LPXTG-motif cell wall anchor domain-containing protein/TQXA domain-containing protein [Streptomyces sp. Sv. ACTE SirexAA-E]		43.3333	219	13	24000000	490000000	420000000	5.7
SACTE_1494 hypothetical protein [Streptomyces sp. Sv. ACTE SirexAA-E]	SP(Sec/SPI)	54.8611	220	8	60000000	230000000	170000000	5.579
SACTE_1858 tellurium resistance protein TerD [Streptomyces sp. Sv. ACTE SirexAA-E]		55.4974	113	6	63000000	460000000	330000000	5.579
SACTE_3337 large subunit ribosomal protein L9 [Streptomyces sp. Sv. ACTE SirexAA-E]		41.8919	38	6	89000000	120000000	160000000	5.579
SACTE_4916 ribonuclease J [Streptomyces sp. Sv. ACTE SirexAA-E]		54.0107	177	22	74000000	250000000	270000000	5.469
SACTE_1346 3-phenylpropionate/trans-cinnamate dioxygenase ferredoxin subunit [Streptomyces sp. Sv. ACTE SirexAA-E]		30.4762	17	2		150000000	180000000	5.31
SACTE_3993 small subunit ribosomal protein S13 [Streptomyces sp. Sv. ACTE SirexAA-E]		42.0635	25	7	19000000	100000000	79000000	5.31
SACTE_4676 peptide/nickel transport system substrate-binding protein [Streptomyces sp. Sv. ACTE SirexAA-E]	LIPO(Sec/SPII)	47.9522	168	20	120000000	180000000	190000000	5.31
SACTE_3389 Xaa-Pro aminopeptidase [Streptomyces sp. Sv. ACTE SirexAA-E]		55.6468	105	19	61000000	180000000	180000000	5.31
SACTE_3031 conserved hypothetical protein [Streptomyces sp. Sv. ACTE SirexAA-E]		77.4648	24	4	10000000	87000000	140000000	5.31
SACTE_4368 ATP-binding protein [Streptomyces sp. Sv. ACTE SirexAA-E]	SP(Sec/SPI)	26.3636	30	3	26000000	390000000	420000000	5.31
SACTE_1496 Protein-disulfide isomerase [Streptomyces sp. Sv. ACTE SirexAA-E]		33.9483	80	8		100000000	180000000	5.31
SACTE_4828 elongation factor Ts [Streptomyces sp. Sv. ACTE SirexAA-E]		58.2734	67	11	15000000	160000000	150000000	5.158
SACTE_3777 Predicted oxidoreductase [Streptomyces sp. Sv. ACTE SirexAA-E]		46.5257	63	10		190000000	170000000	5.158
SACTE_1557 glucokinase [Streptomyces sp. Sv. ACTE SirexAA-E]		54.3131	36	9	12000000	130000000	120000000	5.105
SACTE_5482 Aldo/keto reductase [Streptomyces sp. Sv. ACTE SirexAA-E]		73.741	62	12	12000000	200000000	180000000	4.995
SACTE_5519 RHS repeat-associated core domain-containing protein [Streptomyces sp. Sv. ACTE SirexAA-E]	SP(Sec/SPI)	44.2947	241	32		570000000	630000000	4.995
SACTE_3987 LSU ribosomal protein L15P [Streptomyces sp. Sv. ACTE SirexAA-E]		30.4636	83	4	150000000	190000000	260000000	4.995
SACTE_2059 superoxide dismutase, Fe-Mn family [Streptomyces sp. Sv. ACTE SirexAA-E]		30.0469	33	5	55000000	100000000	70000000	4.995
SACTE_3960 translation elongation factor 2 (EF-2/EF-G) [Streptomyces sp. Sv. ACTE SirexAA-E]		42.7966	121	20	31000000	410000000	430000000	4.878
SACTE_6075 iron complex transport system substrate-binding protein [Streptomyces sp. Sv. ACTE SirexAA-E]	LIPO(Sec/SPII)	47.4006	55	11	32000000	160000000	190000000	4.817
SACTE_5004 Predicted Zn-dependent peptidase [Streptomyces sp. Sv. ACTE SirexAA-E]		48.2609	115	17	24000000	340000000	380000000	4.754
SACTE_0110 lipoprotein [Streptomyces sp. Sv. ACTE SirexAA-E]	LIPO(Sec/SPII)	62.3077	98	11	16000000	290000000	300000000	4.623
SACTE_5600 conserved hypothetical protein [Streptomyces sp. Sv. ACTE SirexAA-E]	SP(Sec/SPI)	18.4524	19	2		130000000	45000000	4.623
SACTE_4568 F-type H+-transporting ATPase subunit beta [Streptomyces sp. Sv. ACTE SirexAA-E]		36.0417	66	13	23000000	160000000	150000000	4.623
SACTE_0213 probable F420-dependent oxidoreductase, MSMEG_4141 family [Streptomyces sp. Sv. ACTE SirexAA-E]		52.7027	48	9	5500000	140000000	180000000	4.623
SACTE_6118 large subunit ribosomal protein L31 [Streptomyces sp. Sv. ACTE SirexAA-E]		80.9524	10	3	17000000	59000000	39000000	4.623
SACTE_3984 LSU ribosomal protein L18P [Streptomyces sp. Sv. ACTE SirexAA-E]		51.1811	97	5	130000000	200000000	220000000	4.623
SACTE_0884 putative integration host factor [Streptomyces sp. Sv. ACTE SirexAA-E]		40.1869	53	4	28000000	240000000	270000000	4.623
SACTE_6305 2,3-dihydro-2,3-dihydroxybenzoate dehydrogenase [Streptomyces sp. Sv. ACTE SirexAA-E]		50.7246	67	11	27000000	44000000	59000000	4.456
SACTE_3896 Outer membrane lipoprotein-sorting protein [Streptomyces sp. Sv. ACTE SirexAA-E]	SP(Sec/SPI)	48.5366	77	12	6200000	120000000	170000000	4.337
SACTE_4618 6-phosphofructokinase 1 [Streptomyces sp. Sv. ACTE SirexAA-E]		50.7331	48	10	17000000	100000000	72000000	4.337
SACTE_3385 protein SCO1/2 [Streptomyces sp. Sv. ACTE SirexAA-E]	LIPO(Sec/SPII)	47.032	35	7	49000000	150000000	130000000	4.337
SACTE_2379 XTP/dITP diphosphohydrolase [Streptomyces sp. Sv. ACTE SirexAA-E]		58.5	24	6		43000000	56000000	4.337
SACTE_3978 LSU ribosomal protein L14P [Streptomyces sp. Sv. ACTE SirexAA-E]		37.7049	68	6	180000000	190000000	180000000	4.337
SACTE_1422 Membrane-bound lytic murein transglycosylase B [Streptomyces sp. Sv. ACTE SirexAA-E]	SP(Sec/SPI)	44.1331	71	14	4300000	150000000	180000000	4.248
SACTE_0506 electron transfer flavoprotein alpha subunit apoprotein [Streptomyces sp. Sv. ACTE SirexAA-E]		61.25	50	9	43000000	110000000	85000000	4.179
SACTE_2443 Beta/Gamma crystallin [Streptomyces sp. Sv. ACTE SirexAA-E]	SP(Sec/SPI)	26.7241	40	3	46000000	150000000	40000000	4.179
SACTE_3334 SSU ribosomal protein S6P [Streptomyces sp. Sv. ACTE SirexAA-E]		61.4583	20	4	12000000	21000000	5900000	4.179
SACTE_2389 Proteasome lid subunit RPN8/RPN11, contains Jab1/MPN metalloenzyme (JAMM) motif [Streptomyces sp. Sv. ACTE SirexAA-E]		55.1724	15	4	750000	20000000	22000000	4.179
SACTE_0244 N-acetylmuramoyl-L-alanine amidase [Streptomyces sp. Sv. ACTE SirexAA-E]	SP(Sec/SPI)	53.7961	113	14	3500000	150000000	100000000	4.055
SACTE_1010 LSU ribosomal protein L20P [Streptomyces sp. Sv. ACTE SirexAA-E]		25.9843	123	5	240000000	240000000	260000000	4.012
SACTE_1546 bacterioferritin [Streptomyces sp. Sv. ACTE SirexAA-E]		41.5094	18	5		160000000	160000000	4.012
SACTE_4968 tellurium resistance protein TerD [Streptomyces sp. Sv. ACTE SirexAA-E]		33.5227	52	5	1600000	240000000	250000000	4.012
SACTE_3684 conserved hypothetical protein [Streptomyces sp. Sv. ACTE SirexAA-E]		37.8378	55	6	21000000	140000000	150000000	4.012
SACTE_3936 hypothetical protein [Streptomyces sp. Sv. ACTE SirexAA-E]		46.2963	41	6	23000000	88000000	69000000	4.012
SACTE_1328 Stress response protein SCP2 [Streptomyces sp. Sv. ACTE SirexAA-E]		45.8128	59	12	22000000	84000000	98000000	3.962
SACTE_2381 ribonuclease PH [Streptomyces sp. Sv. ACTE SirexAA-E]		41.2245	36	6	66000000	130000000	120000000	3.924
SACTE_3985 SSU ribosomal protein S5P [Streptomyces sp. Sv. ACTE SirexAA-E]		47.5	47	6	62000000	240000000	210000000	3.924
SACTE_1582 cytochrome c oxidase subunit 2 [Streptomyces sp. Sv. ACTE SirexAA-E]	LIPO(Sec/SPII)	35.7143	41	9	34000000	180000000	140000000	3.833
SACTE_3715 cold-shock DNA-binding protein family [Streptomyces sp. Sv. ACTE SirexAA-E]		33.8235	50	2		200000000	290000000	3.642
SACTE_4910 dihydrodipicolinate reductase [Streptomyces sp. Sv. ACTE SirexAA-E]		40	36	8	2600000	55000000	77000000	3.642
SACTE_2494 hypothetical protein [Streptomyces sp. Sv. ACTE SirexAA-E]		61.6667	3	2		27000000	38000000	3.642
SACTE_4406 Nucleoside-diphosphate-sugar epimerase [Streptomyces sp. Sv. ACTE SirexAA-E]		56.3863	52	11		250000000	220000000	3.642
SACTE_3064 Predicted chitinase [Streptomyces sp. Sv. ACTE SirexAA-E]	SP(Sec/SPI)	23.0508	17	3	16000000	24000000	21000000	3.642
SACTE_2039 ATP-dependent Clp protease, protease subunit [Streptomyces sp. Sv. ACTE SirexAA-E]		25	82	5	1700000	92000000	98000000	3.642
SACTE_2855 inorganic pyrophosphatase [Streptomyces sp. Sv. ACTE SirexAA-E]		31.9018	35	6	22000000	150000000	180000000	3.642
SACTE_1333 Probable cobalt transporter subunit (CbtB) [Streptomyces sp. Sv. ACTE SirexAA-E]		10.9589	16	1	30000000	200000000	190000000	3.642
SACTE_1041 glycine betaine/proline transport system substrate-binding protein [Streptomyces sp. Sv. ACTE SirexAA-E]		35.6086	165	19	180000000	240000000	130000000	3.642
SACTE_3989 Adenylate kinase [Streptomyces sp. Sv. ACTE SirexAA-E]		53.211	40	8	8900000	41000000	49000000	3.642
SACTE_3714 Molybdopterin converting factor, small subunit [Streptomyces sp. Sv. ACTE SirexAA-E]		48.3516	32	3	22000000	45000000	45000000	3.642
SACTE_0908 small subunit ribosomal protein S4 [Streptomyces sp. Sv. ACTE SirexAA-E]		34.8039	52	7	22000000	92000000	110000000	3.642
SACTE_3459 Ca2+-binding protein, EF-hand superfamily [Streptomyces sp. Sv. ACTE SirexAA-E]		25.4237	38	4		360000000	310000000	3.642
SACTE_1023 FMN-dependent oxidoreductase, nitrilotriacetate monooxygenase family [Streptomyces sp. Sv. ACTE SirexAA-E]		50.783	50	17	74000000		13000000	3.52
SACTE_6272 taurine transport system substrate-binding protein [Streptomyces sp. Sv. ACTE SirexAA-E]	TAT(Tat/SPI)LIPO(Sec/SPII)	53.0086	53	14	55000000	33000000	30000000	3.489
SACTE_3365 histidinol-phosphate aminotransferase [Streptomyces sp. Sv. ACTE SirexAA-E]		60.4457	30	11	14000000	48000000	44000000	3.467
SACTE_3511 phosphoribosylformylglycinamidine cyclo-ligase [Streptomyces sp. Sv. ACTE SirexAA-E]		38.9356	32	9	7500000	82000000	110000000	3.467
SACTE_4728 branched-chain amino acid aminotransferase [Streptomyces sp. Sv. ACTE SirexAA-E]		37.0572	60	9	31000000	120000000	130000000	3.437
SACTE_4616 acetate kinase [Streptomyces sp. Sv. ACTE SirexAA-E]		57.9462	81	15	70000000	130000000	140000000	3.394
SACTE_3851 conserved hypothetical protein [Streptomyces sp. Sv. ACTE SirexAA-E]	SP(Sec/SPI)	37.0536	49	7		180000000	220000000	3.394
SACTE_0855 6,7-dimethyl-8-ribityllumazine synthase [Streptomyces sp. Sv. ACTE SirexAA-E]		45.9627	19	5	31000000	130000000	130000000	3.329
SACTE_4363 putative secreted protein [Streptomyces sp. Sv. ACTE SirexAA-E]	SP(Sec/SPI)	35.5372	84	12	47000000	67000000	70000000	3.262
SACTE_3047 Dipeptidyl aminopeptidase/acylaminoacyl peptidase [Streptomyces sp. Sv. ACTE SirexAA-E]		47.04	95	18	20000000	180000000	210000000	3.217
SACTE_3713 threonine synthase [Streptomyces sp. Sv. ACTE SirexAA-E]		49.7685	56	14	9900000	160000000	180000000	3.217
SACTE_3318 thioredoxin [Streptomyces sp. Sv. ACTE SirexAA-E]		75.4545	33	5	12000000	200000000	210000000	3.217
SACTE_4550 L-threonine synthase [Streptomyces sp. Sv. ACTE SirexAA-E]		50	56	11	10000000	130000000	140000000	3.217
SACTE_3335 single-strand binding protein [Streptomyces sp. Sv. ACTE SirexAA-E]		24.7525	93	4	89000000	400000000	510000000	3.217
SACTE_2247 conserved hypothetical protein [Streptomyces sp. Sv. ACTE SirexAA-E]		49.5146	16	4		46000000	62000000	3.217
SACTE_0616 glutathione peroxidase [Streptomyces sp. Sv. ACTE SirexAA-E]		26.9939	28	3	20000000	120000000	110000000	3.217
SACTE_4789 Phosphopantetheine adenylyltransferase [Streptomyces sp. Sv. ACTE SirexAA-E]		44.3787	13	4	18000000	44000000	49000000	3.217
SACTE_3769 conserved hypothetical protein [Streptomyces sp. Sv. ACTE SirexAA-E]	SP(Sec/SPI)	33.3333	50	7	21000000	120000000	84000000	3.217
SACTE_0548 Predicted oxidoreductase [Streptomyces sp. Sv. ACTE SirexAA-E]		29.052	41	7	6400000	120000000	66000000	3.217
SACTE_3240 pyruvate dehydrogenase E1 component beta subunit [Streptomyces sp. Sv. ACTE SirexAA-E]		48.773	39	12	39000000	65000000	63000000	3.16
SACTE_1584 adenosine kinase [Streptomyces sp. Sv. ACTE SirexAA-E]		50.3086	27	10		130000000	100000000	3.16
SACTE_4371 hypothetical protein [Streptomyces sp. Sv. ACTE SirexAA-E]		36.7816	28	6		43000000	51000000	3.125
SACTE_0368 multiple sugar transport system substrate-binding protein [Streptomyces sp. Sv. ACTE SirexAA-E]	LIPO(Sec/SPII)	39.0135	49	12		140000000	96000000	3.062
SACTE_1357 glucose-6-phosphate 1-dehydrogenase [Streptomyces sp. Sv. ACTE SirexAA-E]		49.4118	74	17	21000000	160000000	76000000	3.037
SACTE_4750 Thioredoxin reductase [Streptomyces sp. Sv. ACTE SirexAA-E]		33.3333	43	9	13000000	73000000	59000000	2.981
SACTE_6120 large subunit ribosomal protein L28 [Streptomyces sp. Sv. ACTE SirexAA-E]		26.9231	18	2	63000000	89000000	67000000	2.981
SACTE_3458 colicin import membrane protein [Streptomyces sp. Sv. ACTE SirexAA-E]	SP(Sec/SPI)	41.0798	86	11	45000000	240000000	260000000	2.981
SACTE_5023 protein of unknown function (DUF4193) [Streptomyces sp. Sv. ACTE SirexAA-E]		46.9388	9	2		27000000	74000000	2.981
SACTE_5288 peptide-methionine (R)-S-oxide reductase [Streptomyces sp. Sv. ACTE SirexAA-E]		54.8148	13	5	7800000	61000000	64000000	2.981
SACTE_2382 PTS system N-acetylglucosamine-specific IIB component, Glc family [Streptomyces sp. Sv. ACTE SirexAA-E]		48.0519	4	3		2600000	3400000	2.981
SACTE_4052 GMP synthase (glutamine-hydrolyzing) [Streptomyces sp. Sv. ACTE SirexAA-E]		43.9623	50	15	17000000	99000000	92000000	2.914
SACTE_2068 aminopeptidase N [Streptomyces sp. Sv. ACTE SirexAA-E]		46.5035	116	28	15000000	180000000	190000000	2.884
SACTE_4755 Beta-1,3-glucanase [Streptomyces sp. Sv. ACTE SirexAA-E]	TAT(Tat/SPI)	37.7451	28	7	110000000	76000000	38000000	2.875
SACTE_1345 Fe-S cluster assembly ATP-binding protein [Streptomyces sp. Sv. ACTE SirexAA-E]		41.7323	37	7	52000000	65000000	82000000	2.875
SACTE_3953 lipoprotein [Streptomyces sp. Sv. ACTE SirexAA-E]	LIPO(Sec/SPII)	34.0836	59	7		100000000	61000000	2.875
SACTE_3053 protein of unknown function (DUF5063) [Streptomyces sp. Sv. ACTE SirexAA-E]		36.9863	30	5	1700000	56000000	48000000	2.831
SACTE_3452 cobaltochelatase CobN subunit [Streptomyces sp. Sv. ACTE SirexAA-E]		36.7807	113	32	10000000	140000000	140000000	2.765
SACTE_5135 Concanavalin A-like lectin/glucanases superfamily protein [Streptomyces sp. Sv. ACTE SirexAA-E]	SP(Sec/SPI)	38.2157	65	16		120000000	120000000	2.728
SACTE_1239 Enoyl-[acyl-carrier-protein] reductase [NADH] [Streptomyces sp. Sv. ACTE SirexAA-E]		37.6471	39	6	2600000	54000000	54000000	2.728
SACTE_1081 tRNA (adenine-58-N(1)-) methyltransferase [Streptomyces sp. Sv. ACTE SirexAA-E]		49.3377	40	10	23000000	54000000	50000000	2.728
SACTE_2246 conserved hypothetical protein [Streptomyces sp. Sv. ACTE SirexAA-E]		39.6396	21	4	2700000	92000000	83000000	2.728
SACTE_0308 tyrosinase [Streptomyces sp. Sv. ACTE SirexAA-E]		26.5734	15	7		37000000	40000000	2.728
SACTE_0599 secondary thiamine-phosphate synthase enzyme [Streptomyces sp. Sv. ACTE SirexAA-E]		26.4286	9	2	7000000	39000000	28000000	2.728
SACTE_1074 proteasome beta subunit [Streptomyces sp. Sv. ACTE SirexAA-E]		28.6822	47	7	5700000	80000000	100000000	2.728
SACTE_0926 pyridoxal phosphate synthase yaaD subunit [Streptomyces sp. Sv. ACTE SirexAA-E]		42.1053	38	8	10000000	28000000	40000000	2.728
SACTE_6457 hypothetical protein [Streptomyces sp. Sv. ACTE SirexAA-E]		49.3151	11	8	14000000	14000000	16000000	2.728
SACTE_0187 Protein of unknown function (DUF732) [Streptomyces sp. Sv. ACTE SirexAA-E]	LIPO(Sec/SPII)	48.9209	7	4		26000000	15000000	2.728
SACTE_6279 antimicrobial peptide, SdpC family [Streptomyces sp. Sv. ACTE SirexAA-E]	SP(Sec/SPI)	29.3023	21	4		160000000	170000000	2.728
SACTE_1347 Fe-S cluster assembly protein SufD [Streptomyces sp. Sv. ACTE SirexAA-E]		35.8779	59	10	17000000	140000000	160000000	2.675
SACTE_3227 aspartyl aminopeptidase [Streptomyces sp. Sv. ACTE SirexAA-E]		38.8889	72	10	46000000	91000000	70000000	2.675
SACTE_3839 conserved hypothetical protein [Streptomyces sp. Sv. ACTE SirexAA-E]		18.7764	32	7	9800000	260000000	200000000	2.652
SACTE_0727 hypothetical protein [Streptomyces sp. Sv. ACTE SirexAA-E]		27.5542	33	7		68000000	70000000	2.652
SACTE_3067 Adenylosuccinate synthetase [Streptomyces sp. Sv. ACTE SirexAA-E]		42.8571	53	13	9600000	94000000	110000000	2.631
SACTE_3422 Metal-dependent hydrolase, endonuclease/exonuclease/phosphatase family [Streptomyces sp. Sv. ACTE SirexAA-E]	SP(Sec/SPI)	46.7354	32	8	1100000	46000000	42000000	2.594
SACTE_3952 LSU ribosomal protein L1P [Streptomyces sp. Sv. ACTE SirexAA-E]		45.4167	50	8	17000000	82000000	74000000	2.594
SACTE_2111 hypothetical protein [Streptomyces sp. Sv. ACTE SirexAA-E]	SP(Sec/SPI)	34.5794	23	4		120000000	63000000	2.594
SACTE_1860 Peroxiredoxin [Streptomyces sp. Sv. ACTE SirexAA-E]		53.2895	17	5	11000000	59000000	73000000	2.594
SACTE_5670 Polyketide cyclase / dehydrase and lipid transport [Streptomyces sp. Sv. ACTE SirexAA-E]		56.4626	21	5	7400000	23000000	53000000	2.594
SACTE_4503 D-arabinose 1-dehydrogenase, Zn-dependent alcohol dehydrogenase family [Streptomyces sp. Sv. ACTE SirexAA-E]		40.1869	30	8	26000000	84000000	61000000	2.594
SACTE_1003 3-hydroxyacyl-CoA dehydrogenase [Streptomyces sp. Sv. ACTE SirexAA-E]		52.4476	37	10	15000000	84000000	110000000	2.548
SACTE_4745 iron complex transport system substrate-binding protein [Streptomyces sp. Sv. ACTE SirexAA-E]	LIPO(Sec/SPII)	37.464	59	11	73000000	110000000	110000000	2.511
SACTE_2522 5-(carboxyamino)imidazole ribonucleotide synthase [Streptomyces sp. Sv. ACTE SirexAA-E]		41.9355	40	10	20000000	82000000	100000000	2.511
SACTE_2318 NagD protein [Streptomyces sp. Sv. ACTE SirexAA-E]		42.4242	19	5	13000000	61000000	65000000	2.511
SACTE_4615 pyruvate kinase [Streptomyces sp. Sv. ACTE SirexAA-E]		44	90	15	33000000	170000000	190000000	2.511
SACTE_5286 conserved hypothetical protein [Streptomyces sp. Sv. ACTE SirexAA-E]		44.1718	12	5	4900000	1500000	16000000	2.511
SACTE_4830 ribosome recycling factor [Streptomyces sp. Sv. ACTE SirexAA-E]		44.8649	55	7	12000000	230000000	270000000	2.455
SACTE_3096 molecular chaperone GrpE [Streptomyces sp. Sv. ACTE SirexAA-E]		46.2963	35	7	10000000	71000000	85000000	2.455
SACTE_5003 Predicted Zn-dependent peptidase [Streptomyces sp. Sv. ACTE SirexAA-E]		45.5338	58	14	5400000	140000000	150000000	2.433
SACTE_2323 2-keto-4-pentenoate hydratase/2-oxohepta-3-ene-1,7-dioic acid hydratase (catechol pathway) [Streptomyces sp. Sv. ACTE SirexAA-E]		34.965	13	7	9300000	33000000	35000000	2.415
SACTE_1476 1-(5-phosphoribosyl)-5-[(5-phosphoribosylamino)methylideneamino] imidazole-4-carboxamide isomerase [Streptomyces sp. Sv. ACTE SirexAA-E]		35.6846	20	7	8700000	100000000	77000000	2.415
SACTE_1240 3-oxoacyl-[acyl-carrier-protein] reductase [Streptomyces sp. Sv. ACTE SirexAA-E]		35.5649	28	7	5300000	52000000	47000000	2.415
SACTE_1463 indole-3-glycerol phosphate synthase [Streptomyces sp. Sv. ACTE SirexAA-E]		53.1599	29	9	1400000	76000000	87000000	2.384
SACTE_1426 branched-chain amino acid transport system substrate-binding protein [Streptomyces sp. Sv. ACTE SirexAA-E]	LIPO(Sec/SPII)	46.5686	27	10	19000000	80000000	54000000	2.34
SACTE_1940 glycyl-tRNA synthetase [Streptomyces sp. Sv. ACTE SirexAA-E]		30.8696	56	11	8300000	160000000	170000000	2.3
SACTE_4522 2-polyprenyl-6-methoxyphenol hydroxylase [Streptomyces sp. Sv. ACTE SirexAA-E]		46.8599	33	11	3200000	42000000	62000000	2.29
SACTE_4181 biotin carboxyl carrier protein /biotin carboxylase [Streptomyces sp. Sv. ACTE SirexAA-E]		46.9178	51	16	16000000	81000000	110000000	2.262
SACTE_5235 alpha-1,2-mannosidase, putative [Streptomyces sp. Sv. ACTE SirexAA-E]	SP(Sec/SPI)	31.6693	79	27		130000000	140000000	2.219
SACTE_1203 ADP-ribose pyrophosphatase [Streptomyces sp. Sv. ACTE SirexAA-E]		31.7308	19	4	6800000	76000000	64000000	2.162
SACTE_6487 carboxymethylenebutenolidase [Streptomyces sp. Sv. ACTE SirexAA-E]		34.322	11	4		8100000	31000000	2.162
SACTE_4367 succinyldiaminopimelate aminotransferase apoenzyme [Streptomyces sp. Sv. ACTE SirexAA-E]		42.0765	31	10	14000000	110000000	58000000	2.162
SACTE_4792 LSU ribosomal protein L32P [Streptomyces sp. Sv. ACTE SirexAA-E]		19.2982	20	1	180000000	120000000	120000000	2.162
SACTE_4795 Uncharacterized conserved protein YkwD, contains CAP (CSP/antigen 5/PR1) domain [Streptomyces sp. Sv. ACTE SirexAA-E]		33.9506	25	5	13000000	160000000	280000000	2.162
SACTE_4508 conserved hypothetical protein [Streptomyces sp. Sv. ACTE SirexAA-E]		64.4068	10	3	7100000	80000000	93000000	2.162
SACTE_0740 pyochelin synthetase [Streptomyces sp. Sv. ACTE SirexAA-E]		42.0227	167	46	12000000	100000000	110000000	2.162
SACTE_2480 two-component system, OmpR family, response regulator MtrA [Streptomyces sp. Sv. ACTE SirexAA-E]		37.3333	21	6	2500000	28000000	15000000	2.162
SACTE_0076 hypothetical protein [Streptomyces sp. Sv. ACTE SirexAA-E]	SP(Sec/SPI)	29.7872	21	6	22000000	57000000	69000000	2.162
SACTE_1221 hypothetical protein [Streptomyces sp. Sv. ACTE SirexAA-E]		48.5876	11	4	9500000	49000000	55000000	2.162
SACTE_4581 conserved hypothetical protein [Streptomyces sp. Sv. ACTE SirexAA-E]		43.0769	29	4	17000000	68000000	110000000	2.162
SACTE_4294 fumarase, class II [Streptomyces sp. Sv. ACTE SirexAA-E]		36.4026	47	12	6500000	120000000	89000000	2.162
SACTE_2586 large subunit ribosomal protein L25 [Streptomyces sp. Sv. ACTE SirexAA-E]		9.79381	11	2	30000000	47000000	53000000	2.162
SACTE_1632 Predicted oxidoreductase [Streptomyces sp. Sv. ACTE SirexAA-E]		27.305	71	6		46000000	48000000	2.162
SACTE_1182 Peptidase inhibitor I78 family protein [Streptomyces sp. Sv. ACTE SirexAA-E]		35.2113	2	2		76000000		2.162
SACTE_5267 Glycosyl hydrolases family 43 [Streptomyces sp. Sv. ACTE SirexAA-E]	TAT(Tat/SPI)	33.3333	50	11	24000000	120000000	58000000	2.162
SACTE_1592 conserved hypothetical protein [Streptomyces sp. Sv. ACTE SirexAA-E]		9.78261	11	1		17000000	25000000	2.162
SACTE_3037 tellurium resistance protein TerZ [Streptomyces sp. Sv. ACTE SirexAA-E]		38.1443	36	4	4500000	59000000	110000000	2.162
SACTE_4159 putative secreted protein [Streptomyces sp. Sv. ACTE SirexAA-E]	SP(Sec/SPI)	36.036	8	2	5400000	38000000	32000000	2.162
SACTE_0317 conserved hypothetical protein [Streptomyces sp. Sv. ACTE SirexAA-E]	LIPO(Sec/SPII)	33.6756	27	9	4400000	60000000	55000000	2.162
SACTE_3438 uracil phosphoribosyltransferase [Streptomyces sp. Sv. ACTE SirexAA-E]		34.1232	21	6		18000000	24000000	2.162
SACTE_3075 Protein of unknown function (DUF3151) [Streptomyces sp. Sv. ACTE SirexAA-E]		41.6058	21	4	4400000	27000000	25000000	2.162
SACTE_1861 Protein of unknown function (DUF3052) [Streptomyces sp. Sv. ACTE SirexAA-E]		31.0345	26	2		210000000	280000000	2.162
SACTE_3386 Uncharacterized protein YcnI [Streptomyces sp. Sv. ACTE SirexAA-E]	SP(Sec/SPI)	32.7869	37	4	81000000	60000000		2.162
SACTE_3023 protein of unknown function (DUF4177) [Streptomyces sp. Sv. ACTE SirexAA-E]		22.9508	11	1	26000000	38000000	83000000	2.162
SACTE_6493 chitin-binding protein [Streptomyces sp. Sv. ACTE SirexAA-E]	SP(Sec/SPI)	36.2245	12	5		37000000	21000000	2.162
SACTE_1811 putative integral membrane protein [Streptomyces sp. Sv. ACTE SirexAA-E]		8.39416	36	2	2200000	180000000	100000000	2.162
SACTE_0742 2,3-dihydroxybenzoate-AMP ligase [Streptomyces sp. Sv. ACTE SirexAA-E]		38.4477	51	13	17000000	89000000	73000000	2.054
SACTE_3229 Thiol-disulfide isomerase or thioredoxin [Streptomyces sp. Sv. ACTE SirexAA-E]		32.2368	43	13	18000000	54000000	51000000	2.054
SACTE_4860 4-aminobutyrate aminotransferase / (S)-3-amino-2-methylpropionate transaminase [Streptomyces sp. Sv. ACTE SirexAA-E]		38.1166	38	13		44000000	38000000	2.03
SACTE_1870 Predicted oxidoreductase [Streptomyces sp. Sv. ACTE SirexAA-E]		42.7729	24	9	9100000	52000000	51000000	2.008
SACTE_4591 acetyl-CoA C-acetyltransferase [Streptomyces sp. Sv. ACTE SirexAA-E]		26.5	29	7		39000000	50000000	1.994
SACTE_4408 adenylyltransferase and sulfurtransferase [Streptomyces sp. Sv. ACTE SirexAA-E]		31.3776	25	9	32000000	42000000	52000000	1.976
SACTE_6307 NADPH-dependent ferric siderophore reductase, contains FAD-binding and SIP domains [Streptomyces sp. Sv. ACTE SirexAA-E]		32.3944	28	8	10000000	96000000	75000000	1.976
SACTE_3892 fumarylacetoacetate hydrolase [Streptomyces sp. Sv. ACTE SirexAA-E]		35.4523	21	8	4400000	30000000	28000000	1.976
SACTE_6115 Short-chain dehydrogenase [Streptomyces sp. Sv. ACTE SirexAA-E]		39.0244	16	7	16000000	2600000	10000000	1.955
SACTE_0806 zinc-ribbon domain-containing protein [Streptomyces sp. Sv. ACTE SirexAA-E]		39.924	45	7	7200000	160000000	170000000	1.929
SACTE_1348 Iron-regulated ABC transporter membrane component SufB [Streptomyces sp. Sv. ACTE SirexAA-E]		29.3869	36	11	9200000	76000000	76000000	1.913
SACTE_3832 Uncharacterized protein, contains SIS (Sugar ISomerase) phosphosugar binding domain [Streptomyces sp. Sv. ACTE SirexAA-E]		31.4741	17	5		25000000	26000000	1.894
SACTE_3221 aspartyl-tRNA synthetase [Streptomyces sp. Sv. ACTE SirexAA-E]		26.6116	48	14	4600000	76000000	87000000	1.88
SACTE_2819 ATP-dependent Clp protease ATP-binding subunit ClpC [Streptomyces sp. Sv. ACTE SirexAA-E]		30.8789	89	16	18000000	120000000	190000000	1.873
SACTE_4730 glucosylceramidase [Streptomyces sp. Sv. ACTE SirexAA-E]	SP(Sec/SPI)	37.1383	45	14	32000000	51000000	30000000	1.865
SACTE_4001 small subunit ribosomal protein S9 [Streptomyces sp. Sv. ACTE SirexAA-E]		30.2857	56	5	20000000	86000000	96000000	1.848
SACTE_3950 transcription antitermination protein nusG [Streptomyces sp. Sv. ACTE SirexAA-E]		25.2525	16	5	8100000	56000000	73000000	1.848
SACTE_5589 gamma-glutamyltranspeptidase / glutathione hydrolase [Streptomyces sp. Sv. ACTE SirexAA-E]	SP(Sec/SPI)	41.2646	37	13		63000000	50000000	1.848
SACTE_6311 iron complex transport system ATP-binding protein [Streptomyces sp. Sv. ACTE SirexAA-E]		26.8199	10	5	17000000			1.848
SACTE_0965 D-methionine transport system ATP-binding protein [Streptomyces sp. Sv. ACTE SirexAA-E]		36.236	21	10	21000000			1.818
SACTE_4178 dihydrolipoamide dehydrogenase [Streptomyces sp. Sv. ACTE SirexAA-E]		21.9207	26	7	12000000	63000000	56000000	1.818
SACTE_1889 3-oxoacyl-[acyl-carrier-protein] synthase II [Streptomyces sp. Sv. ACTE SirexAA-E]		25	31	6	13000000	73000000	74000000	1.818
SACTE_1358 glucose-6-phosphate dehydrogenase assembly protein OpcA [Streptomyces sp. Sv. ACTE SirexAA-E]		25.656	20	9	4700000	49000000	35000000	1.818
SACTE_4810 small subunit ribosomal protein S16 [Streptomyces sp. Sv. ACTE SirexAA-E]		34.7222	17	3	60000000	160000000	260000000	1.783
SACTE_5028 Protein of unknown function (DUF3710) [Streptomyces sp. Sv. ACTE SirexAA-E]		44.358	14	6		57000000	25000000	1.783
SACTE_2965 Radical SAM superfamily protein [Streptomyces sp. Sv. ACTE SirexAA-E]		28.619	59	14	360000000	81000000	88000000	1.783
SACTE_2215 snapalysin [Streptomyces sp. Sv. ACTE SirexAA-E]	SP(Sec/SPI)	39.0625	9	4		36000000	24000000	1.783
SACTE_1605 2-oxoglutarate dehydrogenase E2 component [Streptomyces sp. Sv. ACTE SirexAA-E]		19.7368	64	10	50000000	90000000	99000000	1.783
SACTE_0844 chitinase [Streptomyces sp. Sv. ACTE SirexAA-E]	SP(Sec/SPI)	20.0466	23	7	36000000	22000000	26000000	1.783
SACTE_1995 glutamate-5-semialdehyde dehydrogenase [Streptomyces sp. Sv. ACTE SirexAA-E]		35.5972	30	10	7800000	37000000	28000000	1.754
SACTE_1136 N-acetylmuramoyl-L-alanine amidase [Streptomyces sp. Sv. ACTE SirexAA-E]		29.7844	83	15	97000000	200000000	210000000	1.748
SACTE_4610 putative thioredoxin [Streptomyces sp. Sv. ACTE SirexAA-E]		26.6254	31	6	12000000	110000000	74000000	1.738
SACTE_0365 Serine protease, subtilisin family [Streptomyces sp. Sv. ACTE SirexAA-E]	SP(Sec/SPI)	29.6954	17	6		67000000	47000000	1.738
SACTE_1310 Pectate lyase [Streptomyces sp. Sv. ACTE SirexAA-E]	TAT(Tat/SPI)	31.7857	20	6	36000000	27000000	28000000	1.738
SACTE_5342 sulfite reductase (ferredoxin) [Streptomyces sp. Sv. ACTE SirexAA-E]		28.7234	42	14		110000000	130000000	1.707
SACTE_4690 SH3 domain-containing protein [Streptomyces sp. Sv. ACTE SirexAA-E]	SP(Sec/SPI)	28.9256	20	2	66000000	390000000	56000000	1.683
SACTE_5705 hypothetical protein [Streptomyces sp. Sv. ACTE SirexAA-E]		24.7863	19	2	1900000	50000000	65000000	1.683
SACTE_4899 protein of unknown function (DUF397) [Streptomyces sp. Sv. ACTE SirexAA-E]		40.2597	17	3		62000000	95000000	1.683
SACTE_3019 transcriptional regulator [Streptomyces sp. Sv. ACTE SirexAA-E]		35.2679	19	6	7900000	34000000	16000000	1.683
SACTE_2102 ATP-binding cassette protein, ChvD family [Streptomyces sp. Sv. ACTE SirexAA-E]		24.1877	44	10	4800000	80000000	97000000	1.683
SACTE_0872 IMP dehydrogenase [Streptomyces sp. Sv. ACTE SirexAA-E]		37.2709	25	10		87000000	30000000	1.683
SACTE_3382 dye decolorizing peroxidase [Streptomyces sp. Sv. ACTE SirexAA-E]	TAT(Tat/SPI)	26.4977	37	8		96000000	88000000	1.649
SACTE_2777 porphobilinogen synthase [Streptomyces sp. Sv. ACTE SirexAA-E]		28.3988	45	6	17000000	75000000	73000000	1.637
SACTE_2702 probable F420-dependent oxidoreductase, Rv2161c family [Streptomyces sp. Sv. ACTE SirexAA-E]		47.331	19	8		50000000	41000000	1.637
SACTE_0810 mannose-1-phosphate guanylyltransferase / phosphomannomutase [Streptomyces sp. Sv. ACTE SirexAA-E]		37.9061	72	20	11000000	110000000	120000000	1.63
SACTE_1433 pyruvate kinase [Streptomyces sp. Sv. ACTE SirexAA-E]		37.7358	58	11	8400000	73000000	110000000	1.626
SACTE_0561 Glycosyl hydrolases family 43 [Streptomyces sp. Sv. ACTE SirexAA-E]		31.2422	54	17	40000000	64000000	45000000	1.622
SACTE_2544 acetyl-CoA C-acetyltransferase [Streptomyces sp. Sv. ACTE SirexAA-E]		33.7438	26	8	10000000	190000000	190000000	1.61
SACTE_1250 Serine protease, subtilisin family [Streptomyces sp. Sv. ACTE SirexAA-E]	SP(Sec/SPI)	35.3635	27	9		110000000	120000000	1.61
SACTE_2202 Calcineurin-like phosphoesterase [Streptomyces sp. Sv. ACTE SirexAA-E]		19.8473	13	4		48000000	58000000	1.61
SACTE_3284 serine/threonine protein kinase [Streptomyces sp. Sv. ACTE SirexAA-E]		21.0687	70	11	1800000	100000000	91000000	1.581
SACTE_0739 Saccharopine dehydrogenase NADP binding domain-containing protein [Streptomyces sp. Sv. ACTE SirexAA-E]		35.7702	35	9	11000000	59000000	48000000	1.565
SACTE_0900 chorismate synthase [Streptomyces sp. Sv. ACTE SirexAA-E]		27.665	24	7	8300000	76000000	78000000	1.565
SACTE_3460 Isocitrate/isopropylmalate dehydrogenase [Streptomyces sp. Sv. ACTE SirexAA-E]		36.6577	22	9		50000000	64000000	1.555
SACTE_2065 Subtilase family protein [Streptomyces sp. Sv. ACTE SirexAA-E]	SP(Sec/SPI)	31.6364	83	23	4300000	510000000	560000000	1.548
SACTE_3954 LSU ribosomal protein L10P [Streptomyces sp. Sv. ACTE SirexAA-E]		48.6486	19	6	31000000	51000000	57000000	1.512
SACTE_4262 conserved hypothetical protein [Streptomyces sp. Sv. ACTE SirexAA-E]	LIPO(Sec/SPII)	37.7551	8	4		22000000	33000000	1.512
SACTE_3241 pyruvate dehydrogenase E1 component alpha subunit [Streptomyces sp. Sv. ACTE SirexAA-E]		29.5812	21	8	27000000	32000000	37000000	1.512
SACTE_0583 Serine/threonine protein kinase [Streptomyces sp. Sv. ACTE SirexAA-E]		25.6032	116	11	74000000	130000000	61000000	1.512
SACTE_4575 cob(I)alamin adenosyltransferase [Streptomyces sp. Sv. ACTE SirexAA-E]		34.7368	13	4	4900000	36000000	37000000	1.512
SACTE_0628 MbtH protein [Streptomyces sp. Sv. ACTE SirexAA-E]		24.2857	4	2	6000000			1.512
SACTE_1359 6-phosphogluconolactonase [Streptomyces sp. Sv. ACTE SirexAA-E]		29.2308	14	6		29000000	26000000	1.512
SACTE_4478 serine/threonine-protein kinase RsbW [Streptomyces sp. Sv. ACTE SirexAA-E]		34.3066	7	3		22000000	6700000	1.512
SACTE_6297 peptide/nickel transport system substrate-binding protein [Streptomyces sp. Sv. ACTE SirexAA-E]	LIPO(Sec/SPII)	37.4564	39	15	120000000	24000000	10000000	1.512
SACTE_3537 Predicted oxidoreductase [Streptomyces sp. Sv. ACTE SirexAA-E]		15.9236	53	5	26000000	360000000	200000000	1.512
SACTE_4952 MT0933-like antitoxin protein [Streptomyces sp. Sv. ACTE SirexAA-E]		22.2222	10	1	51000000	50000000	50000000	1.512
SACTE_5387 conserved hypothetical protein [Streptomyces sp. Sv. ACTE SirexAA-E]		20.7865	3	2		57000000	54000000	1.512
SACTE_0132 conserved hypothetical protein [Streptomyces sp. Sv. ACTE SirexAA-E]	SP(Sec/SPI)	11.1111	5	1	2300000	63000000	32000000	1.512
SACTE_1111 Acetylornithine deacetylase/Succinyl-diaminopimelate desuccinylase [Streptomyces sp. Sv. ACTE SirexAA-E]		29.0541	31	11	26000000	82000000	77000000	1.512
SACTE_4509 2-oxoglutarate dehydrogenase E1 component [Streptomyces sp. Sv. ACTE SirexAA-E]		30.625	93	25	28000000	150000000	150000000	1.495
SACTE_4354 dipeptidyl-peptidase-4 [Streptomyces sp. Sv. ACTE SirexAA-E]		26.1669	24	13	5900000	58000000	57000000	1.482
SACTE_0669 adenylosuccinate lyase [Streptomyces sp. Sv. ACTE SirexAA-E]		28.9308	30	11		64000000	56000000	1.477
SACTE_2801 dihydroxy-acid dehydratase [Streptomyces sp. Sv. ACTE SirexAA-E]		35.3896	64	12	41000000	130000000	120000000	1.448
SACTE_3974 SSU ribosomal protein S3P [Streptomyces sp. Sv. ACTE SirexAA-E]		22.6619	53	5	29000000	98000000	110000000	1.448
SACTE_0222 Peptidase propeptide and YPEB domain-containing protein [Streptomyces sp. Sv. ACTE SirexAA-E]	LIPO(Sec/SPII)	24.5421	31	4	52000000	86000000	160000000	1.424
SACTE_1872 CubicO group peptidase, beta-lactamase class C family [Streptomyces sp. Sv. ACTE SirexAA-E]		18.8889	11	4	9300000	64000000	50000000	1.424
SACTE_5166 Beta-xylosidase, GH43 family [Streptomyces sp. Sv. ACTE SirexAA-E]	SP(Sec/SPI)	28.4294	22	9	38000000	18000000	6700000	1.424
SACTE_2233 PS-10 peptidase S37 [Streptomyces sp. Sv. ACTE SirexAA-E]	SP(Sec/SPI)	24.7967	26	8		100000000	83000000	1.424
SACTE_3503 phosphoribosylformylglycinamidine synthase [Streptomyces sp. Sv. ACTE SirexAA-E]		27.4336	16	5	4700000	27000000	22000000	1.424
SACTE_2002 dTDP-4-dehydrorhamnose 3,5-epimerase [Streptomyces sp. Sv. ACTE SirexAA-E]		35.6784	40	4	25000000	110000000	130000000	1.424
SACTE_5232 probable phosphoglycerate mutase [Streptomyces sp. Sv. ACTE SirexAA-E]		28.3654	14	4		16000000	18000000	1.424
SACTE_6558 hypothetical protein [Streptomyces sp. Sv. ACTE SirexAA-E]	SP(Sec/SPI)	19.5565	27	7		150000000	120000000	1.404
SACTE_0891 aspartate carbamoyltransferase [Streptomyces sp. Sv. ACTE SirexAA-E]		28.0597	12	6		46000000	41000000	1.404
SACTE_2838 osmoprotectant transport system substrate-binding protein [Streptomyces sp. Sv. ACTE SirexAA-E]	LIPO(Sec/SPII)	25.8462	21	7	14000000	70000000	93000000	1.404
SACTE_1650 arabinogalactan oligomer / maltooligosaccharide transport system substrate-binding protein [Streptomyces sp. Sv. ACTE SirexAA-E]	LIPO(Sec/SPII)	28.1324	61	7	31000000	140000000	120000000	1.404
SACTE_3456 hypothetical protein [Streptomyces sp. Sv. ACTE SirexAA-E]		27.1357	8	3		35000000	19000000	1.371
SACTE_0351 iron complex transport system substrate-binding protein [Streptomyces sp. Sv. ACTE SirexAA-E]		27.4576	14	6		37000000	48000000	1.371
SACTE_5259 uroporphyrinogen decarboxylase [Streptomyces sp. Sv. ACTE SirexAA-E]		29.4944	14	6	11000000	41000000	26000000	1.371
SACTE_1481 histidinol dehydrogenase [Streptomyces sp. Sv. ACTE SirexAA-E]		22.7273	20	6	640000	24000000	35000000	1.371
SACTE_0080 chitin-binding protein [Streptomyces sp. Sv. ACTE SirexAA-E]	SP(Sec/SPI)	29.0698	6	3	31000000			1.371
SACTE_2394 nicotinamidase/pyrazinamidase [Streptomyces sp. Sv. ACTE SirexAA-E]		27.8351	10	3	3700000	48000000	58000000	1.371
SACTE_0737 Cytochrome P450 [Streptomyces sp. Sv. ACTE SirexAA-E]		21.3429	45	7		140000000	120000000	1.346
SACTE_4145 basic membrane protein A [Streptomyces sp. Sv. ACTE SirexAA-E]	LIPO(Sec/SPII)	32.9545	18	7	5900000	29000000	24000000	1.336
SACTE_0687 Uncharacterized conserved protein, DUF885 familyt [Streptomyces sp. Sv. ACTE SirexAA-E]		30.2491	22	10		87000000	110000000	1.326
SACTE_4757 acetyl-CoA carboxylase carboxyltransferase subunit beta /acetyl-CoA carboxylase carboxyltransferase subunit alpha [Streptomyces sp. Sv. ACTE SirexAA-E]		28.6528	36	11	8600000	44000000	34000000	1.326
SACTE_4940 Rhodanese-related sulfurtransferase [Streptomyces sp. Sv. ACTE SirexAA-E]		37.8698	10	4	26000000	27000000		1.31
SACTE_6382 deazaflavin-dependent oxidoreductase, nitroreductase family [Streptomyces sp. Sv. ACTE SirexAA-E]		24.4898	10	3		43000000	48000000	1.31
SACTE_1169 streptogrisin B [Streptomyces sp. Sv. ACTE SirexAA-E]	SP(Sec/SPI)	23.3553	19	3	1300000	40000000	27000000	1.31
SACTE_4283 alkyl hydroperoxide reductase subunit D [Streptomyces sp. Sv. ACTE SirexAA-E]		17.9775	20	3	3100000	44000000	71000000	1.31
SACTE_0983 glutamate N-acetyltransferase [Streptomyces sp. Sv. ACTE SirexAA-E]		34.375	32	7	21000000	79000000	43000000	1.31
SACTE_2342 conserved hypothetical protein [Streptomyces sp. Sv. ACTE SirexAA-E]		17.5573	19	3		56000000	95000000	1.31
SACTE_1431 response regulator receiver and ANTAR domain protein [Streptomyces sp. Sv. ACTE SirexAA-E]		26.6055	9	4	3100000	17000000	15000000	1.31
SACTE_2518 Acyl-CoA dehydrogenase [Streptomyces sp. Sv. ACTE SirexAA-E]		22.5974	13	8		26000000	20000000	1.31
[truncated: 975 more rows]
