# Supplementary material for: Multi-proteomics reveals integrated metabolic and regulatory networks for xylan catabolism in Streptomyces sp. SirexAA-E
Source: Microbiol Spectr. 2025 Nov 20;14(1):e02251-25. doi: 10.1128/spectrum.02251-25 (PMC12772271; doi:10.1128/spectrum.02251-25)
Supplement: Tables S5 to S8 — Quantitative intracellular proteomics. [file spectrum.02251-25-s0003.xlsx]

## Sheet: Summary
Table S5-8. Protein list of quantitaive intracellular protemics
Table S5. All quantified proteins determined in xylose/glucose by the intracellular proteomics
Table S6. All quantified proteins determined in xylobiose/glucoseby the intracellular proteomics
Table S7. All quantified proteins determined in xylan/glucose by the intracellular proteomics
Table S8. Grouped proteins according to the Venn diagram (Fig. S3)

## Sheet: Table S5
Table S5. All quantified proteins determined in xylose/glucose by the intracellular proteomics
Description	%Coverage of detected protein	# PSMs (Spectrum counts)	# Unique Peptides	Abundance ratio (Xylose/glucose)	emPAI (overall abundance from three replicates)
SACTE_3882 NADH dehydrogenase subunit F [Streptomyces sp. Sv. ACTE SirexAA-E]	4.59519	3	2	4.02513	0.292
SACTE_3881 NADH-quinone oxidoreductase subunit E [Streptomyces sp. Sv. ACTE SirexAA-E]	2.80702	1	1	3.87805	0.194
SACTE_5567 Cytochrome P450 [Streptomyces sp. Sv. ACTE SirexAA-E]	11.9512	7	4	3.04858	0.425
SACTE_5760 ribose transport system ATP-binding protein [Streptomyces sp. Sv. ACTE SirexAA-E]	12.8906	10	6	2.93701	0.812
SACTE_5472 malate synthase [Streptomyces sp. Sv. ACTE SirexAA-E]	4.26716	3	3	2.90625	0.225
SACTE_3885 NADH-quinone oxidoreductase subunit I [Streptomyces sp. Sv. ACTE SirexAA-E]	8.58586	3	2	2.76648	0.778
SACTE_1901 alpha-N-arabinofuranosidase [Streptomyces sp. Sv. ACTE SirexAA-E]	4.55446	3	2	2.73832	0.136
SACTE_1898 putative multiple sugar transport system substrate-binding protein [Streptomyces sp. Sv. ACTE SirexAA-E]	18.9702	15	7	2.66972	1.462
SACTE_0953 Sugar phosphate permease [Streptomyces sp. Sv. ACTE SirexAA-E]	2.44444	1	1	2.58423	0.155
SACTE_0718 peptide/nickel transport system substrate-binding protein [Streptomyces sp. Sv. ACTE SirexAA-E]	1.52091	1	1	2.57782	0.077
SACTE_6519 NitT/TauT family transport system permease protein [Streptomyces sp. Sv. ACTE SirexAA-E]	6	2	1	2.40716	0.334
SACTE_1504 transcriptional regulator, TraR/DksA family [Streptomyces sp. Sv. ACTE SirexAA-E]	3.36134	1	1	2.37838	0.212
SACTE_1900 putative multiple sugar transport system permease protein [Streptomyces sp. Sv. ACTE SirexAA-E]	4.36893	1	1	2.34448	0.166
SACTE_0009 Protein of unknown function (Hypoth_ymh) [Streptomyces sp. Sv. ACTE SirexAA-E]	4.90196	1	1	2.32779	0.259
SACTE_1707 Bifunctional DNA primase/polymerase, N-terminal [Streptomyces sp. Sv. ACTE SirexAA-E]	7.34694	1	1	2.30579	0.179
SACTE_5828 xylose isomerase [Streptomyces sp. Sv. ACTE SirexAA-E]	24.6787	30	9	2.28947	2.162
SACTE_2198 dCTP deaminase [Streptomyces sp. Sv. ACTE SirexAA-E]	6.28571	1	1	2.19489	0.194
SACTE_2103 LPXTG-motif cell wall anchor domain-containing protein/TQXA domain-containing protein [Streptomyces sp. Sv. ACTE SirexAA-E]	10	10	5	2.12989	0.823
SACTE_0534 xylobiose transport system substrate-binding protein [Streptomyces sp. Sv. ACTE SirexAA-E]	13.7931	13	5	2.12012	0.859
SACTE_3888 NADH-quinone oxidoreductase subunit L [Streptomyces sp. Sv. ACTE SirexAA-E]	1.08696	1	1	2.08642	0.105
SACTE_5761 ribose transport system permease protein [Streptomyces sp. Sv. ACTE SirexAA-E]	25.5743	35	16	2.08642	6.11
SACTE_3849 Protein of unknown function (DUF2809) [Streptomyces sp. Sv. ACTE SirexAA-E]	6.38298	1	1	2.02572	0.468
SACTE_2094 von Willebrand factor type A domain-containing protein [Streptomyces sp. Sv. ACTE SirexAA-E]	5.32151	2	2	2.02115	0.166
SACTE_6141 NADPH:quinone reductase [Streptomyces sp. Sv. ACTE SirexAA-E]	3.51906	1	1	2.02115	0.179
SACTE_4368 ATP-binding protein [Streptomyces sp. Sv. ACTE SirexAA-E]	10	1	1	1.98507	0.585
SACTE_6380 tRNA threonylcarbamoyl adenosine modification protein, Sua5/YciO/YrdC/YwlC family [Streptomyces sp. Sv. ACTE SirexAA-E]	4.85437	2	1	1.93255	0.292
SACTE_2308 polar amino acid transport system substrate-binding protein [Streptomyces sp. Sv. ACTE SirexAA-E]	13	5	4	1.91545	0.668
SACTE_3412 fatty-acyl-CoA synthase [Streptomyces sp. Sv. ACTE SirexAA-E]	6.0219	3	3	1.85714	0.259
SACTE_5820 glycine betaine/proline transport system permease protein [Streptomyces sp. Sv. ACTE SirexAA-E]	1.6692	1	1	1.83688	0.101
SACTE_4343 oligopeptide transport system substrate-binding protein [Streptomyces sp. Sv. ACTE SirexAA-E]	26.3352	98	14	1.82885	3.417
SACTE_5566 Cytochrome P450 [Streptomyces sp. Sv. ACTE SirexAA-E]	6.32603	3	3	1.82885	0.369
SACTE_1974 small subunit ribosomal protein S20 [Streptomyces sp. Sv. ACTE SirexAA-E]	35.2273	6	5	1.82087	9
SACTE_5231 alpha-D-xyloside xylohydrolase [Streptomyces sp. Sv. ACTE SirexAA-E]	12.5333	13	7	1.8169	0.602
SACTE_1934 pyruvate phosphate dikinase [Streptomyces sp. Sv. ACTE SirexAA-E]	3.433	4	3	1.80505	0.126
SACTE_5579 Acyl transferase domain-containing protein [Streptomyces sp. Sv. ACTE SirexAA-E]	4.82529	8	7	1.80505	0.179
SACTE_1899 monosaccharide ABC transporter ATP-binding protein, CUT2 family [Streptomyces sp. Sv. ACTE SirexAA-E]	8.33333	6	5	1.7894	0.425
SACTE_3309 LSU ribosomal protein L34P [Streptomyces sp. Sv. ACTE SirexAA-E]	15.5556	1	1	1.78552	2.162
SACTE_2533 urocanate hydratase [Streptomyces sp. Sv. ACTE SirexAA-E]	7.22022	5	4	1.78164	0.407
SACTE_3883 NADH-quinone oxidoreductase subunit G [Streptomyces sp. Sv. ACTE SirexAA-E]	12.7229	16	10	1.77778	0.8
SACTE_3179 cold-shock DNA-binding protein family [Streptomyces sp. Sv. ACTE SirexAA-E]	25.3731	3	1	1.77393	2.162
SACTE_1896 2-desacetyl-2-hydroxyethyl bacteriochlorophyllide A dehydrogenase [Streptomyces sp. Sv. ACTE SirexAA-E]	3.24484	1	1	1.77008	0.129
SACTE_5585 putative ABC transport system permease protein [Streptomyces sp. Sv. ACTE SirexAA-E]	7.89474	10	6	1.76243	0.468
SACTE_1248 cation/acetate symporter [Streptomyces sp. Sv. ACTE SirexAA-E]	6.25	7	4	1.75862	0.778
SACTE_5571 amino acid adenylation domain-containing protein [Streptomyces sp. Sv. ACTE SirexAA-E]	3.65385	4	2	1.73973	0.259
SACTE_5827 xylulokinase [Streptomyces sp. Sv. ACTE SirexAA-E]	17.4442	21	6	1.7248	1.512
SACTE_5763 D-ribose pyranase [Streptomyces sp. Sv. ACTE SirexAA-E]	5.42636	1	1	1.72109	0.389
SACTE_3160 cold-shock DNA-binding protein family [Streptomyces sp. Sv. ACTE SirexAA-E]	23.8806	7	1	1.6738	2.162
SACTE_0914 peptidyl-prolyl cis-trans isomerase B (cyclophilin B) [Streptomyces sp. Sv. ACTE SirexAA-E]	18.3908	5	5	1.67023	1.61
SACTE_1063 sec-independent protein translocase protein TatA [Streptomyces sp. Sv. ACTE SirexAA-E]	24.7423	2	1	1.66312	2.162
SACTE_4569 F-type H+-transporting ATPase subunit epsilon [Streptomyces sp. Sv. ACTE SirexAA-E]	8.94309	2	2	1.65604	1.154
SACTE_0368 multiple sugar transport system substrate-binding protein [Streptomyces sp. Sv. ACTE SirexAA-E]	7.3991	4	4	1.63158	0.492
SACTE_2427 Protein of unknown function (DUF3039) [Streptomyces sp. Sv. ACTE SirexAA-E]	23.2323	1	1	1.62123	0.389
SACTE_3832 Uncharacterized protein, contains SIS (Sugar ISomerase) phosphosugar binding domain [Streptomyces sp. Sv. ACTE SirexAA-E]	4.78088	1	1	1.6178	0.194
SACTE_3999 ATPase components of ABC transporters with duplicated ATPase domains [Streptomyces sp. Sv. ACTE SirexAA-E]	2.04082	1	1	1.6178	0.086
SACTE_5983 glyceraldehyde 3-phosphate dehydrogenase [Streptomyces sp. Sv. ACTE SirexAA-E]	4.9896	3	3	1.61438	0.28
SACTE_0313 Protein of unknown function (DUF2795) [Streptomyces sp. Sv. ACTE SirexAA-E]	17.1875	2	1	1.61097	0.468
SACTE_3692 S-adenosyl methyltransferase [Streptomyces sp. Sv. ACTE SirexAA-E]	3.22581	1	1	1.61097	0.155
SACTE_4775 DNA-binding protein HU-beta [Streptomyces sp. Sv. ACTE SirexAA-E]	4.58716	4	1	1.60078	0.389
SACTE_5740 monosaccharide ABC transporter substrate-binding protein, CUT2 family [Streptomyces sp. Sv. ACTE SirexAA-E]	8.11594	4	4	1.59403	0.492
SACTE_4224 phosphoenolpyruvate carboxykinase (GTP) [Streptomyces sp. Sv. ACTE SirexAA-E]	9.04605	9	5	1.58732	0.655
SACTE_1250 Serine protease, subtilisin family [Streptomyces sp. Sv. ACTE SirexAA-E]	9.43026	6	5	1.58065	0.616
SACTE_5904 ATPase components of ABC transporters with duplicated ATPase domains [Streptomyces sp. Sv. ACTE SirexAA-E]	2.01465	1	1	1.57732	0.072
SACTE_5226 beta-glucosidase [Streptomyces sp. Sv. ACTE SirexAA-E]	2.61438	2	1	1.574	0.086
SACTE_5759 transcriptional regulator, LacI family [Streptomyces sp. Sv. ACTE SirexAA-E]	15.9763	14	4	1.574	0.968
SACTE_2610 ATP-binding cassette, subfamily F, uup [Streptomyces sp. Sv. ACTE SirexAA-E]	2.98507	2	2	1.57069	0.141
SACTE_1140 Acyl dehydratase [Streptomyces sp. Sv. ACTE SirexAA-E]	5.88235	2	1	1.5641	0.292
SACTE_1267 ATPase components of ABC transporters with duplicated ATPase domains [Streptomyces sp. Sv. ACTE SirexAA-E]	3.57143	2	2	1.5641	0.16
SACTE_1020 D-serine deaminase, pyridoxal phosphate-dependent [Streptomyces sp. Sv. ACTE SirexAA-E]	1.75	1	1	1.55754	0.129
SACTE_5804 Tetratricopeptide repeat-containing protein [Streptomyces sp. Sv. ACTE SirexAA-E]	5.0519	7	6	1.55428	0.164
SACTE_0919 preprotein translocase subunit SecD [Streptomyces sp. Sv. ACTE SirexAA-E]	3.25901	7	2	1.54777	0.334
SACTE_3890 NADH-quinone oxidoreductase subunit N [Streptomyces sp. Sv. ACTE SirexAA-E]	5.99647	3	2	1.54777	0.54
SACTE_2745 Signal transduction histidine kinase [Streptomyces sp. Sv. ACTE SirexAA-E]	16.4975	7	6	1.53807	0.823
SACTE_5394 pyruvate dehydrogenase (quinone) [Streptomyces sp. Sv. ACTE SirexAA-E]	1.2069	1	1	1.53807	0.101
SACTE_1895 galactonate dehydratase [Streptomyces sp. Sv. ACTE SirexAA-E]	2.60417	1	1	1.53485	0.122
SACTE_1287 ectoine hydroxylase [Streptomyces sp. Sv. ACTE SirexAA-E]	8.75421	5	3	1.53165	0.438
SACTE_4639 Zn-dependent metalloprotease [Streptomyces sp. Sv. ACTE SirexAA-E]	6.15836	7	4	1.53165	0.389
SACTE_2195 Polyketide cyclase / dehydrase and lipid transport [Streptomyces sp. Sv. ACTE SirexAA-E]	19.4444	3	3	1.51889	0.874
SACTE_6222 L-histidine Nalpha-methyltransferase [Streptomyces sp. Sv. ACTE SirexAA-E]	12.8125	4	4	1.51889	0.719
SACTE_0720 3-oxoacyl-[acyl-carrier protein] reductase [Streptomyces sp. Sv. ACTE SirexAA-E]	16.2055	9	5	1.51572	1.254
SACTE_5569 [acyl-carrier-protein] S-malonyltransferase [Streptomyces sp. Sv. ACTE SirexAA-E]	6.10932	2	2	1.51572	0.292
SACTE_4359 ABC-2 type transport system ATP-binding protein [Streptomyces sp. Sv. ACTE SirexAA-E]	8.03859	2	2	1.51256	0.233
SACTE_5581 Acyl transferase domain-containing protein [Streptomyces sp. Sv. ACTE SirexAA-E]	4.61509	28	17	1.51256	0.197
SACTE_4612 putative cholesterol esterase [Streptomyces sp. Sv. ACTE SirexAA-E]	28.2407	13	5	1.50941	2.455
SACTE_2561 SurA N-terminal domain-containing protein [Streptomyces sp. Sv. ACTE SirexAA-E]	25.6881	12	5	1.49377	2.162
SACTE_3867 de-hypoxanthine futalosine cyclase [Streptomyces sp. Sv. ACTE SirexAA-E]	1.75439	3	2	1.49066	0.233
SACTE_0006 hypothetical protein [Streptomyces sp. Sv. ACTE SirexAA-E]	4.81928	1	1	1.48139	0.292
SACTE_2454 alpha-glucoside transport system substrate-binding protein [Streptomyces sp. Sv. ACTE SirexAA-E]	9.15179	8	5	1.47831	0.585
SACTE_3886 NADH-quinone oxidoreductase subunit J [Streptomyces sp. Sv. ACTE SirexAA-E]	9.375	3	2	1.47219	1.154
SACTE_5605 4-aminobutyrate aminotransferase [Streptomyces sp. Sv. ACTE SirexAA-E]	5.15222	2	2	1.47219	0.202
SACTE_3955 LSU ribosomal protein L12P [Streptomyces sp. Sv. ACTE SirexAA-E]	33.0709	96	6	1.46609	45.416
SACTE_5606 dihydropyrimidinase [Streptomyces sp. Sv. ACTE SirexAA-E]	1.51188	1	1	1.46609	0.093
SACTE_4283 alkyl hydroperoxide reductase subunit D [Streptomyces sp. Sv. ACTE SirexAA-E]	12.9213	3	2	1.46305	0.52
SACTE_4468 N,N'-diacetylchitobiose transport system substrate-binding protein [Streptomyces sp. Sv. ACTE SirexAA-E]	13.6574	10	7	1.46002	1.096
SACTE_0441 Pyridoxamine 5'-phosphate oxidase [Streptomyces sp. Sv. ACTE SirexAA-E]	11.2676	1	1	1.44798	0.233
SACTE_4153 RNA polymerase sigma-70 factor, ECF subfamily [Streptomyces sp. Sv. ACTE SirexAA-E]	3.32326	1	1	1.44798	0.166
SACTE_5762 ribokinase [Streptomyces sp. Sv. ACTE SirexAA-E]	11.4286	5	4	1.44798	0.624
SACTE_1107 conserved hypothetical protein [Streptomyces sp. Sv. ACTE SirexAA-E]	6.42202	2	2	1.44499	0.585
SACTE_1469 TIGR03085 family protein [Streptomyces sp. Sv. ACTE SirexAA-E]	7.14286	3	2	1.43902	0.389
SACTE_1897 conserved hypothetical protein [Streptomyces sp. Sv. ACTE SirexAA-E]	2.44648	1	1	1.43902	0.11
SACTE_4251 pilus assembly protein CpaB [Streptomyces sp. Sv. ACTE SirexAA-E]	5.06329	2	1	1.43902	0.212
SACTE_2149 rhamnose transport system substrate-binding protein [Streptomyces sp. Sv. ACTE SirexAA-E]	11.6343	6	4	1.43605	0.73
SACTE_5330 streptogrisin A [Streptomyces sp. Sv. ACTE SirexAA-E]	7.28477	6	2	1.43309	0.425
SACTE_1041 glycine betaine/proline transport system substrate-binding protein [Streptomyces sp. Sv. ACTE SirexAA-E]	2.84414	2	2	1.43013	0.125
SACTE_4263 Outer membrane protein OmpA [Streptomyces sp. Sv. ACTE SirexAA-E]	17.3709	5	3	1.43013	0.701
SACTE_0325 Stress response protein SCP2 [Streptomyces sp. Sv. ACTE SirexAA-E]	7.73196	6	2	1.42718	0.995
SACTE_5595 Nucleotidyl transferase [Streptomyces sp. Sv. ACTE SirexAA-E]	5.48523	1	1	1.42424	0.233
SACTE_1298 Selenocysteine lyase/Cysteine desulfurase [Streptomyces sp. Sv. ACTE SirexAA-E]	4.23729	3	2	1.41838	0.245
SACTE_1032 NAD(P)-dependent dehydrogenase, short-chain alcohol dehydrogenase family [Streptomyces sp. Sv. ACTE SirexAA-E]	14.3382	4	3	1.41546	1.154
SACTE_5709 transcriptional regulator, IclR family [Streptomyces sp. Sv. ACTE SirexAA-E]	7.25191	4	2	1.41255	0.438
SACTE_1958 phosphate starvation-inducible protein PhoH [Streptomyces sp. Sv. ACTE SirexAA-E]	1.14613	1	1	1.40964	0.058
SACTE_4793 ribonuclease-3 [Streptomyces sp. Sv. ACTE SirexAA-E]	6.93431	3	2	1.40964	0.259
SACTE_5838 Signal transduction histidine kinase [Streptomyces sp. Sv. ACTE SirexAA-E]	6.76417	4	3	1.40674	0.233
SACTE_4785 large subunit ribosomal protein L28 [Streptomyces sp. Sv. ACTE SirexAA-E]	26.2295	3	2	1.40385	2.162
SACTE_4922 SSU ribosomal protein S12P methylthiotransferase [Streptomyces sp. Sv. ACTE SirexAA-E]	2.03252	1	1	1.40385	0.075
SACTE_3889 NADH-quinone oxidoreductase subunit M [Streptomyces sp. Sv. ACTE SirexAA-E]	4.0153	3	2	1.40096	0.438
SACTE_5576 Acyl transferase domain-containing protein [Streptomyces sp. Sv. ACTE SirexAA-E]	2.49792	7	5	1.39808	0.095
SACTE_4262 conserved hypothetical protein [Streptomyces sp. Sv. ACTE SirexAA-E]	33.6735	6	4	1.39521	1.512
SACTE_4863 succinate semialdehyde dehydrogenase [Streptomyces sp. Sv. ACTE SirexAA-E]	2.079	1	1	1.39234	0.086
SACTE_4772 3-isopropylmalate dehydratase, large subunit [Streptomyces sp. Sv. ACTE SirexAA-E]	3.15789	2	2	1.38663	0.194
SACTE_1689 oleandomycin transport system ATP-binding protein [Streptomyces sp. Sv. ACTE SirexAA-E]	4.42478	1	1	1.38379	0.116
SACTE_0893 Helix-turn-helix [Streptomyces sp. Sv. ACTE SirexAA-E]	18.6747	10	3	1.37812	1.154
SACTE_2186 CubicO group peptidase, beta-lactamase class C family [Streptomyces sp. Sv. ACTE SirexAA-E]	9.39948	9	2	1.37248	0.245
SACTE_4344 oligopeptide transport system permease protein [Streptomyces sp. Sv. ACTE SirexAA-E]	2.58065	1	1	1.37248	0.194
SACTE_2470 conserved hypothetical protein [Streptomyces sp. Sv. ACTE SirexAA-E]	5.35714	1	1	1.36967	0.292
SACTE_1843 hypothetical protein [Streptomyces sp. Sv. ACTE SirexAA-E]	10	1	1	1.36686	0.585
SACTE_0222 Peptidase propeptide and YPEB domain-containing protein [Streptomyces sp. Sv. ACTE SirexAA-E]	7.69231	4	3	1.36407	0.701
SACTE_0830 hypothetical protein [Streptomyces sp. Sv. ACTE SirexAA-E]	8.46154	4	1	1.36407	0.778
SACTE_3982 SSU ribosomal protein S8P [Streptomyces sp. Sv. ACTE SirexAA-E]	33.3333	30	5	1.36407	2.162
SACTE_2164 3D-(3,5/4)-trihydroxycyclohexane-1,2-dione acylhydrolase (decyclizing) [Streptomyces sp. Sv. ACTE SirexAA-E]	1.57233	1	1	1.36128	0.105
SACTE_5236 N-acetylglucosamine transport system substrate-binding protein [Streptomyces sp. Sv. ACTE SirexAA-E]	8.50622	8	7	1.36128	0.778
SACTE_4842 putative ABC transport system ATP-binding protein [Streptomyces sp. Sv. ACTE SirexAA-E]	3.26531	1	1	1.34192	0.194
SACTE_1998 Polysaccharide pyruvyl transferase family protein WcaK [Streptomyces sp. Sv. ACTE SirexAA-E]	1.46444	1	1	1.33918	0.068
SACTE_1430 amino acid/amide ABC transporter ATP-binding protein 2, HAAT family [Streptomyces sp. Sv. ACTE SirexAA-E]	10.5042	2	2	1.33645	0.389
SACTE_4632 1,4-alpha-glucan branching enzyme [Streptomyces sp. Sv. ACTE SirexAA-E]	4.59906	3	3	1.33645	0.17
SACTE_5580 Acyl transferase domain-containing protein [Streptomyces sp. Sv. ACTE SirexAA-E]	6.87697	14	10	1.33645	0.307
SACTE_3993 small subunit ribosomal protein S13 [Streptomyces sp. Sv. ACTE SirexAA-E]	38.0952	17	6	1.33372	4.012
SACTE_6390 Aldo/keto reductase [Streptomyces sp. Sv. ACTE SirexAA-E]	9.12409	3	2	1.33372	0.334
SACTE_1593 phage shock protein A (PspA) family protein [Streptomyces sp. Sv. ACTE SirexAA-E]	28.8462	14	9	1.331	3.217
SACTE_3941 large subunit ribosomal protein L33 [Streptomyces sp. Sv. ACTE SirexAA-E]	33.3333	2	2	1.32829	3.642
SACTE_5573 diaminopimelate decarboxylase [Streptomyces sp. Sv. ACTE SirexAA-E]	8.49515	3	3	1.32288	0.318
SACTE_0397 2-desacetyl-2-hydroxyethyl bacteriochlorophyllide A dehydrogenase [Streptomyces sp. Sv. ACTE SirexAA-E]	4.25532	1	1	1.31481	0.145
SACTE_1650 arabinogalactan oligomer / maltooligosaccharide transport system substrate-binding protein [Streptomyces sp. Sv. ACTE SirexAA-E]	9.92908	5	4	1.31214	0.73
SACTE_5220 aconitase [Streptomyces sp. Sv. ACTE SirexAA-E]	16.2431	42	13	1.31214	1.19
SACTE_5582 Acyl transferase domain-containing protein [Streptomyces sp. Sv. ACTE SirexAA-E]	5.46022	5	2	1.30947	0.182
SACTE_4362 two component transcriptional regulator, LuxR family [Streptomyces sp. Sv. ACTE SirexAA-E]	4.4335	1	1	1.29885	0.212
SACTE_5758 hypothetical protein [Streptomyces sp. Sv. ACTE SirexAA-E]	3.15789	1	1	1.29621	0.116
SACTE_1087 methionine synthase (B12-dependent) [Streptomyces sp. Sv. ACTE SirexAA-E]	2.99145	4	3	1.29358	0.145
SACTE_5577 Acyl transferase domain-containing protein [Streptomyces sp. Sv. ACTE SirexAA-E]	4.6505	13	9	1.29358	0.193
SACTE_5568 L-proline amide hydrolase [Streptomyces sp. Sv. ACTE SirexAA-E]	4.2623	1	1	1.29095	0.155
SACTE_3984 LSU ribosomal protein L18P [Streptomyces sp. Sv. ACTE SirexAA-E]	22.8346	4	3	1.28833	1.371
SACTE_4554 LSU ribosomal protein L31P [Streptomyces sp. Sv. ACTE SirexAA-E]	18.9189	3	2	1.28833	1.512
SACTE_4679 peptide/nickel transport system ATP-binding protein [Streptomyces sp. Sv. ACTE SirexAA-E]	12.0092	12	6	1.2805	1.154
SACTE_1241 TldD protein [Streptomyces sp. Sv. ACTE SirexAA-E]	20.7101	10	8	1.2779	0.778
SACTE_0659 biotin synthase [Streptomyces sp. Sv. ACTE SirexAA-E]	4.84694	3	2	1.27531	0.311
SACTE_1844 5-methylcytosine-specific restriction enzyme A [Streptomyces sp. Sv. ACTE SirexAA-E]	6.28743	3	3	1.27531	0.369
SACTE_0220 hypothetical protein [Streptomyces sp. Sv. ACTE SirexAA-E]	4.32432	2	2	1.27273	0.186
SACTE_3958 SSU ribosomal protein S12P [Streptomyces sp. Sv. ACTE SirexAA-E]	28.4553	15	5	1.27273	9
SACTE_2525 DNA-binding response regulator, OmpR family, contains REC and winged-helix (wHTH) domain [Streptomyces sp. Sv. ACTE SirexAA-E]	6.66667	2	1	1.27015	0.179
SACTE_5090 cytochrome c oxidase subunit 1 [Streptomyces sp. Sv. ACTE SirexAA-E]	7.14286	5	1	1.27015	0.931
SACTE_4483 Cyclic nucleotide-binding domain-containing protein [Streptomyces sp. Sv. ACTE SirexAA-E]	25.4818	42	12	1.26757	2.29
SACTE_4346 peptide/nickel transport system ATP-binding protein [Streptomyces sp. Sv. ACTE SirexAA-E]	4.82955	3	2	1.26501	0.318
SACTE_2059 superoxide dismutase, Fe-Mn family [Streptomyces sp. Sv. ACTE SirexAA-E]	25.8216	17	4	1.25479	3.642
SACTE_0954 hypothetical protein [Streptomyces sp. Sv. ACTE SirexAA-E]	12.766	1	1	1.25225	0.585
SACTE_1615 lipoic acid synthetase [Streptomyces sp. Sv. ACTE SirexAA-E]	5.16717	2	2	1.25225	0.222
SACTE_1847 Putative adhesin [Streptomyces sp. Sv. ACTE SirexAA-E]	3.50195	2	1	1.25225	0.179
SACTE_6300 pentalenic acid synthase [Streptomyces sp. Sv. ACTE SirexAA-E]	6.17284	3	2	1.25225	0.334
SACTE_2214 transcriptional regulator, LacI family [Streptomyces sp. Sv. ACTE SirexAA-E]	7.34463	2	2	1.24972	0.311
SACTE_0377 monosaccharide ABC transporter substrate-binding protein, CUT2 family [Streptomyces sp. Sv. ACTE SirexAA-E]	3.3241	2	1	1.24719	0.245
SACTE_2643 UTP--glucose-1-phosphate uridylyltransferase [Streptomyces sp. Sv. ACTE SirexAA-E]	3.66667	1	1	1.24719	0.136
SACTE_6294 peptide/nickel transport system ATP-binding protein [Streptomyces sp. Sv. ACTE SirexAA-E]	2.78293	1	1	1.24719	0.077
SACTE_1903 hypothetical protein [Streptomyces sp. Sv. ACTE SirexAA-E]	2.92398	2	1	1.24467	0.136
SACTE_3981 SSU ribosomal protein S14P [Streptomyces sp. Sv. ACTE SirexAA-E]	13.1148	2	1	1.24467	9
SACTE_4345 oligopeptide transport system permease protein [Streptomyces sp. Sv. ACTE SirexAA-E]	4.7619	3	2	1.23964	0.468
SACTE_2272 butyryl-CoA dehydrogenase [Streptomyces sp. Sv. ACTE SirexAA-E]	2.31959	1	1	1.23714	0.089
SACTE_2821 Lsr2 protein [Streptomyces sp. Sv. ACTE SirexAA-E]	30.6306	8	4	1.23214	4.179
SACTE_5134 conserved hypothetical protein [Streptomyces sp. Sv. ACTE SirexAA-E]	9.40171	1	1	1.23214	0.212
SACTE_0515 glycerophosphoryl diester phosphodiesterase [Streptomyces sp. Sv. ACTE SirexAA-E]	4.84581	1	1	1.22965	0.136
SACTE_2432 DNA helicase IV [Streptomyces sp. Sv. ACTE SirexAA-E]	1.51515	1	1	1.22965	0.048
SACTE_1574 ubiquinol-cytochrome c reductase cytochrome b subunit [Streptomyces sp. Sv. ACTE SirexAA-E]	6.09982	6	3	1.22469	0.369
SACTE_1224 SPFH domain, Band 7 family protein [Streptomyces sp. Sv. ACTE SirexAA-E]	29.1262	17	8	1.21976	1.512
SACTE_3174 NAD(P)-dependent dehydrogenase, short-chain alcohol dehydrogenase family [Streptomyces sp. Sv. ACTE SirexAA-E]	19.7628	4	4	1.21976	0.719
SACTE_2760 Helix-turn-helix domain-containing protein [Streptomyces sp. Sv. ACTE SirexAA-E]	3.2	1	1	1.21729	0.122
SACTE_3880 NADH dehydrogenase subunit D [Streptomyces sp. Sv. ACTE SirexAA-E]	2.04545	2	1	1.21484	0.194
SACTE_1446 cold-shock DNA-binding protein family [Streptomyces sp. Sv. ACTE SirexAA-E]	25.3731	6	1	1.21239	1.154
SACTE_3996 large subunit ribosomal protein L17 [Streptomyces sp. Sv. ACTE SirexAA-E]	36.3095	11	5	1.21239	2.162
SACTE_4102 succinate dehydrogenase subunit A [Streptomyces sp. Sv. ACTE SirexAA-E]	12.8425	16	8	1.20994	0.778
SACTE_4400 transcriptional regulator, TetR family [Streptomyces sp. Sv. ACTE SirexAA-E]	10.7981	3	2	1.20994	0.468
SACTE_1426 branched-chain amino acid transport system substrate-binding protein [Streptomyces sp. Sv. ACTE SirexAA-E]	25.9804	82	10	1.20751	3.16
SACTE_6474 S-adenosyl methyltransferase [Streptomyces sp. Sv. ACTE SirexAA-E]	9.9631	4	3	1.20751	0.413
SACTE_4899 protein of unknown function (DUF397) [Streptomyces sp. Sv. ACTE SirexAA-E]	22.0779	4	2	1.20507	0.931
SACTE_3329 Membrane carboxypeptidase (penicillin-binding protein) [Streptomyces sp. Sv. ACTE SirexAA-E]	2.34375	2	2	1.20264	0.116
SACTE_1136 N-acetylmuramoyl-L-alanine amidase [Streptomyces sp. Sv. ACTE SirexAA-E]	7.95148	5	4	1.20022	0.324
SACTE_4870 4-hydroxy-3-methylbut-2-en-1-yl diphosphate synthase [Streptomyces sp. Sv. ACTE SirexAA-E]	19.4805	8	7	1.20022	0.905
SACTE_5489 Cytochrome P450 [Streptomyces sp. Sv. ACTE SirexAA-E]	2.5641	1	1	1.20022	0.105
SACTE_1074 proteasome beta subunit [Streptomyces sp. Sv. ACTE SirexAA-E]	22.093	14	5	1.1978	2.728
SACTE_0002 Superfamily II DNA or RNA helicase [Streptomyces sp. Sv. ACTE SirexAA-E]	1.45349	2	1	1.19539	0.064
SACTE_3462 methyltransferase, TIGR00027 family [Streptomyces sp. Sv. ACTE SirexAA-E]	2.8481	1	1	1.19298	0.122
SACTE_1425 uncharacterized domain 1-containing protein [Streptomyces sp. Sv. ACTE SirexAA-E]	8.33333	1	1	1.19058	0.334
SACTE_2163 malonate-semialdehyde dehydrogenase (acetylating) / methylmalonate-semialdehyde dehydrogenase [Streptomyces sp. Sv. ACTE SirexAA-E]	6.61323	7	4	1.19058	0.407
SACTE_3878 NADH dehydrogenase subunit B [Streptomyces sp. Sv. ACTE SirexAA-E]	5.43478	1	1	1.19058	0.292
SACTE_5739 monosaccharide ABC transporter membrane protein, CUT2 family [Streptomyces sp. Sv. ACTE SirexAA-E]	3.4384	1	1	1.19058	0.259
SACTE_1575 ubiquinol-cytochrome c reductase iron-sulfur subunit [Streptomyces sp. Sv. ACTE SirexAA-E]	6	6	3	1.18818	0.438
SACTE_1011 large subunit ribosomal protein L35 [Streptomyces sp. Sv. ACTE SirexAA-E]	43.75	15	4	1.17865	16.783
SACTE_3085 N-succinyldiaminopimelate aminotransferase [Streptomyces sp. Sv. ACTE SirexAA-E]	3.80711	2	2	1.17865	0.222
SACTE_3711 trehalose 6-phosphate synthase [Streptomyces sp. Sv. ACTE SirexAA-E]	6.55022	4	3	1.17865	0.346
SACTE_4500 polar amino acid transport system permease protein [Streptomyces sp. Sv. ACTE SirexAA-E]	7.45342	3	2	1.17865	0.638
SACTE_5137 GDP-L-fucose synthase [Streptomyces sp. Sv. ACTE SirexAA-E]	12.844	4	4	1.17865	0.468
SACTE_3374 ABC-2 type transport system ATP-binding protein [Streptomyces sp. Sv. ACTE SirexAA-E]	6.56716	1	1	1.17628	0.129
SACTE_6399 NADPH2:quinone reductase [Streptomyces sp. Sv. ACTE SirexAA-E]	8.38509	3	2	1.17628	0.438
SACTE_6513 transcriptional regulator, LacI family [Streptomyces sp. Sv. ACTE SirexAA-E]	9.16905	2	2	1.17628	0.233
SACTE_6279 antimicrobial peptide, SdpC family [Streptomyces sp. Sv. ACTE SirexAA-E]	16.2791	5	3	1.17391	2.728
SACTE_5984 Protein of unknown function (DUF2510) [Streptomyces sp. Sv. ACTE SirexAA-E]	2.63158	1	1	1.17155	0.145
SACTE_2491 cation diffusion facilitator family transporter [Streptomyces sp. Sv. ACTE SirexAA-E]	4.3257	1	1	1.16685	0.155
SACTE_6209 S-adenosyl methyltransferase [Streptomyces sp. Sv. ACTE SirexAA-E]	8.08824	2	2	1.16685	0.389
SACTE_2033 nucleoside diphosphate kinase [Streptomyces sp. Sv. ACTE SirexAA-E]	18.2482	7	2	1.1645	0.995
SACTE_2741 Cytochrome P450 [Streptomyces sp. Sv. ACTE SirexAA-E]	9.45055	6	4	1.1645	0.492
SACTE_3954 LSU ribosomal protein L10P [Streptomyces sp. Sv. ACTE SirexAA-E]	61.0811	37	11	1.1645	7.577
SACTE_3336 SSU ribosomal protein S18P [Streptomyces sp. Sv. ACTE SirexAA-E]	56.4103	15	6	1.16216	12.895
SACTE_6137 Threonine dehydrogenase [Streptomyces sp. Sv. ACTE SirexAA-E]	2.79188	1	1	1.15517	0.105
SACTE_4729 2-isopropylmalate synthase [Streptomyces sp. Sv. ACTE SirexAA-E]	1.30841	1	1	1.15285	0.08
SACTE_4782 transcriptional regulator, AsnC family [Streptomyces sp. Sv. ACTE SirexAA-E]	50.6494	6	4	1.15285	5.813
SACTE_3515 DNA binding domain-containing protein, excisionase family [Streptomyces sp. Sv. ACTE SirexAA-E]	14.7059	10	1	1.15054	3.642
SACTE_0931 conserved hypothetical protein [Streptomyces sp. Sv. ACTE SirexAA-E]	7.76173	11	4	1.14823	0.484
SACTE_4511 DNA-binding response regulator, OmpR family, contains REC and winged-helix (wHTH) domain [Streptomyces sp. Sv. ACTE SirexAA-E]	8.57143	3	2	1.14362	0.468
SACTE_4588 putative cellulose-binding protein [Streptomyces sp. Sv. ACTE SirexAA-E]	20.5128	22	6	1.14362	1.239
SACTE_3313 spoIIIJ-associated protein [Streptomyces sp. Sv. ACTE SirexAA-E]	11.8343	6	2	1.13675	0.778
SACTE_6095 putative drug exporter of the RND superfamily [Streptomyces sp. Sv. ACTE SirexAA-E]	1.56028	1	1	1.13675	0.075
SACTE_1305 transcriptional regulator, IclR family [Streptomyces sp. Sv. ACTE SirexAA-E]	4.16667	1	1	1.13447	0.122
SACTE_4864 hypothetical protein [Streptomyces sp. Sv. ACTE SirexAA-E]	2.77778	2	2	1.13447	0.103
SACTE_2585 ribose-phosphate pyrophosphokinase [Streptomyces sp. Sv. ACTE SirexAA-E]	6.76923	4	3	1.1322	0.468
SACTE_3009 CO dehydrogenase maturation factor [Streptomyces sp. Sv. ACTE SirexAA-E]	2.1148	1	1	1.1322	0.129
SACTE_3972 SSU ribosomal protein S19P [Streptomyces sp. Sv. ACTE SirexAA-E]	20.4301	7	3	1.1322	2.981
SACTE_3973 LSU ribosomal protein L22P [Streptomyces sp. Sv. ACTE SirexAA-E]	20.8696	8	2	1.1322	2.981
SACTE_1706 conserved hypothetical protein [Streptomyces sp. Sv. ACTE SirexAA-E]	4.22961	1	1	1.12993	0.116
SACTE_2193 conserved hypothetical protein [Streptomyces sp. Sv. ACTE SirexAA-E]	2.68817	1	1	1.12993	0.179
SACTE_2530 imidazolonepropionase [Streptomyces sp. Sv. ACTE SirexAA-E]	6.41026	2	2	1.12993	0.259
SACTE_0719 NAD(P)-dependent dehydrogenase, short-chain alcohol dehydrogenase family [Streptomyces sp. Sv. ACTE SirexAA-E]	6.77291	3	2	1.12766	0.311
SACTE_1526 Protein of unknown function (DUF3040) [Streptomyces sp. Sv. ACTE SirexAA-E]	14.5038	2	2	1.12766	1.154
SACTE_1587 Iron-sulfur cluster assembly accessory protein [Streptomyces sp. Sv. ACTE SirexAA-E]	28.8136	4	4	1.12766	1.783
SACTE_4310 type I restriction enzyme, R subunit [Streptomyces sp. Sv. ACTE SirexAA-E]	3.24427	3	3	1.12766	0.109
SACTE_2102 ATP-binding cassette protein, ChvD family [Streptomyces sp. Sv. ACTE SirexAA-E]	17.148	25	8	1.1254	1.683
SACTE_2495 phosphomannomutase [Streptomyces sp. Sv. ACTE SirexAA-E]	3.51648	1	1	1.1254	0.11
SACTE_5928 hopanoid biosynthesis associated radical SAM protein HpnH [Streptomyces sp. Sv. ACTE SirexAA-E]	4.71976	2	2	1.12314	0.292
SACTE_1243 tyrosyl-tRNA synthetase [Streptomyces sp. Sv. ACTE SirexAA-E]	2.36967	1	1	1.12089	0.129
SACTE_3685 carbohydrate ABC transporter ATP-binding protein, CUT1 family [Streptomyces sp. Sv. ACTE SirexAA-E]	13	11	7	1.12089	1.239
SACTE_0244 N-acetylmuramoyl-L-alanine amidase [Streptomyces sp. Sv. ACTE SirexAA-E]	2.60304	1	1	1.11864	0.089
SACTE_2625 cobalt/nickel transport system permease protein [Streptomyces sp. Sv. ACTE SirexAA-E]	9.65909	5	3	1.11864	0.778
SACTE_3951 LSU ribosomal protein L11P [Streptomyces sp. Sv. ACTE SirexAA-E]	41.6667	46	8	1.11864	4.878
SACTE_3994 SSU ribosomal protein S11P [Streptomyces sp. Sv. ACTE SirexAA-E]	16.4179	10	3	1.11864	6.197
SACTE_4598 Uncharacterized conserved protein, AIM24 family [Streptomyces sp. Sv. ACTE SirexAA-E]	5.09259	1	1	1.11864	0.292
SACTE_2333 ATP-dependent helicase IRC3 [Streptomyces sp. Sv. ACTE SirexAA-E]	3.63289	21	4	1.1164	0.166
SACTE_2450 bacterial peptide chain release factor 2 (bRF-2) [Streptomyces sp. Sv. ACTE SirexAA-E]	5.39773	5	2	1.1164	0.389
SACTE_3916 2-oxoglutarate ferredoxin oxidoreductase subunit alpha [Streptomyces sp. Sv. ACTE SirexAA-E]	14.9002	15	8	1.11416	1.021
SACTE_4307 hypothetical protein [Streptomyces sp. Sv. ACTE SirexAA-E]	7.45856	2	2	1.11416	0.259
SACTE_4347 oligopeptide transport system ATP-binding protein [Streptomyces sp. Sv. ACTE SirexAA-E]	4.73684	4	1	1.11416	0.274
SACTE_5056 ABC-type branched-chain amino acid transport system, substrate-binding protein [Streptomyces sp. Sv. ACTE SirexAA-E]	4.32432	1	1	1.11416	0.136
SACTE_1582 cytochrome c oxidase subunit 2 [Streptomyces sp. Sv. ACTE SirexAA-E]	30.7453	56	8	1.11193	4.456
SACTE_2785 conserved hypothetical protein [Streptomyces sp. Sv. ACTE SirexAA-E]	3.25815	1	1	1.1097	0.194
SACTE_1465 conserved hypothetical protein [Streptomyces sp. Sv. ACTE SirexAA-E]	10.8434	2	1	1.10748	2.162
SACTE_3777 Predicted oxidoreductase [Streptomyces sp. Sv. ACTE SirexAA-E]	11.4804	10	6	1.10748	1.069
SACTE_4280 PhoH-like ATPase [Streptomyces sp. Sv. ACTE SirexAA-E]	4.09091	2	2	1.10748	0.194
SACTE_1076 prokaryotic ubiquitin-like protein Pup [Streptomyces sp. Sv. ACTE SirexAA-E]	40.2778	3	3	1.10526	9
SACTE_1969 Protein of unknown function (DUF3097) [Streptomyces sp. Sv. ACTE SirexAA-E]	4.41176	1	1	1.10526	0.145
SACTE_3458 colicin import membrane protein [Streptomyces sp. Sv. ACTE SirexAA-E]	2.34742	1	1	1.10526	0.122
SACTE_0920 preprotein translocase subunit YajC [Streptomyces sp. Sv. ACTE SirexAA-E]	17.1975	6	3	1.10305	2.594
SACTE_2426 N,N'-diacetylchitobiose transport system substrate-binding protein [Streptomyces sp. Sv. ACTE SirexAA-E]	3.91705	2	2	1.10305	0.202
SACTE_4946 amino acid ABC transporter ATP-binding protein, PAAT family [Streptomyces sp. Sv. ACTE SirexAA-E]	24.9042	17	7	1.10305	3.394
SACTE_0460 Cytochrome P450 [Streptomyces sp. Sv. ACTE SirexAA-E]	11.335	10	4	1.10084	0.616
SACTE_3839 conserved hypothetical protein [Streptomyces sp. Sv. ACTE SirexAA-E]	1.89873	1	1	1.10084	0.155
SACTE_4122 Peptidoglycan-binding (PGRP) domain of peptidoglycan hydrolases-containing protein [Streptomyces sp. Sv. ACTE SirexAA-E]	6.75241	2	2	1.10084	0.259
SACTE_4567 F-type H+-transporting ATPase subunit gamma [Streptomyces sp. Sv. ACTE SirexAA-E]	33.1148	40	11	1.10084	5.31
SACTE_1193 ADP-ribosylglycohydrolase [Streptomyces sp. Sv. ACTE SirexAA-E]	4.41176	3	1	1.09864	0.259
SACTE_4044 Serine/threonine protein kinase [Streptomyces sp. Sv. ACTE SirexAA-E]	2.53879	2	2	1.09864	0.155
SACTE_4944 amino acid ABC transporter membrane protein 1, PAAT family [Streptomyces sp. Sv. ACTE SirexAA-E]	11.1628	5	2	1.09644	0.995
SACTE_1281 LPXTG-motif cell wall anchor domain-containing protein [Streptomyces sp. Sv. ACTE SirexAA-E]	30.6011	13	8	1.09205	2.162
SACTE_2714 aminodeoxyfutalosine synthase [Streptomyces sp. Sv. ACTE SirexAA-E]	5.16796	4	2	1.09205	0.318
SACTE_3801 Protein of unknown function (DUF664) [Streptomyces sp. Sv. ACTE SirexAA-E]	5.42169	1	1	1.09205	0.212
SACTE_5058 conserved hypothetical protein [Streptomyces sp. Sv. ACTE SirexAA-E]	10.3226	1	1	1.09205	0.334
SACTE_2572 putative ABC transport system ATP-binding protein [Streptomyces sp. Sv. ACTE SirexAA-E]	5.34351	1	1	1.08986	0.194
SACTE_3810 transcriptional attenuator, LytR family [Streptomyces sp. Sv. ACTE SirexAA-E]	2.29133	1	1	1.08986	0.059
SACTE_2586 large subunit ribosomal protein L25 [Streptomyces sp. Sv. ACTE SirexAA-E]	3.60825	5	1	1.08551	1.154
SACTE_3337 large subunit ribosomal protein L9 [Streptomyces sp. Sv. ACTE SirexAA-E]	29.0541	12	5	1.08551	2.511
SACTE_5190 drug resistance transporter, EmrB/QacA subfamily [Streptomyces sp. Sv. ACTE SirexAA-E]	2.04842	1	1	1.08551	0.136
SACTE_6327 DNA-binding transcriptional regulator, MarR family [Streptomyces sp. Sv. ACTE SirexAA-E]	3.80623	1	1	1.08333	0.129
SACTE_1007 phenylalanyl-tRNA synthetase, alpha subunit [Streptomyces sp. Sv. ACTE SirexAA-E]	9.33333	3	3	1.08117	0.334
SACTE_1199 conserved hypothetical protein [Streptomyces sp. Sv. ACTE SirexAA-E]	6.15385	1	1	1.08117	0.212
SACTE_3872 Protein N-acetyltransferase, RimJ/RimL family [Streptomyces sp. Sv. ACTE SirexAA-E]	12.8655	2	2	1.08117	0.778
SACTE_0266 Phytoene dehydrogenase-related protein [Streptomyces sp. Sv. ACTE SirexAA-E]	1.90476	1	1	1.079	0.075
SACTE_1086 haloacid dehalogenase superfamily, subfamily IA, variant 3 with third motif having DD or ED [Streptomyces sp. Sv. ACTE SirexAA-E]	6.86695	1	1	1.079	0.179
SACTE_2394 nicotinamidase/pyrazinamidase [Streptomyces sp. Sv. ACTE SirexAA-E]	6.18557	1	1	1.079	0.334
SACTE_3186 conserved hypothetical protein [Streptomyces sp. Sv. ACTE SirexAA-E]	4.04624	1	1	1.079	0.468
SACTE_4555 bacterial peptide chain release factor 1 (bRF-1) [Streptomyces sp. Sv. ACTE SirexAA-E]	8.37989	2	2	1.079	0.233
SACTE_1073 proteasome alpha subunit [Streptomyces sp. Sv. ACTE SirexAA-E]	16.7247	12	6	1.07684	1.955
SACTE_4892 MinD-like ATPase involved in chromosome partitioning or flagellar assembly [Streptomyces sp. Sv. ACTE SirexAA-E]	1.61812	2	1	1.07684	0.274
SACTE_2170 Copper chaperone CopZ [Streptomyces sp. Sv. ACTE SirexAA-E]	14.8515	1	1	1.07469	2.162
SACTE_5594 Nucleoside-diphosphate-sugar epimerase [Streptomyces sp. Sv. ACTE SirexAA-E]	5.36278	1	1	1.07469	0.136
SACTE_1332 Probable cobalt transporter subunit (CbtA) [Streptomyces sp. Sv. ACTE SirexAA-E]	11.7188	4	2	1.07254	0.668
SACTE_1509 hypothetical protein [Streptomyces sp. Sv. ACTE SirexAA-E]	4.1841	2	1	1.07254	0.166
SACTE_2393 nicotinate phosphoribosyltransferase [Streptomyces sp. Sv. ACTE SirexAA-E]	2.71493	2	1	1.07254	0.096
SACTE_3121 hypothetical protein [Streptomyces sp. Sv. ACTE SirexAA-E]	6.10687	2	2	1.07254	0.259
SACTE_4585 ABC-2 type transport system ATP-binding protein [Streptomyces sp. Sv. ACTE SirexAA-E]	6.01093	2	2	1.07254	0.179
SACTE_0974 Excinuclease UvrABC ATPase subunit [Streptomyces sp. Sv. ACTE SirexAA-E]	2.88945	2	2	1.06825	0.113
SACTE_2571 putative ABC transport system permease protein [Streptomyces sp. Sv. ACTE SirexAA-E]	3.25581	30	2	1.06825	0.17
SACTE_2623 cobalt/nickel transport system ATP-binding protein [Streptomyces sp. Sv. ACTE SirexAA-E]	7.36434	4	2	1.06825	0.501
SACTE_2817 transcriptional regulator, TetR family [Streptomyces sp. Sv. ACTE SirexAA-E]	5.07614	1	1	1.06825	0.194
SACTE_3066 Serine/threonine protein kinase [Streptomyces sp. Sv. ACTE SirexAA-E]	3.47044	3	2	1.06612	0.259
SACTE_4304 4-hydroxy-3-methylbut-2-enyl diphosphate reductase [Streptomyces sp. Sv. ACTE SirexAA-E]	6.99088	5	3	1.06612	0.501
SACTE_3323 putative peptidoglycan lipid II flippase [Streptomyces sp. Sv. ACTE SirexAA-E]	2.08333	1	1	1.06398	0.077
SACTE_3959 SSU ribosomal protein S7P [Streptomyces sp. Sv. ACTE SirexAA-E]	45.5128	39	8	1.06398	14.199
SACTE_6093 sporulation-control protein [Streptomyces sp. Sv. ACTE SirexAA-E]	6.58683	2	2	1.06398	0.468
SACTE_0918 preprotein translocase subunit SecF [Streptomyces sp. Sv. ACTE SirexAA-E]	9.23913	5	4	1.06186	1.154
SACTE_3007 HAD-superfamily subfamily IB hydrolase, TIGR01490 [Streptomyces sp. Sv. ACTE SirexAA-E]	2.86738	2	1	1.06186	0.179
SACTE_3980 LSU ribosomal protein L5P [Streptomyces sp. Sv. ACTE SirexAA-E]	25.4054	84	4	1.06186	3.924
SACTE_4018 tRNA threonylcarbamoyladenosine biosynthesis protein TsaE [Streptomyces sp. Sv. ACTE SirexAA-E]	6.77966	1	1	1.06186	0.233
SACTE_1563 phosphatidylinositol alpha-1,6-mannosyltransferase [Streptomyces sp. Sv. ACTE SirexAA-E]	3.15789	1	1	1.05973	0.116
SACTE_1576 menaquinol-cytochrome c reductase cytochrome c1 subunit precursor [Streptomyces sp. Sv. ACTE SirexAA-E]	13.3829	8	3	1.05973	1.424
SACTE_2065 Subtilase family protein [Streptomyces sp. Sv. ACTE SirexAA-E]	5.18182	5	5	1.05973	0.197
SACTE_4905 DNA segregation ATPase FtsK/SpoIIIE, S-DNA-T family [Streptomyces sp. Sv. ACTE SirexAA-E]	0.455235	1	1	1.05761	0.036
SACTE_0496 ADP-ribose pyrophosphatase YjhB, NUDIX family [Streptomyces sp. Sv. ACTE SirexAA-E]	3.77907	2	1	1.0555	0.129
SACTE_3974 SSU ribosomal protein S3P [Streptomyces sp. Sv. ACTE SirexAA-E]	22.6619	25	8	1.0555	2.594
SACTE_4366 NAD-dependent dihydropyrimidine dehydrogenase, PreA subunit [Streptomyces sp. Sv. ACTE SirexAA-E]	28.3019	15	2	1.0555	1.154
SACTE_5009 conserved hypothetical protein [Streptomyces sp. Sv. ACTE SirexAA-E]	4.0404	2	1	1.0555	0.233
SACTE_0037 hypothetical protein [Streptomyces sp. Sv. ACTE SirexAA-E]	4.06977	2	1	1.05339	0.334
SACTE_2547 Uncharacterized membrane protein, YccA/Bax inhibitor family [Streptomyces sp. Sv. ACTE SirexAA-E]	2.72109	1	1	1.05339	0.292
SACTE_4471 beta-N-acetylhexosaminidase [Streptomyces sp. Sv. ACTE SirexAA-E]	1.57791	1	1	1.05339	0.089
SACTE_1424 oxidoreductase alpha (molybdopterin) subunit [Streptomyces sp. Sv. ACTE SirexAA-E]	2.89855	4	2	1.05128	0.099
SACTE_3985 SSU ribosomal protein S5P [Streptomyces sp. Sv. ACTE SirexAA-E]	22	19	6	1.04918	2.455
SACTE_0560 Arylsulfatase A [Streptomyces sp. Sv. ACTE SirexAA-E]	2.98211	1	1	1.04708	0.086
SACTE_3056 Protein of unknown function (DUF4231) [Streptomyces sp. Sv. ACTE SirexAA-E]	3.81679	1	1	1.04708	0.136
SACTE_3512 Protein of unknown function (DUF3073) [Streptomyces sp. Sv. ACTE SirexAA-E]	12.0482	1	1	1.04708	9
SACTE_4214 Tetratricopeptide repeat-containing protein [Streptomyces sp. Sv. ACTE SirexAA-E]	6.14525	6	6	1.04708	0.218
SACTE_4659 anti-sigma B factor antagonist [Streptomyces sp. Sv. ACTE SirexAA-E]	11.5385	2	1	1.04708	0.468
SACTE_4676 peptide/nickel transport system substrate-binding protein [Streptomyces sp. Sv. ACTE SirexAA-E]	31.9113	181	21	1.04708	5.739
SACTE_1380 tellurium resistance protein TerZ [Streptomyces sp. Sv. ACTE SirexAA-E]	34.8958	9	6	1.04499	2.728
SACTE_1491 Uncharacterized conserved protein, LabA/DUF88 family [Streptomyces sp. Sv. ACTE SirexAA-E]	3.85542	1	1	1.04499	0.101
SACTE_2189 deoxycytidine triphosphate deaminase [Streptomyces sp. Sv. ACTE SirexAA-E]	5.14354	9	4	1.04499	0.307
SACTE_3684 conserved hypothetical protein [Streptomyces sp. Sv. ACTE SirexAA-E]	6.08108	1	1	1.04499	0.259
SACTE_0908 small subunit ribosomal protein S4 [Streptomyces sp. Sv. ACTE SirexAA-E]	33.3333	83	10	1.04082	5.31
SACTE_4309 type I restriction enzyme, S subunit [Streptomyces sp. Sv. ACTE SirexAA-E]	1.58014	1	1	1.04082	0.089
SACTE_6064 5-methyltetrahydropteroyltriglutamate--homocysteine methyltransferase [Streptomyces sp. Sv. ACTE SirexAA-E]	5.44413	2	2	1.03459	0.212
SACTE_0449 dihydroxyacetone kinase, C-terminal domain [Streptomyces sp. Sv. ACTE SirexAA-E]	9.95475	2	1	1.03252	0.52
SACTE_5342 sulfite reductase (ferredoxin) [Streptomyces sp. Sv. ACTE SirexAA-E]	7.44681	6	5	1.03046	0.365
SACTE_1413 ADP-ribosylglycohydrolase [Streptomyces sp. Sv. ACTE SirexAA-E]	3.40314	1	1	1.0284	0.136
SACTE_4778 1-acyl-sn-glycerol-3-phosphate acyltransferases [Streptomyces sp. Sv. ACTE SirexAA-E]	3.6	1	1	1.0284	0.166
SACTE_1926 Branched-chain amino acid aminotransferase/4-amino-4-deoxychorismate lyase [Streptomyces sp. Sv. ACTE SirexAA-E]	5.68182	1	1	1.02634	0.179
SACTE_2752 conserved hypothetical protein [Streptomyces sp. Sv. ACTE SirexAA-E]	13.4328	3	3	1.02634	0.638
SACTE_3153 NAD(P)-dependent dehydrogenase, short-chain alcohol dehydrogenase family [Streptomyces sp. Sv. ACTE SirexAA-E]	8.36653	2	2	1.02634	0.334
SACTE_5027 dUTP pyrophosphatase [Streptomyces sp. Sv. ACTE SirexAA-E]	9.65909	1	1	1.02634	0.259
SACTE_0459 S-adenosyl methyltransferase [Streptomyces sp. Sv. ACTE SirexAA-E]	3.32103	1	1	1.02429	0.166
SACTE_3915 2-oxoglutarate ferredoxin oxidoreductase subunit beta [Streptomyces sp. Sv. ACTE SirexAA-E]	8.23864	10	3	1.02429	0.52
SACTE_3967 SSU ribosomal protein S10P [Streptomyces sp. Sv. ACTE SirexAA-E]	48.0392	27	6	1.02429	9
SACTE_5232 probable phosphoglycerate mutase [Streptomyces sp. Sv. ACTE SirexAA-E]	9.61538	2	2	1.02429	0.425
SACTE_2289 cellobiose-binding protein [Streptomyces sp. Sv. ACTE SirexAA-E]	10.9091	10	4	1.02224	0.509
SACTE_2027 CHAD domain-containing protein [Streptomyces sp. Sv. ACTE SirexAA-E]	1.5534	1	1	1.0202	0.075
SACTE_3672 putative lipoprotein [Streptomyces sp. Sv. ACTE SirexAA-E]	23.6967	16	5	1.0202	3.329
SACTE_6127 peptide/nickel transport system substrate-binding protein [Streptomyces sp. Sv. ACTE SirexAA-E]	1.76817	1	1	1.0202	0.068
SACTE_0450 dihydroxyacetone kinase, N-terminal domain [Streptomyces sp. Sv. ACTE SirexAA-E]	3.01205	1	1	1.01816	0.129
SACTE_2413 hypothetical protein [Streptomyces sp. Sv. ACTE SirexAA-E]	18.1319	5	3	1.01816	1.154
SACTE_4328 PAS domain S-box-containing protein [Streptomyces sp. Sv. ACTE SirexAA-E]	1.04167	1	1	1.01816	0.049
SACTE_4501 polar amino acid transport system substrate-binding protein [Streptomyces sp. Sv. ACTE SirexAA-E]	16.25	9	6	1.01816	1.081
SACTE_6214 succinate dehydrogenase / fumarate reductase iron-sulfur subunit [Streptomyces sp. Sv. ACTE SirexAA-E]	13.7097	8	3	1.01816	2.162
SACTE_2008 conserved hypothetical protein [Streptomyces sp. Sv. ACTE SirexAA-E]	1.76211	3	1	1.01613	0.068
SACTE_5923 farnesyl-diphosphate farnesyltransferase [Streptomyces sp. Sv. ACTE SirexAA-E]	3.19489	1	1	1.01613	0.11
SACTE_1811 putative integral membrane protein [Streptomyces sp. Sv. ACTE SirexAA-E]	8.75912	4	3	1.01207	4.623
SACTE_6301 ferredoxin [Streptomyces sp. Sv. ACTE SirexAA-E]	25.3968	2	1	1.01207	9
SACTE_1090 glycerol kinase [Streptomyces sp. Sv. ACTE SirexAA-E]	9.76562	6	5	1.01005	0.468
SACTE_2728 Thiol-disulfide isomerase or thioredoxin [Streptomyces sp. Sv. ACTE SirexAA-E]	10.4478	1	1	1.01005	0.259
SACTE_2744 Predicted regulator of Ras-like GTPase activity, Roadblock/LC7/MglB family [Streptomyces sp. Sv. ACTE SirexAA-E]	13.1206	6	4	1.01005	0.778
SACTE_4036 two component transcriptional regulator, LuxR family [Streptomyces sp. Sv. ACTE SirexAA-E]	12.8079	3	2	1.00803	0.638
SACTE_0916 GTP pyrophosphokinase [Streptomyces sp. Sv. ACTE SirexAA-E]	2.99335	3	3	1.00602	0.142
SACTE_4173 deoxyribose-phosphate aldolase [Streptomyces sp. Sv. ACTE SirexAA-E]	13.1098	4	4	1.00602	0.551
SACTE_4827 SSU ribosomal protein S2P [Streptomyces sp. Sv. ACTE SirexAA-E]	24.5161	28	9	1.00602	1.721
SACTE_6225 glutamate--cysteine ligase [Streptomyces sp. Sv. ACTE SirexAA-E]	5.77367	2	2	1.00602	0.202
SACTE_4175 phosphomannomutase [Streptomyces sp. Sv. ACTE SirexAA-E]	1.28205	1	1	1.00401	0.077
SACTE_5556 exodeoxyribonuclease-3 [Streptomyces sp. Sv. ACTE SirexAA-E]	5.01931	1	1	1.00401	0.145
SACTE_4492 Uncharacterized conserved protein, DUF952 family [Streptomyces sp. Sv. ACTE SirexAA-E]	8.47458	1	1	1.002	0.389
SACTE_3327 myo-inositol-1-phosphate synthase [Streptomyces sp. Sv. ACTE SirexAA-E]	30	27	10	1	2.728
SACTE_5563 NADP-dependent 3-hydroxy acid dehydrogenase YdfG [Streptomyces sp. Sv. ACTE SirexAA-E]	8.62069	2	2	1	0.334
SACTE_4493 nickel superoxide dismutase [Streptomyces sp. Sv. ACTE SirexAA-E]	20.6107	6	3	0.998002	1.783
SACTE_0813 phosphoenolpyruvate--protein phosphotransferase [Streptomyces sp. Sv. ACTE SirexAA-E]	8.81295	7	5	0.996008	0.301
SACTE_2160 Helix-turn-helix domain-containing protein [Streptomyces sp. Sv. ACTE SirexAA-E]	2.90323	1	1	0.994018	0.179
SACTE_0478 Right handed beta helix region [Streptomyces sp. Sv. ACTE SirexAA-E]	1.33983	1	1	0.992032	0.05
SACTE_0806 zinc-ribbon domain-containing protein [Streptomyces sp. Sv. ACTE SirexAA-E]	18.6312	3	3	0.992032	0.585
SACTE_1949 Thermolysin metallopeptidase, catalytic domain [Streptomyces sp. Sv. ACTE SirexAA-E]	13.9665	6	5	0.992032	0.995
SACTE_1078 proteasome-associated ATPase [Streptomyces sp. Sv. ACTE SirexAA-E]	22.619	82	13	0.99005	1.907
SACTE_3864 cold-shock DNA-binding protein family [Streptomyces sp. Sv. ACTE SirexAA-E]	59.7015	66	2	0.99005	14.849
SACTE_4552 transcription termination factor Rho [Streptomyces sp. Sv. ACTE SirexAA-E]	22.061	30	13	0.99005	1.88
SACTE_5172 early secretory antigenic target ESAT-6 [Streptomyces sp. Sv. ACTE SirexAA-E]	16.1017	1	1	0.99005	0.389
SACTE_5187 fructokinase [Streptomyces sp. Sv. ACTE SirexAA-E]	4.24837	1	1	0.99005	0.129
SACTE_6518 NitT/TauT family transport system substrate-binding protein [Streptomyces sp. Sv. ACTE SirexAA-E]	2.04678	1	1	0.988072	0.136
SACTE_2013 ribonuclease E [Streptomyces sp. Sv. ACTE SirexAA-E]	9.3007	15	10	0.986097	0.842
SACTE_3075 Protein of unknown function (DUF3151) [Streptomyces sp. Sv. ACTE SirexAA-E]	20.438	3	2	0.986097	0.585
SACTE_3970 large subunit ribosomal protein L23 [Streptomyces sp. Sv. ACTE SirexAA-E]	64.486	24	7	0.986097	20.544
SACTE_6128 probable F420-dependent oxidoreductase, Rv2161c family [Streptomyces sp. Sv. ACTE SirexAA-E]	4.02685	3	1	0.986097	0.334
SACTE_1950 conserved hypothetical protein [Streptomyces sp. Sv. ACTE SirexAA-E]	10.2273	1	1	0.984127	0.585
SACTE_3639 conserved hypothetical protein [Streptomyces sp. Sv. ACTE SirexAA-E]	23.0047	8	5	0.984127	1.154
SACTE_3884 NADH-quinone oxidoreductase subunit H [Streptomyces sp. Sv. ACTE SirexAA-E]	10.4925	2	2	0.984127	0.274
SACTE_4101 succinate dehydrogenase / fumarate reductase iron-sulfur subunit [Streptomyces sp. Sv. ACTE SirexAA-E]	9.01961	3	3	0.984127	0.413
SACTE_4396 Superfamily II DNA and RNA helicase [Streptomyces sp. Sv. ACTE SirexAA-E]	8.13008	6	5	0.984127	0.343
SACTE_2618 Penicillin binding protein transpeptidase domain-containing protein [Streptomyces sp. Sv. ACTE SirexAA-E]	3.32103	2	2	0.982161	0.155
SACTE_3715 cold-shock DNA-binding protein family [Streptomyces sp. Sv. ACTE SirexAA-E]	44.1176	67	3	0.982161	5.813
SACTE_4989 RNA polymerase, sigma 70 subunit, RpoD [Streptomyces sp. Sv. ACTE SirexAA-E]	9.12621	7	6	0.982161	0.668
SACTE_0609 NADH dehydrogenase [Streptomyces sp. Sv. ACTE SirexAA-E]	2.64901	2	1	0.980198	0.186
SACTE_0798 conserved hypothetical protein [Streptomyces sp. Sv. ACTE SirexAA-E]	11.7647	6	2	0.980198	1.154
SACTE_4001 small subunit ribosomal protein S9 [Streptomyces sp. Sv. ACTE SirexAA-E]	36.5714	54	7	0.980198	3.329
SACTE_4278 L-glyceraldehyde 3-phosphate reductase [Streptomyces sp. Sv. ACTE SirexAA-E]	3.47826	5	1	0.980198	0.369
SACTE_5061 non-ribosomal peptide synthase domain TIGR01720/amino acid adenylation domain-containing protein [Streptomyces sp. Sv. ACTE SirexAA-E]	3.64659	23	15	0.980198	0.169
SACTE_0902 UPF0755 protein [Streptomyces sp. Sv. ACTE SirexAA-E]	1.83946	1	1	0.978239	0.11
SACTE_0917 adenine phosphoribosyltransferase [Streptomyces sp. Sv. ACTE SirexAA-E]	4.8913	1	1	0.978239	0.233
SACTE_2965 Radical SAM superfamily protein [Streptomyces sp. Sv. ACTE SirexAA-E]	1.4975	1	1	0.978239	0.066
SACTE_0731 uncharacterized zinc-type alcohol dehydrogenase-like protein [Streptomyces sp. Sv. ACTE SirexAA-E]	2.88184	1	1	0.976285	0.136
SACTE_0480 transcriptional regulator, DeoR family [Streptomyces sp. Sv. ACTE SirexAA-E]	2.90909	1	1	0.974334	0.136
SACTE_0865 4'-phosphopantetheinyl transferase EntD (siderophore biosynthesis) [Streptomyces sp. Sv. ACTE SirexAA-E]	9.29204	2	2	0.974334	0.359
SACTE_1131 N-acetylmuramoyl-L-alanine amidase [Streptomyces sp. Sv. ACTE SirexAA-E]	3.79009	3	1	0.974334	0.259
SACTE_1535 5,10-methylenetetrahydrofolate reductase (NAD(P)) [Streptomyces sp. Sv. ACTE SirexAA-E]	4.13793	1	1	0.974334	0.145
SACTE_5085 hypothetical protein [Streptomyces sp. Sv. ACTE SirexAA-E]	5.69948	3	1	0.974334	0.233
SACTE_2966 dTDP-4-amino-4,6-dideoxygalactose transaminase [Streptomyces sp. Sv. ACTE SirexAA-E]	2.69608	1	1	0.972387	0.093
SACTE_3303 DNA gyrase subunit B [Streptomyces sp. Sv. ACTE SirexAA-E]	14.9492	21	13	0.972387	1.543
SACTE_3977 small subunit ribosomal protein S17 [Streptomyces sp. Sv. ACTE SirexAA-E]	33.3333	10	4	0.972387	2.162
SACTE_4724 MoxR-like ATPase [Streptomyces sp. Sv. ACTE SirexAA-E]	5.94595	4	2	0.970443	0.202
SACTE_1972 long-chain acyl-CoA synthetase [Streptomyces sp. Sv. ACTE SirexAA-E]	5.56439	3	3	0.968504	0.218
SACTE_1986 probable phosphoglycerate mutase [Streptomyces sp. Sv. ACTE SirexAA-E]	5.06912	1	1	0.968504	0.212
SACTE_2794 pyrroline-5-carboxylate reductase [Streptomyces sp. Sv. ACTE SirexAA-E]	10.4089	3	2	0.968504	0.585
SACTE_3376 ABC-2 type transport system ATP-binding protein [Streptomyces sp. Sv. ACTE SirexAA-E]	2.31023	2	1	0.968504	0.129
SACTE_5452 5-hydroxyisourate hydrolase [Streptomyces sp. Sv. ACTE SirexAA-E]	10.8527	1	1	0.968504	0.468
SACTE_0810 mannose-1-phosphate guanylyltransferase / phosphomannomutase [Streptomyces sp. Sv. ACTE SirexAA-E]	20.698	40	19	0.966568	1.884
SACTE_1264 conserved hypothetical protein [Streptomyces sp. Sv. ACTE SirexAA-E]	9.52381	2	2	0.966568	0.334
SACTE_3295 putative DNA-binding protein [Streptomyces sp. Sv. ACTE SirexAA-E]	24.1758	7	4	0.966568	1.848
SACTE_0333 dihydroxyacetone kinase DhaK subunit [Streptomyces sp. Sv. ACTE SirexAA-E]	4.87805	1	1	0.964637	0.166
SACTE_1551 two component transcriptional regulator, LuxR family [Streptomyces sp. Sv. ACTE SirexAA-E]	5.15021	2	1	0.964637	0.145
SACTE_4042 glycerol-3-phosphate dehydrogenase [Streptomyces sp. Sv. ACTE SirexAA-E]	8.97887	6	5	0.964637	0.354
SACTE_5319 (1->4)-alpha-D-glucan 1-alpha-D-glucosylmutase [Streptomyces sp. Sv. ACTE SirexAA-E]	0.883838	1	1	0.964637	0.044
SACTE_4383 ATP-binding protein involved in chromosome partitioning [Streptomyces sp. Sv. ACTE SirexAA-E]	6.36605	3	2	0.962709	0.245
SACTE_4505 DNA-binding transcriptional regulator, PadR family [Streptomyces sp. Sv. ACTE SirexAA-E]	4.47761	1	1	0.962709	0.116
SACTE_6276 PRC-barrel domain-containing protein [Streptomyces sp. Sv. ACTE SirexAA-E]	6.77966	1	1	0.962709	0.468
SACTE_1147 Nitroreductase family protein [Streptomyces sp. Sv. ACTE SirexAA-E]	29.052	31	7	0.960784	3.217
SACTE_5286 conserved hypothetical protein [Streptomyces sp. Sv. ACTE SirexAA-E]	4.29448	4	1	0.960784	0.52
SACTE_5668 alpha/beta hydrolase fold [Streptomyces sp. Sv. ACTE SirexAA-E]	1.89753	1	1	0.960784	0.077
SACTE_5921 teichoic acid transport system ATP-binding protein [Streptomyces sp. Sv. ACTE SirexAA-E]	13.41	6	3	0.960784	0.778
SACTE_0470 tellurite resistance protein TerA [Streptomyces sp. Sv. ACTE SirexAA-E]	5.39906	2	2	0.958864	0.222
SACTE_4428 Uncharacterized conserved protein, AIM24 family [Streptomyces sp. Sv. ACTE SirexAA-E]	3.98406	1	1	0.958864	0.292
SACTE_0841 transcriptional regulator, AsnC family [Streptomyces sp. Sv. ACTE SirexAA-E]	19.1781	3	3	0.956947	1.154
SACTE_1077 proteasome accessory factor A [Streptomyces sp. Sv. ACTE SirexAA-E]	7.75348	5	4	0.956947	0.433
SACTE_1511 cell division protein FtsZ [Streptomyces sp. Sv. ACTE SirexAA-E]	14.0049	6	5	0.956947	0.73
SACTE_4596 transcriptional regulator, MarR family [Streptomyces sp. Sv. ACTE SirexAA-E]	7.59494	4	1	0.955034	0.425
SACTE_0895 translation elongation factor P (EF-P) [Streptomyces sp. Sv. ACTE SirexAA-E]	6.91489	6	2	0.95122	0.995
SACTE_3081 Carbon monoxide dehydrogenase subunit G [Streptomyces sp. Sv. ACTE SirexAA-E]	2.94118	1	1	0.95122	0.212
SACTE_2229 Sugar phosphate isomerase/epimerase [Streptomyces sp. Sv. ACTE SirexAA-E]	7.25191	1	1	0.949318	0.166
SACTE_4145 basic membrane protein A [Streptomyces sp. Sv. ACTE SirexAA-E]	30.9659	26	9	0.949318	2.793
SACTE_5817 betaine-aldehyde dehydrogenase [Streptomyces sp. Sv. ACTE SirexAA-E]	1.92308	2	1	0.949318	0.083
SACTE_5002 DNA gyrase subunit A [Streptomyces sp. Sv. ACTE SirexAA-E]	6.23472	9	5	0.94742	0.292
SACTE_5826 Ca-activated chloride channel family protein [Streptomyces sp. Sv. ACTE SirexAA-E]	4.24528	4	2	0.94742	0.245
SACTE_6382 deazaflavin-dependent oxidoreductase, nitroreductase family [Streptomyces sp. Sv. ACTE SirexAA-E]	8.84354	3	1	0.94742	0.52
SACTE_1231 FHA modulated ABC efflux pump with fused ATPase and integral membrane subunits [Streptomyces sp. Sv. ACTE SirexAA-E]	3.41981	6	3	0.945525	0.266
SACTE_1508 cell division inhibitor SepF [Streptomyces sp. Sv. ACTE SirexAA-E]	16.7488	7	3	0.945525	0.848
SACTE_4210 transcription elongation factor GreA [Streptomyces sp. Sv. ACTE SirexAA-E]	33.9394	11	4	0.943635	1.512
SACTE_2111 hypothetical protein [Streptomyces sp. Sv. ACTE SirexAA-E]	7.94393	6	2	0.941748	1.154
SACTE_0559 NitT/TauT family transport system substrate-binding protein [Streptomyces sp. Sv. ACTE SirexAA-E]	6.11621	5	2	0.939864	0.585
SACTE_1343 nitrogen fixation protein NifU [Streptomyces sp. Sv. ACTE SirexAA-E]	7.28477	1	1	0.939864	0.334
SACTE_3992 LSU ribosomal protein L36P [Streptomyces sp. Sv. ACTE SirexAA-E]	40.5405	6	2	0.939864	9
SACTE_4880 translation initiation factor IF-2 [Streptomyces sp. Sv. ACTE SirexAA-E]	11.9086	16	6	0.939864	0.778
SACTE_1266 transcriptional regulator [Streptomyces sp. Sv. ACTE SirexAA-E]	56.1644	28	6	0.937984	9
SACTE_3392 SEC-C motif-containing protein [Streptomyces sp. Sv. ACTE SirexAA-E]	19.3146	7	6	0.937984	1.069
SACTE_4599 Uncharacterized conserved protein, AIM24 family [Streptomyces sp. Sv. ACTE SirexAA-E]	4.28571	1	1	0.937984	0.179
SACTE_2165 5-deoxy-glucuronate isomerase [Streptomyces sp. Sv. ACTE SirexAA-E]	4.22078	1	1	0.936108	0.145
SACTE_2475 two component transcriptional regulator, LuxR family [Streptomyces sp. Sv. ACTE SirexAA-E]	14.8	4	3	0.936108	0.668
SACTE_5169 DNA segregation ATPase FtsK/SpoIIIE, S-DNA-T family [Streptomyces sp. Sv. ACTE SirexAA-E]	0.754717	3	1	0.936108	0.066
SACTE_5819 glycine betaine/proline transport system ATP-binding protein [Streptomyces sp. Sv. ACTE SirexAA-E]	5.8011	2	2	0.936108	0.259
SACTE_2451 serine/threonine protein kinase [Streptomyces sp. Sv. ACTE SirexAA-E]	7.52427	2	2	0.934236	0.259
SACTE_4860 4-aminobutyrate aminotransferase / (S)-3-amino-2-methylpropionate transaminase [Streptomyces sp. Sv. ACTE SirexAA-E]	22.87	36	9	0.934236	2.3
SACTE_0392 Peptidyl-prolyl cis-trans isomerase (rotamase) - cyclophilin family [Streptomyces sp. Sv. ACTE SirexAA-E]	28.4848	39	6	0.932367	3.924
SACTE_2607 PQQ-like domain-containing protein [Streptomyces sp. Sv. ACTE SirexAA-E]	5.01567	4	3	0.932367	0.259
SACTE_3510 amidophosphoribosyltransferase [Streptomyces sp. Sv. ACTE SirexAA-E]	3.14961	2	2	0.932367	0.186
SACTE_3862 DNA-binding transcriptional activator of the SARP family [Streptomyces sp. Sv. ACTE SirexAA-E]	1.51515	1	1	0.932367	0.038
SACTE_4000 LSU ribosomal protein L13P [Streptomyces sp. Sv. ACTE SirexAA-E]	40.1361	27	5	0.932367	4.623
SACTE_4406 Nucleoside-diphosphate-sugar epimerase [Streptomyces sp. Sv. ACTE SirexAA-E]	12.4611	9	3	0.932367	0.551
SACTE_4986 8-oxo-dGTP diphosphatase [Streptomyces sp. Sv. ACTE SirexAA-E]	7.08661	3	2	0.932367	0.54
SACTE_3952 LSU ribosomal protein L1P [Streptomyces sp. Sv. ACTE SirexAA-E]	32.9167	91	9	0.930502	5.813
SACTE_4342 GTP-binding protein [Streptomyces sp. Sv. ACTE SirexAA-E]	8.97436	10	6	0.92864	0.52
SACTE_4868 1-deoxy-D-xylulose 5-phosphate reductoisomerase [Streptomyces sp. Sv. ACTE SirexAA-E]	8.80952	5	4	0.92864	0.833
SACTE_0494 Acetylornithine deacetylase/Succinyl-diaminopimelate desuccinylase [Streptomyces sp. Sv. ACTE SirexAA-E]	5.07726	2	2	0.926782	0.194
SACTE_3354 cystathionine gamma-lyase [Streptomyces sp. Sv. ACTE SirexAA-E]	2.40642	1	1	0.926782	0.11
SACTE_4901 hypothetical protein [Streptomyces sp. Sv. ACTE SirexAA-E]	3.03951	1	1	0.926782	0.105
SACTE_1419 SSU ribosomal protein S1P [Streptomyces sp. Sv. ACTE SirexAA-E]	23.0159	156	13	0.924928	2.857
SACTE_2001 Glycosyltransferase involved in cell wall bisynthesis [Streptomyces sp. Sv. ACTE SirexAA-E]	14.0741	11	10	0.924928	0.884
SACTE_2068 aminopeptidase N [Streptomyces sp. Sv. ACTE SirexAA-E]	6.87646	6	5	0.924928	0.28
SACTE_4380 putative serine protease PepD [Streptomyces sp. Sv. ACTE SirexAA-E]	5.39291	2	2	0.924928	0.202
SACTE_0144 DNA-binding transcriptional regulator, GntR family [Streptomyces sp. Sv. ACTE SirexAA-E]	4.42478	1	1	0.923077	0.166
SACTE_3561 putative integral membrane protein [Streptomyces sp. Sv. ACTE SirexAA-E]	8.82353	1	1	0.923077	0.468
SACTE_3674 2-C-methyl-D-erythritol 4-phosphate cytidylyltransferase [Streptomyces sp. Sv. ACTE SirexAA-E]	3.93701	1	1	0.923077	0.179
SACTE_4900 hypothetical protein [Streptomyces sp. Sv. ACTE SirexAA-E]	7.09877	2	2	0.923077	0.245
SACTE_3558 conserved hypothetical protein [Streptomyces sp. Sv. ACTE SirexAA-E]	2.51938	2	1	0.92123	0.07
SACTE_3946 UDP-N-acetylmuramate dehydrogenase [Streptomyces sp. Sv. ACTE SirexAA-E]	2.23464	1	1	0.92123	0.122
SACTE_3950 transcription antitermination protein nusG [Streptomyces sp. Sv. ACTE SirexAA-E]	9.42761	3	3	0.92123	0.874
SACTE_4191 histidine ammonia-lyase [Streptomyces sp. Sv. ACTE SirexAA-E]	3.10078	1	1	0.92123	0.105
SACTE_0905 putative secreted protein [Streptomyces sp. Sv. ACTE SirexAA-E]	7.89474	1	1	0.919386	0.389
SACTE_3197 tellurite resistance protein TerB [Streptomyces sp. Sv. ACTE SirexAA-E]	29.8013	70	5	0.919386	11.589
SACTE_3957 DNA-directed RNA polymerase subunit beta' [Streptomyces sp. Sv. ACTE SirexAA-E]	19.0916	79	25	0.919386	1.31
SACTE_3976 LSU ribosomal protein L29P [Streptomyces sp. Sv. ACTE SirexAA-E]	44.5946	12	3	0.919386	3.642
SACTE_5641 glycerate kinase [Streptomyces sp. Sv. ACTE SirexAA-E]	3.99002	1	1	0.919386	0.105
SACTE_0204 RibD C-terminal domain-containing protein [Streptomyces sp. Sv. ACTE SirexAA-E]	4.20561	2	1	0.917546	0.212
SACTE_1502 23S rRNA pseudouridine1911/1915/1917 synthase [Streptomyces sp. Sv. ACTE SirexAA-E]	8.6262	3	3	0.915709	0.468
SACTE_3436 putative tRNA adenosine deaminase-associated protein [Streptomyces sp. Sv. ACTE SirexAA-E]	5.75916	1	1	0.915709	0.259
SACTE_3595 transcriptional regulator, LacI family [Streptomyces sp. Sv. ACTE SirexAA-E]	4.03458	2	2	0.915709	0.233
SACTE_2996 conserved hypothetical protein [Streptomyces sp. Sv. ACTE SirexAA-E]	54.2453	14	10	0.913876	6.017
SACTE_4968 tellurium resistance protein TerD [Streptomyces sp. Sv. ACTE SirexAA-E]	15.3409	6	3	0.913876	0.995
SACTE_5254 3-hydroxyacyl-CoA dehydrogenase [Streptomyces sp. Sv. ACTE SirexAA-E]	2.11566	3	2	0.913876	0.199
SACTE_5432 Glyoxalase-like domain-containing protein [Streptomyces sp. Sv. ACTE SirexAA-E]	8.60927	1	1	0.913876	0.334
SACTE_1057 Uncaracterized surface protein containing fasciclin (FAS1) repeats [Streptomyces sp. Sv. ACTE SirexAA-E]	9.76744	2	2	0.912046	0.668
SACTE_2038 ATP-dependent Clp protease ATP-binding subunit ClpX [Streptomyces sp. Sv. ACTE SirexAA-E]	16.2413	10	6	0.912046	0.817
SACTE_2194 conserved hypothetical protein [Streptomyces sp. Sv. ACTE SirexAA-E]	9.31373	4	2	0.912046	0.701
SACTE_4820 Protein of unknown function (DUF2469) [Streptomyces sp. Sv. ACTE SirexAA-E]	8.82353	1	1	0.912046	0.389
SACTE_1012 translation initiation factor IF-3 [Streptomyces sp. Sv. ACTE SirexAA-E]	10.4478	46	3	0.91022	0.668
SACTE_1921 NADPH-dependent 2,4-dienoyl-CoA reductase, sulfur reductase [Streptomyces sp. Sv. ACTE SirexAA-E]	2.38663	2	1	0.91022	0.093
SACTE_4348 oligopeptide transport system substrate-binding protein [Streptomyces sp. Sv. ACTE SirexAA-E]	1.47601	1	1	0.91022	0.07
SACTE_3956 DNA-directed RNA polymerase subunit beta [Streptomyces sp. Sv. ACTE SirexAA-E]	21.9638	116	25	0.908397	2.012
SACTE_4636 starch phosphorylase [Streptomyces sp. Sv. ACTE SirexAA-E]	5.71109	4	4	0.908397	0.198
SACTE_0727 hypothetical protein [Streptomyces sp. Sv. ACTE SirexAA-E]	25.6966	25	6	0.906578	2.162
SACTE_1098 L-cysteine:1D-myo-inositol 2-amino-2-deoxy-alpha-D-glucopyranoside ligase [Streptomyces sp. Sv. ACTE SirexAA-E]	2.44499	1	1	0.906578	0.105
SACTE_1186 GTP-binding protein [Streptomyces sp. Sv. ACTE SirexAA-E]	3.27198	2	2	0.906578	0.202
SACTE_1493 DNA polymerase III, alpha subunit [Streptomyces sp. Sv. ACTE SirexAA-E]	0.763359	1	1	0.906578	0.036
SACTE_3187 flotillin [Streptomyces sp. Sv. ACTE SirexAA-E]	24.9485	22	12	0.906578	2.652
SACTE_3986 LSU ribosomal protein L30P [Streptomyces sp. Sv. ACTE SirexAA-E]	21.6667	7	2	0.906578	1.512
SACTE_4965 repressor LexA [Streptomyces sp. Sv. ACTE SirexAA-E]	13.5849	2	2	0.906578	0.359
SACTE_0924 DNA-binding regulatory protein, YebC/PmpR family [Streptomyces sp. Sv. ACTE SirexAA-E]	21.6	43	8	0.904762	4.878
SACTE_1506 DivIVA domain-containing protein [Streptomyces sp. Sv. ACTE SirexAA-E]	8.22622	3	3	0.904762	0.638
SACTE_2631 Short-chain dehydrogenase [Streptomyces sp. Sv. ACTE SirexAA-E]	4.7619	1	1	0.904762	0.122
SACTE_2968 UDP-3-O-[3-hydroxymyristoyl] glucosamine N-acyltransferase [Streptomyces sp. Sv. ACTE SirexAA-E]	14.4681	5	2	0.904762	0.638
SACTE_5079 Formylglycine-generating enzyme, required for sulfatase activity, contains SUMF1/FGE domain [Streptomyces sp. Sv. ACTE SirexAA-E]	3.59955	3	3	0.904762	0.124
SACTE_5555 L-ascorbate metabolism protein UlaG, beta-lactamase superfamily [Streptomyces sp. Sv. ACTE SirexAA-E]	4.65116	1	1	0.90295	0.259
SACTE_0351 iron complex transport system substrate-binding protein [Streptomyces sp. Sv. ACTE SirexAA-E]	11.1864	6	3	0.901141	0.778
SACTE_0884 putative integration host factor [Streptomyces sp. Sv. ACTE SirexAA-E]	37.3832	12	4	0.901141	3.217
SACTE_4566 ATP synthase F1 subcomplex alpha subunit [Streptomyces sp. Sv. ACTE SirexAA-E]	35.7553	168	17	0.901141	5.225
SACTE_3143 conserved hypothetical protein [Streptomyces sp. Sv. ACTE SirexAA-E]	26.7677	6	6	0.897533	1.894
SACTE_3272 Uncharacterized conserved protein, DUF2252 family [Streptomyces sp. Sv. ACTE SirexAA-E]	2.05339	1	1	0.897533	0.072
SACTE_0036 hypothetical protein [Streptomyces sp. Sv. ACTE SirexAA-E]	6.66667	10	4	0.895735	0.216
SACTE_1861 Protein of unknown function (DUF3052) [Streptomyces sp. Sv. ACTE SirexAA-E]	19.3103	27	2	0.895735	0.778
SACTE_2503 coenzyme F420-0:L-glutamate ligase / coenzyme F420-1:gamma-L-glutamate ligase [Streptomyces sp. Sv. ACTE SirexAA-E]	5.46697	2	2	0.895735	0.186
SACTE_3968 LSU ribosomal protein L3P [Streptomyces sp. Sv. ACTE SirexAA-E]	47.1963	45	10	0.895735	7.66
SACTE_4945 amino acid ABC transporter substrate-binding protein, PAAT family [Streptomyces sp. Sv. ACTE SirexAA-E]	53.7459	172	17	0.895735	11.452
SACTE_0854 phosphoribosyl-ATP pyrophosphatase [Streptomyces sp. Sv. ACTE SirexAA-E]	7.77778	1	1	0.893939	0.389
SACTE_1376 maleylpyruvate isomerase [Streptomyces sp. Sv. ACTE SirexAA-E]	20.9607	3	3	0.893939	0.54
SACTE_4952 MT0933-like antitoxin protein [Streptomyces sp. Sv. ACTE SirexAA-E]	17.284	3	2	0.893939	1.512
SACTE_1961 adenosine deaminase [Streptomyces sp. Sv. ACTE SirexAA-E]	3.93939	1	1	0.892148	0.122
SACTE_2031 rod shape-determining protein MreC [Streptomyces sp. Sv. ACTE SirexAA-E]	2.87356	2	1	0.892148	0.129
SACTE_2608 PQQ-like domain-containing protein [Streptomyces sp. Sv. ACTE SirexAA-E]	5.92	2	2	0.892148	0.166
SACTE_2276 glucosamine--fructose-6-phosphate aminotransferase (isomerizing) [Streptomyces sp. Sv. ACTE SirexAA-E]	10.3448	6	6	0.890359	0.501
SACTE_3245 Serine/threonine protein kinase [Streptomyces sp. Sv. ACTE SirexAA-E]	2.95749	1	1	0.890359	0.212
SACTE_2909 S-adenosyl methyltransferase [Streptomyces sp. Sv. ACTE SirexAA-E]	13.5135	9	3	0.888574	1.683
SACTE_3650 DNA-binding transcriptional regulator, MarR family [Streptomyces sp. Sv. ACTE SirexAA-E]	7.05882	1	1	0.888574	0.212
SACTE_0890 dihydroorotase [Streptomyces sp. Sv. ACTE SirexAA-E]	1.63551	2	1	0.886792	0.105
SACTE_1765 hypothetical protein [Streptomyces sp. Sv. ACTE SirexAA-E]	4.33071	3	2	0.886792	0.202
SACTE_2009 2-C-methyl-D-erythritol 4-phosphate cytidylyltransferase [Streptomyces sp. Sv. ACTE SirexAA-E]	6.4	4	4	0.886792	0.334
SACTE_2701 Cell division protein FtsI/penicillin-binding protein 2 [Streptomyces sp. Sv. ACTE SirexAA-E]	6.2753	5	3	0.886792	0.301
SACTE_2778 uroporphyrinogen III methyltransferase / synthase [Streptomyces sp. Sv. ACTE SirexAA-E]	3.96396	2	2	0.886792	0.186
SACTE_2880 type I restriction enzyme M protein [Streptomyces sp. Sv. ACTE SirexAA-E]	5.71992	3	3	0.886792	0.241
SACTE_4495 Conserved protein containing a Zn-ribbon-like motif, possibly RNA-binding [Streptomyces sp. Sv. ACTE SirexAA-E]	4.78469	1	1	0.886792	0.212
SACTE_4910 dihydrodipicolinate reductase [Streptomyces sp. Sv. ACTE SirexAA-E]	13.6	5	3	0.886792	0.585
SACTE_4918 Signal transduction histidine kinase [Streptomyces sp. Sv. ACTE SirexAA-E]	9.91736	24	14	0.886792	0.487
SACTE_4943 glutamate transport system permease protein [Streptomyces sp. Sv. ACTE SirexAA-E]	8.24742	4	1	0.886792	0.166
SACTE_1184 conserved hypothetical protein [Streptomyces sp. Sv. ACTE SirexAA-E]	2.7027	1	1	0.885014	0.233
SACTE_1858 tellurium resistance protein TerD [Streptomyces sp. Sv. ACTE SirexAA-E]	26.178	24	3	0.885014	2.511
SACTE_2476 ribosomal subunit interface protein [Streptomyces sp. Sv. ACTE SirexAA-E]	34.9345	12	5	0.885014	2.162
SACTE_4265 conserved hypothetical protein [Streptomyces sp. Sv. ACTE SirexAA-E]	4.91803	2	1	0.885014	0.389
SACTE_5925 geranylgeranyl diphosphate synthase, type I [Streptomyces sp. Sv. ACTE SirexAA-E]	6.81199	3	2	0.885014	0.274
SACTE_2865 Helix-turn-helix domain-containing protein [Streptomyces sp. Sv. ACTE SirexAA-E]	2.78746	1	1	0.883239	0.166
SACTE_3088 ATP-dependent Clp protease ATP-binding subunit ClpB [Streptomyces sp. Sv. ACTE SirexAA-E]	14.8961	21	11	0.883239	0.943
SACTE_4810 small subunit ribosomal protein S16 [Streptomyces sp. Sv. ACTE SirexAA-E]	44.4444	32	7	0.883239	9
SACTE_0840 hypothetical protein [Streptomyces sp. Sv. ACTE SirexAA-E]	4.3956	3	2	0.881468	0.202
SACTE_4882 ribosome-binding factor A [Streptomyces sp. Sv. ACTE SirexAA-E]	14	4	2	0.881468	0.874
SACTE_2531 formiminoglutamate deiminase [Streptomyces sp. Sv. ACTE SirexAA-E]	3.07692	1	1	0.879699	0.11
SACTE_4150 thymidine phosphorylase [Streptomyces sp. Sv. ACTE SirexAA-E]	8.70588	3	3	0.879699	0.318
SACTE_1374 Ferredoxin subunit of nitrite reductase or a ring-hydroxylating dioxygenase [Streptomyces sp. Sv. ACTE SirexAA-E]	16.1972	4	2	0.877934	1.154
SACTE_2014 radical SAM-linked protein [Streptomyces sp. Sv. ACTE SirexAA-E]	5.76923	1	1	0.877934	0.166
SACTE_3983 large subunit ribosomal protein L6 [Streptomyces sp. Sv. ACTE SirexAA-E]	48.6034	35	8	0.877934	4.623
SACTE_4172 aldehyde dehydrogenase (acceptor) [Streptomyces sp. Sv. ACTE SirexAA-E]	3.9749	3	2	0.877934	0.28
SACTE_4482 N-acetylmuramoyl-L-alanine amidase [Streptomyces sp. Sv. ACTE SirexAA-E]	7.14286	1	1	0.877934	0.179
SACTE_5896 3-hydroxyacyl-CoA dehydrogenase / enoyl-CoA hydratase / 3-hydroxybutyryl-CoA epimerase [Streptomyces sp. Sv. ACTE SirexAA-E]	8.16044	15	7	0.877934	0.468
SACTE_6124 peptide/nickel transport system ATP-binding protein [Streptomyces sp. Sv. ACTE SirexAA-E]	3.55805	1	1	0.877934	0.07
SACTE_1522 carbonic anhydrase [Streptomyces sp. Sv. ACTE SirexAA-E]	12.6214	5	3	0.876173	0.778
SACTE_0960 nicotinate-nucleotide-dimethylbenzimidazole phosphoribosyltransferase /cob(II)yrinic acid a,c-diamide reductase /5,6-dimethylbenzimidazole synthase [Streptomyces sp. Sv. ACTE SirexAA-E]	1.35135	1	1	0.874414	0.089
SACTE_5062 amino acid adenylation domain-containing protein/thioester reductase domain-containing protein [Streptomyces sp. Sv. ACTE SirexAA-E]	6.27981	20	14	0.874414	0.312
SACTE_6180 HAMP domain-containing protein [Streptomyces sp. Sv. ACTE SirexAA-E]	2.60223	1	1	0.874414	0.068
SACTE_6528 Protein of unknown function (DUF4232) [Streptomyces sp. Sv. ACTE SirexAA-E]	8.92857	1	1	0.874414	0.334
SACTE_0687 Uncharacterized conserved protein, DUF885 familyt [Streptomyces sp. Sv. ACTE SirexAA-E]	5.33808	6	3	0.872659	0.259
SACTE_1278 cobyrinic acid a,c-diamide synthase [Streptomyces sp. Sv. ACTE SirexAA-E]	2.66075	2	1	0.872659	0.194
SACTE_2093 Serine/threonine protein phosphatase PrpC [Streptomyces sp. Sv. ACTE SirexAA-E]	5.78158	2	2	0.872659	0.311
SACTE_2278 Transcriptional regulator GlxA family, contains an amidase domain and an AraC-type DNA-binding HTH domain [Streptomyces sp. Sv. ACTE SirexAA-E]	13.382	8	4	0.870907	0.52
SACTE_3216 TerF vWA domain-containing protein [Streptomyces sp. Sv. ACTE SirexAA-E]	6.15385	7	3	0.870907	0.624
SACTE_3971 LSU ribosomal protein L2P [Streptomyces sp. Sv. ACTE SirexAA-E]	32.0144	87	7	0.870907	1.783
SACTE_4801 fused signal recognition particle receptor [Streptomyces sp. Sv. ACTE SirexAA-E]	9.47631	5	4	0.870907	0.492
SACTE_1325 5-dehydro-4-deoxyglucarate dehydratase [Streptomyces sp. Sv. ACTE SirexAA-E]	2.50784	1	1	0.869159	0.166
SACTE_4491 Nucleoside-diphosphate-sugar epimerase [Streptomyces sp. Sv. ACTE SirexAA-E]	4.49102	1	1	0.869159	0.116
SACTE_5634 Phytoene dehydrogenase-related protein [Streptomyces sp. Sv. ACTE SirexAA-E]	4.24628	2	2	0.869159	0.179
SACTE_5705 hypothetical protein [Streptomyces sp. Sv. ACTE SirexAA-E]	17.094	3	2	0.869159	0.931
SACTE_5708 undecaprenyl-diphosphatase [Streptomyces sp. Sv. ACTE SirexAA-E]	2.37226	1	1	0.869159	0.089
SACTE_3012 acetyl-coenzyme A synthetase [Streptomyces sp. Sv. ACTE SirexAA-E]	10.687	25	7	0.867414	0.931
SACTE_3200 Uncharacterized membrane protein YqiK, contains Band7/PHB/SPFH domain [Streptomyces sp. Sv. ACTE SirexAA-E]	2.93706	2	2	0.867414	0.096
SACTE_3531 hypothetical protein [Streptomyces sp. Sv. ACTE SirexAA-E]	4.63918	2	1	0.867414	0.468
SACTE_5596 NAD dependent epimerase/dehydratase, LLPSF_EDH_00030 family [Streptomyces sp. Sv. ACTE SirexAA-E]	6.60661	3	2	0.867414	0.274
SACTE_0881 phosphopantothenoylcysteine decarboxylase / phosphopantothenate--cysteine ligase [Streptomyces sp. Sv. ACTE SirexAA-E]	5.25	2	2	0.865672	0.233
SACTE_0882 DNA-directed RNA polymerase subunit omega [Streptomyces sp. Sv. ACTE SirexAA-E]	18.8889	5	1	0.865672	2.162
SACTE_2126 type I restriction enzyme, R subunit [Streptomyces sp. Sv. ACTE SirexAA-E]	2.34114	4	3	0.865672	0.094
SACTE_5038 trk system potassium uptake protein TrkA [Streptomyces sp. Sv. ACTE SirexAA-E]	13.0631	3	3	0.865672	0.54
SACTE_5742 Sugar phosphate isomerase/epimerase [Streptomyces sp. Sv. ACTE SirexAA-E]	3.6036	1	1	0.865672	0.136
SACTE_1381 Excinuclease ABC subunit B [Streptomyces sp. Sv. ACTE SirexAA-E]	1.26404	1	1	0.863933	0.056
SACTE_3489 hypothetical protein [Streptomyces sp. Sv. ACTE SirexAA-E]	5.14019	1	1	0.863933	0.166
SACTE_3930 large conductance mechanosensitive channel [Streptomyces sp. Sv. ACTE SirexAA-E]	7.69231	1	1	0.863933	0.468
SACTE_4712 acetolactate synthase, large subunit [Streptomyces sp. Sv. ACTE SirexAA-E]	11.165	10	5	0.863933	0.509
SACTE_0298 phosphoglucomutase [Streptomyces sp. Sv. ACTE SirexAA-E]	12.7737	8	4	0.862197	0.468
SACTE_1006 phenylalanyl-tRNA synthetase beta subunit [Streptomyces sp. Sv. ACTE SirexAA-E]	11.589	18	9	0.862197	0.554
SACTE_4399 Protein of unknown function (DUF3107) [Streptomyces sp. Sv. ACTE SirexAA-E]	48	46	4	0.862197	9
SACTE_5146 PPOX class probable F420-dependent enzyme [Streptomyces sp. Sv. ACTE SirexAA-E]	9.28571	1	1	0.862197	0.292
SACTE_1010 LSU ribosomal protein L20P [Streptomyces sp. Sv. ACTE SirexAA-E]	27.5591	37	5	0.860465	2.981
SACTE_1171 FMN-dependent oxidoreductase, nitrilotriacetate monooxygenase family [Streptomyces sp. Sv. ACTE SirexAA-E]	2.0979	1	1	0.858736	0.096
SACTE_0400 sorbitol/mannitol transport system substrate-binding protein [Streptomyces sp. Sv. ACTE SirexAA-E]	6.41593	4	3	0.85701	0.334
SACTE_2474 hypothetical protein [Streptomyces sp. Sv. ACTE SirexAA-E]	3.58056	2	2	0.85701	0.186
SACTE_5929 ornithine--oxo-acid transaminase [Streptomyces sp. Sv. ACTE SirexAA-E]	3.22581	2	1	0.85701	0.16
SACTE_0574 polar amino acid transport system substrate-binding protein [Streptomyces sp. Sv. ACTE SirexAA-E]	6.22711	3	2	0.855288	0.54
SACTE_3765 putative lipoprotein [Streptomyces sp. Sv. ACTE SirexAA-E]	25	4	3	0.855288	1.371
SACTE_4030 chaperonin GroES [Streptomyces sp. Sv. ACTE SirexAA-E]	81.3725	226	8	0.855288	18.953
SACTE_4183 septum formation protein [Streptomyces sp. Sv. ACTE SirexAA-E]	12.3153	2	2	0.855288	0.585
SACTE_4358 conserved hypothetical protein [Streptomyces sp. Sv. ACTE SirexAA-E]	10.5181	6	5	0.855288	0.433
SACTE_5479 transcriptional regulator, IclR family [Streptomyces sp. Sv. ACTE SirexAA-E]	3.38346	1	1	0.855288	0.136
SACTE_5825 conserved hypothetical protein [Streptomyces sp. Sv. ACTE SirexAA-E]	3.16901	1	1	0.855288	0.194
SACTE_0697 Carbonic anhydrase or acetyltransferase, isoleucine patch superfamily [Streptomyces sp. Sv. ACTE SirexAA-E]	7.38636	12	1	0.853568	0.931
SACTE_1283 aspartate aminotransferase [Streptomyces sp. Sv. ACTE SirexAA-E]	13.0435	5	3	0.853568	0.438
SACTE_1379 Stress response protein SCP2 [Streptomyces sp. Sv. ACTE SirexAA-E]	2.71084	1	1	0.853568	0.068
SACTE_1651 transcriptional regulator, LacI family [Streptomyces sp. Sv. ACTE SirexAA-E]	6.05187	3	2	0.853568	0.501
SACTE_3504 phosphoribosylformylglycinamidine synthase [Streptomyces sp. Sv. ACTE SirexAA-E]	5.60748	9	5	0.853568	0.365
SACTE_4002 phosphoglucosamine mutase [Streptomyces sp. Sv. ACTE SirexAA-E]	5.30973	4	2	0.853568	0.28
SACTE_4807 signal recognition particle subunit FFH/SRP54 (srp54) [Streptomyces sp. Sv. ACTE SirexAA-E]	22.9126	25	11	0.853568	1.297
SACTE_4872 Acetyltransferase (GNAT) family protein [Streptomyces sp. Sv. ACTE SirexAA-E]	6.77083	1	1	0.853568	0.212
SACTE_0982 N-acetylglutamate kinase [Streptomyces sp. Sv. ACTE SirexAA-E]	10.7492	3	3	0.851852	0.468
SACTE_1437 aminopeptidase N [Streptomyces sp. Sv. ACTE SirexAA-E]	4.74496	3	3	0.851852	0.174
SACTE_2668 Glycosyltransferase involved in cell wall bisynthesis [Streptomyces sp. Sv. ACTE SirexAA-E]	4.18605	3	2	0.851852	0.174
SACTE_2677 Helix-turn-helix domain-containing protein [Streptomyces sp. Sv. ACTE SirexAA-E]	18.2456	5	4	0.851852	0.848
SACTE_4039 IMP dehydrogenase [Streptomyces sp. Sv. ACTE SirexAA-E]	19.7861	13	6	0.851852	1.565
SACTE_6479 NAD(P)-dependent dehydrogenase, short-chain alcohol dehydrogenase family [Streptomyces sp. Sv. ACTE SirexAA-E]	9.80392	2	2	0.851852	0.425
SACTE_1523 MoxR-like ATPase [Streptomyces sp. Sv. ACTE SirexAA-E]	14.3266	5	3	0.850139	0.52
SACTE_3095 molecular chaperone DnaJ [Streptomyces sp. Sv. ACTE SirexAA-E]	8.54271	12	3	0.850139	0.52
SACTE_4568 F-type H+-transporting ATPase subunit beta [Streptomyces sp. Sv. ACTE SirexAA-E]	28.5417	123	11	0.850139	6.499
SACTE_0888 carbamoyl-phosphate synthase small subunit [Streptomyces sp. Sv. ACTE SirexAA-E]	8.94737	6	3	0.848429	0.624
SACTE_5604 N-carbamoylputrescine amidase [Streptomyces sp. Sv. ACTE SirexAA-E]	10.7143	2	2	0.848429	0.292
SACTE_3176 NADPH2:quinone reductase [Streptomyces sp. Sv. ACTE SirexAA-E]	6.29139	4	2	0.846722	0.638
SACTE_3942 Acyl dehydratase [Streptomyces sp. Sv. ACTE SirexAA-E]	31.3333	6	5	0.846722	1.848
SACTE_3995 DNA-directed RNA polymerase subunit alpha [Streptomyces sp. Sv. ACTE SirexAA-E]	33.8235	91	11	0.846722	3.806
SACTE_5301 2-amino-3-ketobutyrate coenzyme A ligase [Streptomyces sp. Sv. ACTE SirexAA-E]	4.28212	1	1	0.845018	0.105
SACTE_5655 phosphatidylserine decarboxylase [Streptomyces sp. Sv. ACTE SirexAA-E]	4.65116	5	1	0.845018	0.468
SACTE_1513 UDP-N-acetylglucosamine-N-acetylmuramylpentapeptide N-acetylglucosamine transferase [Streptomyces sp. Sv. ACTE SirexAA-E]	8.79121	3	3	0.843318	0.369
SACTE_2481 methylthioribose-1-phosphate isomerase [Streptomyces sp. Sv. ACTE SirexAA-E]	5.77428	2	2	0.843318	0.274
SACTE_5255 acetyl-CoA acyltransferase [Streptomyces sp. Sv. ACTE SirexAA-E]	7.38916	7	4	0.843318	0.73
SACTE_1902 peroxiredoxin, Ohr subfamily [Streptomyces sp. Sv. ACTE SirexAA-E]	19.7183	8	3	0.841621	2.162
SACTE_4502 malate dehydrogenase (oxaloacetate-decarboxylating) [Streptomyces sp. Sv. ACTE SirexAA-E]	13.1707	7	4	0.841621	0.73
SACTE_3097 molecular chaperone DnaK [Streptomyces sp. Sv. ACTE SirexAA-E]	40.0324	201	24	0.839926	9
SACTE_4256 tight adherence protein B [Streptomyces sp. Sv. ACTE SirexAA-E]	3.84615	1	1	0.839926	0.179
SACTE_1070 proteasome accessory factor A [Streptomyces sp. Sv. ACTE SirexAA-E]	24.5033	21	13	0.838235	1.412
SACTE_2819 ATP-dependent Clp protease ATP-binding subunit ClpC [Streptomyces sp. Sv. ACTE SirexAA-E]	19.3587	53	14	0.838235	1.154
SACTE_3226 hypothetical protein [Streptomyces sp. Sv. ACTE SirexAA-E]	5.92105	7	4	0.838235	0.343
SACTE_3716 chaperonin GroEL [Streptomyces sp. Sv. ACTE SirexAA-E]	44.4444	641	22	0.838235	28.427
SACTE_4167 DNA-binding response regulator, OmpR family, contains REC and winged-helix (wHTH) domain [Streptomyces sp. Sv. ACTE SirexAA-E]	18.4211	5	5	0.838235	1.276
SACTE_4653 Histidine kinase-like ATPase domain-containing protein [Streptomyces sp. Sv. ACTE SirexAA-E]	7.05882	1	1	0.838235	0.212
SACTE_5630 Predicted oxidoreductase [Streptomyces sp. Sv. ACTE SirexAA-E]	11.5044	10	4	0.838235	1.154
SACTE_5932 protein-tyrosine phosphatase [Streptomyces sp. Sv. ACTE SirexAA-E]	2.60223	1	1	0.838235	0.145
SACTE_2485 MoxR-like ATPase [Streptomyces sp. Sv. ACTE SirexAA-E]	5.30973	4	2	0.836547	0.245
SACTE_0871 aldehyde dehydrogenase (NAD+) [Streptomyces sp. Sv. ACTE SirexAA-E]	1.85185	1	1	0.834862	0.11
SACTE_1114 S-(hydroxymethyl)mycothiol dehydrogenase [Streptomyces sp. Sv. ACTE SirexAA-E]	7.47922	3	3	0.834862	0.389
SACTE_2041 trigger factor [Streptomyces sp. Sv. ACTE SirexAA-E]	19.7826	52	11	0.834862	2.594
SACTE_2423 hexosaminidase [Streptomyces sp. Sv. ACTE SirexAA-E]	1.82815	1	1	0.834862	0.072
SACTE_3961 translation elongation factor 1A (EF-1A/EF-Tu) [Streptomyces sp. Sv. ACTE SirexAA-E]	11.8388	229	5	0.834862	1.31
SACTE_4045 Protein tyrosine kinase [Streptomyces sp. Sv. ACTE SirexAA-E]	1.06486	1	1	0.834862	0.048
SACTE_5259 uroporphyrinogen decarboxylase [Streptomyces sp. Sv. ACTE SirexAA-E]	1.96629	1	1	0.834862	0.155
SACTE_1618 Uncharacterized membrane protein YckC, RDD family [Streptomyces sp. Sv. ACTE SirexAA-E]	10.3226	1	1	0.833181	0.389
SACTE_4219 Helix-turn-helix domain-containing protein [Streptomyces sp. Sv. ACTE SirexAA-E]	3.4965	1	1	0.833181	0.194
SACTE_4416 NAD+ diphosphatase [Streptomyces sp. Sv. ACTE SirexAA-E]	2.53165	1	1	0.833181	0.136
SACTE_0465 ADP-ribose pyrophosphatase YjhB, NUDIX family [Streptomyces sp. Sv. ACTE SirexAA-E]	10.0629	1	1	0.831502	0.292
SACTE_0563 transketolase [Streptomyces sp. Sv. ACTE SirexAA-E]	3.42936	7	1	0.831502	0.292
SACTE_0838 UPF0716 protein FxsA [Streptomyces sp. Sv. ACTE SirexAA-E]	7.53769	3	1	0.831502	0.668
SACTE_2698 hypothetical protein [Streptomyces sp. Sv. ACTE SirexAA-E]	18.8406	3	3	0.831502	0.874
SACTE_3281 protein phosphatase [Streptomyces sp. Sv. ACTE SirexAA-E]	2.37154	1	1	0.831502	0.089
SACTE_4699 aspartyl/glutamyl-tRNA(Asn/Gln) amidotransferase subunit A [Streptomyces sp. Sv. ACTE SirexAA-E]	22.2	17	8	0.831502	1.395
SACTE_3045 GDSL-like Lipase/Acylhydrolase family protein [Streptomyces sp. Sv. ACTE SirexAA-E]	11.7424	2	2	0.829826	0.931
SACTE_3059 taurine---2-oxoglutarate transaminase [Streptomyces sp. Sv. ACTE SirexAA-E]	2.80778	2	1	0.829826	0.222
SACTE_3107 hypothetical protein [Streptomyces sp. Sv. ACTE SirexAA-E]	31.746	5	3	0.829826	1.154
SACTE_3221 aspartyl-tRNA synthetase [Streptomyces sp. Sv. ACTE SirexAA-E]	6.61157	10	4	0.829826	0.365
SACTE_3373 Pimeloyl-ACP methyl ester carboxylesterase [Streptomyces sp. Sv. ACTE SirexAA-E]	5.03356	2	2	0.829826	0.468
SACTE_5167 AAA+-type ATPase, SpoVK/Ycf46/Vps4 family [Streptomyces sp. Sv. ACTE SirexAA-E]	6.1762	6	5	0.829826	0.194
SACTE_5312 Xaa-Pro aminopeptidase [Streptomyces sp. Sv. ACTE SirexAA-E]	2.89474	1	1	0.829826	0.122
SACTE_2090 polar amino acid transport system substrate-binding protein [Streptomyces sp. Sv. ACTE SirexAA-E]	5.52326	2	2	0.828154	0.274
SACTE_2418 conserved hypothetical protein [Streptomyces sp. Sv. ACTE SirexAA-E]	2.65849	1	1	0.828154	0.077
SACTE_3987 LSU ribosomal protein L15P [Streptomyces sp. Sv. ACTE SirexAA-E]	18.543	21	3	0.828154	1.154
SACTE_5114 ornithine carbamoyltransferase [Streptomyces sp. Sv. ACTE SirexAA-E]	6.62824	1	1	0.828154	0.129
SACTE_5353 3-hydroxybutyryl-CoA dehydrogenase [Streptomyces sp. Sv. ACTE SirexAA-E]	5.12821	2	2	0.828154	0.179
SACTE_1790 hypothetical protein [Streptomyces sp. Sv. ACTE SirexAA-E]	22.7941	9	7	0.826484	1.081
SACTE_2979 Helix-turn-helix domain-containing protein [Streptomyces sp. Sv. ACTE SirexAA-E]	2.76817	1	1	0.826484	0.155
SACTE_3503 phosphoribosylformylglycinamidine synthase [Streptomyces sp. Sv. ACTE SirexAA-E]	12.3894	4	2	0.826484	0.425
SACTE_0992 LysR substrate binding domain-containing protein [Streptomyces sp. Sv. ACTE SirexAA-E]	6.34328	2	2	0.824818	0.389
SACTE_1614 lipoyl(octanoyl) transferase [Streptomyces sp. Sv. ACTE SirexAA-E]	9.29368	2	2	0.824818	0.292
SACTE_3978 LSU ribosomal protein L14P [Streptomyces sp. Sv. ACTE SirexAA-E]	45.082	39	6	0.824818	4.337
SACTE_5040 23S rRNA m(5)U-1939 methyltransferase [Streptomyces sp. Sv. ACTE SirexAA-E]	2.90828	1	1	0.824818	0.086
SACTE_5619 isocitrate dehydrogenase [Streptomyces sp. Sv. ACTE SirexAA-E]	25.7104	121	18	0.824818	2.899
SACTE_6212 succinate dehydrogenase / fumarate reductase cytochrome b subunit [Streptomyces sp. Sv. ACTE SirexAA-E]	3.68852	2	1	0.824818	0.259
SACTE_4205 cystathionine gamma-synthase [Streptomyces sp. Sv. ACTE SirexAA-E]	1.83727	2	1	0.823154	0.122
SACTE_4828 elongation factor Ts [Streptomyces sp. Sv. ACTE SirexAA-E]	44.2446	36	12	0.823154	7.859
SACTE_4908 polyribonucleotide nucleotidyltransferase [Streptomyces sp. Sv. ACTE SirexAA-E]	16.1465	132	13	0.823154	1.622
SACTE_1178 cell division inhibitor SepF [Streptomyces sp. Sv. ACTE SirexAA-E]	6.84932	2	1	0.821494	0.292
SACTE_2202 Calcineurin-like phosphoesterase [Streptomyces sp. Sv. ACTE SirexAA-E]	11.4504	1	1	0.821494	0.212
SACTE_3773 Ribbon-helix-helix protein, copG family [Streptomyces sp. Sv. ACTE SirexAA-E]	14.0845	1	1	0.821494	0.468
SACTE_4784 hydroxymethylpyrimidine/phosphomethylpyrimidine kinase [Streptomyces sp. Sv. ACTE SirexAA-E]	4.46097	2	1	0.821494	0.425
SACTE_0934 threonyl-tRNA synthetase [Streptomyces sp. Sv. ACTE SirexAA-E]	6.07903	8	5	0.819836	0.379
SACTE_1060 ATP-dependent RNA helicase HelY [Streptomyces sp. Sv. ACTE SirexAA-E]	3.49947	3	3	0.819836	0.12
SACTE_5600 conserved hypothetical protein [Streptomyces sp. Sv. ACTE SirexAA-E]	4.16667	4	1	0.819836	0.778
SACTE_1449 glutamate synthase (NADPH/NADH) small chain [Streptomyces sp. Sv. ACTE SirexAA-E]	4.11523	1	1	0.818182	0.083
SACTE_1599 nicotinate-nucleotide-dimethylbenzimidazole phosphoribosyltransferase [Streptomyces sp. Sv. ACTE SirexAA-E]	6.53951	3	2	0.818182	0.311
SACTE_0437 Signal transduction histidine kinase [Streptomyces sp. Sv. ACTE SirexAA-E]	3.26843	4	1	0.81653	0.079
SACTE_1069 peptidylprolyl isomerase [Streptomyces sp. Sv. ACTE SirexAA-E]	13.4615	17	4	0.81653	0.833
SACTE_1111 Acetylornithine deacetylase/Succinyl-diaminopimelate desuccinylase [Streptomyces sp. Sv. ACTE SirexAA-E]	18.018	18	7	0.81653	1.712
SACTE_1210 NAD+ kinase [Streptomyces sp. Sv. ACTE SirexAA-E]	4.10095	3	1	0.81653	0.389
SACTE_1581 cytochrome c oxidase subunit 1 [Streptomyces sp. Sv. ACTE SirexAA-E]	4.67128	7	3	0.81653	1.054
SACTE_1698 methionine aminopeptidase, type I [Streptomyces sp. Sv. ACTE SirexAA-E]	7.01754	2	2	0.81653	0.425
SACTE_2260 Acyl-CoA dehydrogenase [Streptomyces sp. Sv. ACTE SirexAA-E]	7.27273	4	3	0.81653	0.292
SACTE_3638 Helix-turn-helix [Streptomyces sp. Sv. ACTE SirexAA-E]	7.45342	1	1	0.81653	0.212
SACTE_4589 putative large Ala/Glu-rich protein [Streptomyces sp. Sv. ACTE SirexAA-E]	3.19066	3	3	0.81653	0.075
SACTE_0885 orotidine-5'-phosphate decarboxylase [Streptomyces sp. Sv. ACTE SirexAA-E]	5.37634	2	1	0.814882	0.179
SACTE_1862 pyruvate dehydrogenase E1 component [Streptomyces sp. Sv. ACTE SirexAA-E]	13.738	22	13	0.814882	0.853
SACTE_2233 PS-10 peptidase S37 [Streptomyces sp. Sv. ACTE SirexAA-E]	1.82927	1	1	0.814882	0.093
SACTE_2039 ATP-dependent Clp protease, protease subunit [Streptomyces sp. Sv. ACTE SirexAA-E]	21.1207	45	6	0.813237	4.623
SACTE_3294 putative regulatory protein [Streptomyces sp. Sv. ACTE SirexAA-E]	6.639	2	2	0.813237	0.334
SACTE_5007 Phosphocarrier protein HPr [Streptomyces sp. Sv. ACTE SirexAA-E]	13.9785	2	1	0.813237	2.162
SACTE_0948 Thioredoxin [Streptomyces sp. Sv. ACTE SirexAA-E]	9.35673	2	1	0.811594	0.668
SACTE_1149 aldehyde dehydrogenase (NAD+) [Streptomyces sp. Sv. ACTE SirexAA-E]	3.01724	1	1	0.811594	0.116
SACTE_2012 LSU ribosomal protein L21P [Streptomyces sp. Sv. ACTE SirexAA-E]	25.4717	7	3	0.811594	3.642
SACTE_2197 Dephospho-CoA kinase [Streptomyces sp. Sv. ACTE SirexAA-E]	5.91398	2	1	0.811594	0.194
SACTE_6263 iron complex transport system substrate-binding protein [Streptomyces sp. Sv. ACTE SirexAA-E]	3.58209	2	2	0.811594	0.259
SACTE_0858 riboflavin synthase alpha chain [Streptomyces sp. Sv. ACTE SirexAA-E]	16.9903	3	3	0.809955	0.778
SACTE_2511 Glycosyl transferase family 2 [Streptomyces sp. Sv. ACTE SirexAA-E]	2.94118	1	1	0.809955	0.155
SACTE_3028 hypothetical protein [Streptomyces sp. Sv. ACTE SirexAA-E]	21.4724	5	4	0.809955	0.931
SACTE_4992 DNA topoisomerase IV subunit B [Streptomyces sp. Sv. ACTE SirexAA-E]	7.06215	7	6	0.809955	0.311
SACTE_1242 Predicted Zn-dependent protease or its inactivated homolog [Streptomyces sp. Sv. ACTE SirexAA-E]	7.11207	4	3	0.808318	0.269
SACTE_2960 Imidazolonepropionase [Streptomyces sp. Sv. ACTE SirexAA-E]	2.78481	1	1	0.808318	0.11
SACTE_3381 prephenate dehydratase [Streptomyces sp. Sv. ACTE SirexAA-E]	4.18006	1	1	0.808318	0.136
SACTE_4166 two-component system, OmpR family, sensor histidine kinase MtrB [Streptomyces sp. Sv. ACTE SirexAA-E]	2.65152	2	1	0.808318	0.155
SACTE_4565 F-type H+-transporting ATPase subunit delta [Streptomyces sp. Sv. ACTE SirexAA-E]	38.7454	24	10	0.808318	2.728
SACTE_5243 1-deoxy-D-xylulose-5-phosphate synthase [Streptomyces sp. Sv. ACTE SirexAA-E]	7.99373	8	5	0.808318	0.438
SACTE_0103 osmoprotectant transport system ATP-binding protein [Streptomyces sp. Sv. ACTE SirexAA-E]	2.8169	1	1	0.806685	0.136
SACTE_1518 UDP-N-acetylmuramoylalanyl-D-glutamate--2,6-diaminopimelate ligase [Streptomyces sp. Sv. ACTE SirexAA-E]	10.6457	5	5	0.806685	0.417
SACTE_3346 CubicO group peptidase, beta-lactamase class C family [Streptomyces sp. Sv. ACTE SirexAA-E]	2.17865	2	1	0.806685	0.105
SACTE_3502 phosphoribosylformylglycinamidine synthase [Streptomyces sp. Sv. ACTE SirexAA-E]	12.0482	4	1	0.806685	0.778
SACTE_3896 Outer membrane lipoprotein-sorting protein [Streptomyces sp. Sv. ACTE SirexAA-E]	10.9756	7	4	0.806685	0.874
SACTE_4714 ketol-acid reductoisomerase [Streptomyces sp. Sv. ACTE SirexAA-E]	15.3153	37	6	0.806685	1.081
SACTE_5622 lipoate-protein ligase A [Streptomyces sp. Sv. ACTE SirexAA-E]	1.9943	1	1	0.806685	0.136
SACTE_5670 Polyketide cyclase / dehydrase and lipid transport [Streptomyces sp. Sv. ACTE SirexAA-E]	15.6463	2	2	0.806685	0.668
SACTE_3677 peptide/nickel transport system substrate-binding protein [Streptomyces sp. Sv. ACTE SirexAA-E]	7.76892	4	3	0.805054	0.241
SACTE_5345 putative acyl-CoA dehydrogenase [Streptomyces sp. Sv. ACTE SirexAA-E]	1.10497	2	1	0.805054	0.077
SACTE_0427 Nucleoside-diphosphate-sugar epimerase [Streptomyces sp. Sv. ACTE SirexAA-E]	8.64553	2	2	0.803427	0.245
SACTE_1604 dihydrolipoamide dehydrogenase [Streptomyces sp. Sv. ACTE SirexAA-E]	34.1991	67	16	0.803427	4.179
SACTE_2026 radical SAM family uncharacterized protein [Streptomyces sp. Sv. ACTE SirexAA-E]	2.02177	1	1	0.803427	0.072
SACTE_2675 D-alanyl-D-alanine carboxypeptidase [Streptomyces sp. Sv. ACTE SirexAA-E]	16.1326	12	11	0.803427	0.734
SACTE_4212 mycothiol S-conjugate amidase [Streptomyces sp. Sv. ACTE SirexAA-E]	2.38908	3	1	0.803427	0.259
SACTE_4243 reactive intermediate/imine deaminase [Streptomyces sp. Sv. ACTE SirexAA-E]	16.9118	2	2	0.803427	0.778
SACTE_5541 S-adenosyl methyltransferase [Streptomyces sp. Sv. ACTE SirexAA-E]	6.27306	2	2	0.803427	0.334
SACTE_3207 Nucleotide-binding universal stress protein, UspA family [Streptomyces sp. Sv. ACTE SirexAA-E]	9.28571	57	1	0.801802	1.512
SACTE_3375 ABC-2 type transport system permease protein [Streptomyces sp. Sv. ACTE SirexAA-E]	2.34899	1	1	0.801802	0.212
SACTE_4698 aspartyl/glutamyl-tRNA(Asn/Gln) amidotransferase subunit C [Streptomyces sp. Sv. ACTE SirexAA-E]	24.4898	2	1	0.801802	1.154
SACTE_5028 Protein of unknown function (DUF3710) [Streptomyces sp. Sv. ACTE SirexAA-E]	24.5136	23	5	0.801802	1.154
SACTE_1515 UDP-N-acetylmuramoylalanine--D-glutamate ligase [Streptomyces sp. Sv. ACTE SirexAA-E]	2.93501	1	1	0.80018	0.093
SACTE_2003 methyltransferase type 11 [Streptomyces sp. Sv. ACTE SirexAA-E]	8.71212	3	2	0.80018	0.468
SACTE_2011 LSU ribosomal protein L27P [Streptomyces sp. Sv. ACTE SirexAA-E]	11.7647	6	2	0.80018	1.154
SACTE_2348 Dihydrofolate reductase [Streptomyces sp. Sv. ACTE SirexAA-E]	5.12821	1	1	0.80018	0.259
SACTE_2515 transcriptional attenuator, LytR family [Streptomyces sp. Sv. ACTE SirexAA-E]	4.18605	2	2	0.80018	0.186
SACTE_2584 bifunctional UDP-N-acetylglucosamine pyrophosphorylase / Glucosamine-1-phosphate N-acetyltransferase [Streptomyces sp. Sv. ACTE SirexAA-E]	18.7905	9	9	0.80018	1.462
SACTE_5677 L-glyceraldehyde 3-phosphate reductase [Streptomyces sp. Sv. ACTE SirexAA-E]	15.3153	5	5	0.80018	0.73
SACTE_1187 1-acyl-sn-glycerol-3-phosphate acyltransferase [Streptomyces sp. Sv. ACTE SirexAA-E]	7.33945	6	1	0.798561	0.359
SACTE_1100 conserved hypothetical protein [Streptomyces sp. Sv. ACTE SirexAA-E]	9.64467	3	2	0.796945	0.778
SACTE_2849 GTP cyclohydrolase I [Streptomyces sp. Sv. ACTE SirexAA-E]	6.96517	1	1	0.796945	0.194
SACTE_2963 Glycosyltransferase, GT2 family [Streptomyces sp. Sv. ACTE SirexAA-E]	4.79452	1	1	0.796945	0.136
SACTE_5069 hypothetical protein [Streptomyces sp. Sv. ACTE SirexAA-E]	13.4831	4	3	0.796945	0.54
SACTE_1628 Predicted dehydrogenase [Streptomyces sp. Sv. ACTE SirexAA-E]	3.67893	2	1	0.795332	0.155
SACTE_1911 malonyl-CoA/methylmalonyl-CoA synthetase [Streptomyces sp. Sv. ACTE SirexAA-E]	2.26804	2	1	0.795332	0.166
SACTE_3164 conserved hypothetical protein [Streptomyces sp. Sv. ACTE SirexAA-E]	20.5128	7	2	0.795332	0.931
SACTE_4767 2-keto-4-pentenoate hydratase/2-oxohepta-3-ene-1,7-dioic acid hydratase (catechol pathway) [Streptomyces sp. Sv. ACTE SirexAA-E]	3.44828	11	1	0.795332	0.778
SACTE_4829 uridylate kinase [Streptomyces sp. Sv. ACTE SirexAA-E]	16.2791	6	4	0.795332	1.054
SACTE_2991 dTMP kinase [Streptomyces sp. Sv. ACTE SirexAA-E]	5.08309	6	5	0.793722	0.253
SACTE_3038 tellurium resistance protein TerD [Streptomyces sp. Sv. ACTE SirexAA-E]	38.7435	58	4	0.793722	5.813
SACTE_3302 DNA gyrase subunit A [Streptomyces sp. Sv. ACTE SirexAA-E]	15.9587	21	13	0.793722	0.778
SACTE_4014 yjeF C-terminal region, hydroxyethylthiazole kinase-related/yjeF N-terminal region [Streptomyces sp. Sv. ACTE SirexAA-E]	1.6632	1	1	0.793722	0.096
SACTE_4549 homoserine dehydrogenase [Streptomyces sp. Sv. ACTE SirexAA-E]	14.4828	10	5	0.793722	0.957
SACTE_4766 Signal transduction histidine kinase [Streptomyces sp. Sv. ACTE SirexAA-E]	3.82514	4	4	0.793722	0.152
SACTE_1423 DNA polymerase I [Streptomyces sp. Sv. ACTE SirexAA-E]	6.53378	8	6	0.792115	0.348
SACTE_2239 DNA-binding transcriptional regulator, MocR family, contains an aminotransferase domain [Streptomyces sp. Sv. ACTE SirexAA-E]	2.05011	1	1	0.792115	0.093
SACTE_2787 UDP-glucose 4-epimerase [Streptomyces sp. Sv. ACTE SirexAA-E]	8.33333	3	3	0.792115	0.318
SACTE_2828 L-aspartate oxidase [Streptomyces sp. Sv. ACTE SirexAA-E]	6.77966	3	3	0.792115	0.218
SACTE_3871 demethylmenaquinone methyltransferase / 2-methoxy-6-polyprenyl-1,4-benzoquinol methylase [Streptomyces sp. Sv. ACTE SirexAA-E]	7.3913	3	2	0.792115	0.389
SACTE_4146 nucleoside ABC transporter ATP-binding protein [Streptomyces sp. Sv. ACTE SirexAA-E]	4.46429	2	2	0.792115	0.179
SACTE_6447 enoyl-CoA hydratase [Streptomyces sp. Sv. ACTE SirexAA-E]	6.77966	3	3	0.792115	0.438
SACTE_0028 conserved hypothetical protein [Streptomyces sp. Sv. ACTE SirexAA-E]	2.27273	1	1	0.79051	0.064
SACTE_2756 arginyl-tRNA synthetase [Streptomyces sp. Sv. ACTE SirexAA-E]	8.41584	9	4	0.79051	0.354
SACTE_3413 PAS domain S-box-containing protein [Streptomyces sp. Sv. ACTE SirexAA-E]	3.04965	2	2	0.79051	0.073
SACTE_3460 Isocitrate/isopropylmalate dehydrogenase [Streptomyces sp. Sv. ACTE SirexAA-E]	9.43396	3	3	0.79051	0.292
SACTE_0615 Ribosomal protein S18 acetylase RimI [Streptomyces sp. Sv. ACTE SirexAA-E]	9.89583	5	2	0.788909	0.425
SACTE_1196 23S rRNA pseudouridine2605 synthase [Streptomyces sp. Sv. ACTE SirexAA-E]	7.59162	7	3	0.788909	0.492
SACTE_1951 GTP-binding protein Era [Streptomyces sp. Sv. ACTE SirexAA-E]	13.3956	7	5	0.788909	0.931
SACTE_2468 glutamate dehydrogenase [Streptomyces sp. Sv. ACTE SirexAA-E]	7.30539	17	11	0.788909	0.298
SACTE_3756 iron complex transport system substrate-binding protein [Streptomyces sp. Sv. ACTE SirexAA-E]	21.7125	12	7	0.788909	1.976
SACTE_5544 transcriptional regulator [Streptomyces sp. Sv. ACTE SirexAA-E]	22.6027	2	2	0.788909	0.52
SACTE_1791 dinuclear metal center protein, YbgI/SA1388 family [Streptomyces sp. Sv. ACTE SirexAA-E]	7.19424	4	2	0.78731	0.501
SACTE_2029 penicillin-binding protein 2 [Streptomyces sp. Sv. ACTE SirexAA-E]	3.59613	2	2	0.78731	0.101
SACTE_3681 23S rRNA (guanosine2251-2'-O)-methyltransferase [Streptomyces sp. Sv. ACTE SirexAA-E]	5.03145	2	2	0.78731	0.274
SACTE_4848 aminodeoxyfutalosine deaminase [Streptomyces sp. Sv. ACTE SirexAA-E]	4.06977	2	1	0.78731	0.259
SACTE_5785 S-adenosyl methyltransferase [Streptomyces sp. Sv. ACTE SirexAA-E]	5.07246	2	2	0.78731	0.145
SACTE_5803 ATPase family associated with various cellular activities (AAA) [Streptomyces sp. Sv. ACTE SirexAA-E]	8.59599	2	2	0.78731	0.212
SACTE_6001 AAA ATPase domain-containing protein [Streptomyces sp. Sv. ACTE SirexAA-E]	3.16384	2	2	0.78731	0.081
SACTE_3312 YidC/Oxa1 family membrane protein insertase [Streptomyces sp. Sv. ACTE SirexAA-E]	14.4208	11	7	0.785714	1.228
SACTE_3316 chromosome partitioning protein, ParB family [Streptomyces sp. Sv. ACTE SirexAA-E]	11.5385	7	3	0.785714	0.616
SACTE_4728 branched-chain amino acid aminotransferase [Streptomyces sp. Sv. ACTE SirexAA-E]	12.8065	6	4	0.785714	0.968
SACTE_1258 3-oxoacyl-[acyl-carrier protein] reductase [Streptomyces sp. Sv. ACTE SirexAA-E]	14.3426	5	4	0.784121	1.276
SACTE_4618 6-phosphofructokinase 1 [Streptomyces sp. Sv. ACTE SirexAA-E]	16.129	10	4	0.784121	0.874
SACTE_1948 2-isopropylmalate synthase [Streptomyces sp. Sv. ACTE SirexAA-E]	5.05051	3	3	0.782531	0.225
SACTE_4780 D-alanine-D-alanine ligase [Streptomyces sp. Sv. ACTE SirexAA-E]	2.24439	1	1	0.782531	0.116
SACTE_1870 Predicted oxidoreductase [Streptomyces sp. Sv. ACTE SirexAA-E]	8.84956	5	3	0.780944	0.65
SACTE_2167 5-dehydro-2-deoxygluconokinase [Streptomyces sp. Sv. ACTE SirexAA-E]	1.72911	1	1	0.780944	0.116
SACTE_3879 NADH-quinone oxidoreductase subunit C [Streptomyces sp. Sv. ACTE SirexAA-E]	4.20168	1	1	0.780944	0.179
SACTE_4789 Phosphopantetheine adenylyltransferase [Streptomyces sp. Sv. ACTE SirexAA-E]	4.14201	2	1	0.780944	0.334
SACTE_6181 Response regulator receiver domain-containing protein [Streptomyces sp. Sv. ACTE SirexAA-E]	5.47619	3	2	0.780944	0.468
SACTE_1116 gluconokinase [Streptomyces sp. Sv. ACTE SirexAA-E]	7.69231	1	1	0.779359	0.292
SACTE_1984 leucyl-tRNA synthetase [Streptomyces sp. Sv. ACTE SirexAA-E]	7.64398	9	7	0.779359	0.416
SACTE_3450 precorrin-8X methylmutase [Streptomyces sp. Sv. ACTE SirexAA-E]	3.36538	1	1	0.779359	0.179
SACTE_5439 fatty-acyl-CoA synthase [Streptomyces sp. Sv. ACTE SirexAA-E]	4.10448	2	2	0.779359	0.145
SACTE_0493 geranylgeranyl reductase family [Streptomyces sp. Sv. ACTE SirexAA-E]	5.41872	2	2	0.777778	0.16
SACTE_0959 uroporphyrin-III C-methyltransferase / precorrin-2 dehydrogenase / sirohydrochlorin ferrochelatase [Streptomyces sp. Sv. ACTE SirexAA-E]	2.90557	1	1	0.777778	0.116
SACTE_1973 GTP-binding protein LepA [Streptomyces sp. Sv. ACTE SirexAA-E]	5.60897	4	3	0.777778	0.311
SACTE_3252 putative NAD(P)H quinone oxidoreductase, PIG3 family [Streptomyces sp. Sv. ACTE SirexAA-E]	11.5854	7	4	0.777778	0.896
SACTE_4083 malate dehydrogenase (NAD) [Streptomyces sp. Sv. ACTE SirexAA-E]	25.5319	42	8	0.777778	3.87
SACTE_1603 leucyl aminopeptidase [Streptomyces sp. Sv. ACTE SirexAA-E]	27.4854	39	13	0.776199	2.415
SACTE_1617 protein of unknown function (DUF4191) [Streptomyces sp. Sv. ACTE SirexAA-E]	22.1277	10	5	0.776199	3.329
SACTE_1940 glycyl-tRNA synthetase [Streptomyces sp. Sv. ACTE SirexAA-E]	14.1304	19	6	0.776199	0.978
SACTE_4415 Acetylornithine deacetylase/Succinyl-diaminopimelate desuccinylase [Streptomyces sp. Sv. ACTE SirexAA-E]	2.15517	2	1	0.776199	0.179
SACTE_4631 hypothetical protein [Streptomyces sp. Sv. ACTE SirexAA-E]	9.04255	2	2	0.776199	0.425
SACTE_1699 heme oxygenase [Streptomyces sp. Sv. ACTE SirexAA-E]	3.53982	1	1	0.774623	0.145
SACTE_2037 conserved hypothetical protein [Streptomyces sp. Sv. ACTE SirexAA-E]	26.284	16	8	0.77305	6.017
SACTE_5113 arginine deiminase [Streptomyces sp. Sv. ACTE SirexAA-E]	2.19512	1	1	0.77305	0.086
SACTE_5208 3-oxoacyl-[acyl-carrier protein] reductase [Streptomyces sp. Sv. ACTE SirexAA-E]	13.253	3	3	0.77305	0.585
SACTE_1605 2-oxoglutarate dehydrogenase E2 component [Streptomyces sp. Sv. ACTE SirexAA-E]	22.5329	85	15	0.771479	9
SACTE_1982 EDD domain protein, DegV family [Streptomyces sp. Sv. ACTE SirexAA-E]	2.84698	1	1	0.771479	0.194
SACTE_3324 conserved hypothetical protein [Streptomyces sp. Sv. ACTE SirexAA-E]	3.79085	3	3	0.771479	0.189
SACTE_4434 PDZ domain-containing protein [Streptomyces sp. Sv. ACTE SirexAA-E]	4.60705	2	2	0.771479	0.245
SACTE_4701 aspartyl/glutamyl-tRNA(Asn/Gln) amidotransferase subunit B [Streptomyces sp. Sv. ACTE SirexAA-E]	16.5339	25	8	0.771479	0.911
SACTE_1619 L-glutamine synthetase [Streptomyces sp. Sv. ACTE SirexAA-E]	10.661	45	6	0.769912	1.683
SACTE_2280 Helix-turn-helix domain-containing protein [Streptomyces sp. Sv. ACTE SirexAA-E]	2.49377	1	1	0.769912	0.105
SACTE_2621 NAD(P)-dependent dehydrogenase, short-chain alcohol dehydrogenase family [Streptomyces sp. Sv. ACTE SirexAA-E]	7.19697	2	2	0.769912	0.334
SACTE_3019 transcriptional regulator [Streptomyces sp. Sv. ACTE SirexAA-E]	19.6429	13	5	0.769912	1.683
SACTE_3314 16S rRNA m(7)G-527 methyltransferase [Streptomyces sp. Sv. ACTE SirexAA-E]	4.62185	1	1	0.769912	0.194
SACTE_4077 phosphoribosylglycinamide formyltransferase-1 [Streptomyces sp. Sv. ACTE SirexAA-E]	4.12844	2	1	0.769912	0.194
SACTE_0887 carbamoyl-phosphate synthase large subunit [Streptomyces sp. Sv. ACTE SirexAA-E]	11.4338	20	12	0.768347	0.762
SACTE_2959 Helix-turn-helix [Streptomyces sp. Sv. ACTE SirexAA-E]	6.73401	2	2	0.768347	0.259
SACTE_3600 Protein of unknown function (DUF2993) [Streptomyces sp. Sv. ACTE SirexAA-E]	13.4199	3	3	0.768347	0.701
SACTE_4226 alanine-synthesizing transaminase [Streptomyces sp. Sv. ACTE SirexAA-E]	1.98511	1	1	0.768347	0.096
SACTE_4478 serine/threonine-protein kinase RsbW [Streptomyces sp. Sv. ACTE SirexAA-E]	13.1387	3	2	0.768347	0.585
SACTE_4907 SSU ribosomal protein S15P [Streptomyces sp. Sv. ACTE SirexAA-E]	43.75	12	5	0.768347	9
SACTE_5554 3-oxoadipate enol-lactonase / 4-carboxymuconolactone decarboxylase [Streptomyces sp. Sv. ACTE SirexAA-E]	5.18868	3	2	0.768347	0.245
SACTE_1963 histidine triad (HIT) family protein [Streptomyces sp. Sv. ACTE SirexAA-E]	30.2521	6	3	0.766784	1.783
SACTE_2435 ribosomal-protein-alanine N-acetyltransferase [Streptomyces sp. Sv. ACTE SirexAA-E]	6.41711	2	1	0.766784	0.212
SACTE_4426 Stress response protein SCP2 [Streptomyces sp. Sv. ACTE SirexAA-E]	3.81125	4	2	0.766784	0.233
SACTE_0980 transcriptional regulator, ArgR family [Streptomyces sp. Sv. ACTE SirexAA-E]	6.17978	1	1	0.765225	0.212
SACTE_1385 pseudouridine-5'-phosphate glycosidase [Streptomyces sp. Sv. ACTE SirexAA-E]	3.44828	1	1	0.765225	0.122
SACTE_2032 rod shape-determining protein MreB [Streptomyces sp. Sv. ACTE SirexAA-E]	10.9827	12	3	0.765225	0.585
SACTE_2382 PTS system N-acetylglucosamine-specific IIB component, Glc family [Streptomyces sp. Sv. ACTE SirexAA-E]	11.6883	1	1	0.765225	0.585
SACTE_3322 Protein kinase domain [Streptomyces sp. Sv. ACTE SirexAA-E]	2.12389	1	1	0.765225	0.075
SACTE_5269 Uncharacterized conserved protein, AIM24 family [Streptomyces sp. Sv. ACTE SirexAA-E]	13.7778	3	3	0.765225	0.701
SACTE_0886 dihydroorotate oxidase A [Streptomyces sp. Sv. ACTE SirexAA-E]	10.0271	3	3	0.763668	0.438
SACTE_1517 UDP-N-acetylmuramoyl-tripeptide--D-alanyl-D-alanine ligase [Streptomyces sp. Sv. ACTE SirexAA-E]	4.22833	2	2	0.763668	0.222
SACTE_2472 protein translocase subunit secA [Streptomyces sp. Sv. ACTE SirexAA-E]	18.5775	38	16	0.763668	1.36
SACTE_3231 carbon-nitrogen hydrolase family protein [Streptomyces sp. Sv. ACTE SirexAA-E]	2.6616	1	1	0.763668	0.212
SACTE_3441 Zn-dependent amino- or carboxypeptidase, M28 family [Streptomyces sp. Sv. ACTE SirexAA-E]	3.8835	2	2	0.763668	0.172
SACTE_3960 translation elongation factor 2 (EF-2/EF-G) [Streptomyces sp. Sv. ACTE SirexAA-E]	23.3051	245	18	0.763668	3.375
SACTE_4252 pilus assembly protein CpaE [Streptomyces sp. Sv. ACTE SirexAA-E]	1.92771	1	1	0.763668	0.11
SACTE_0669 adenylosuccinate lyase [Streptomyces sp. Sv. ACTE SirexAA-E]	7.54717	10	3	0.762115	0.233
SACTE_2092 serine/threonine-protein kinase PknG [Streptomyces sp. Sv. ACTE SirexAA-E]	0.993377	1	1	0.762115	0.053
SACTE_2389 Proteasome lid subunit RPN8/RPN11, contains Jab1/MPN metalloenzyme (JAMM) motif [Streptomyces sp. Sv. ACTE SirexAA-E]	13.1034	1	1	0.762115	0.389
SACTE_3037 tellurium resistance protein TerZ [Streptomyces sp. Sv. ACTE SirexAA-E]	24.2268	12	5	0.762115	2.162
SACTE_4601 uncharacterized protein, MTH1187 family [Streptomyces sp. Sv. ACTE SirexAA-E]	22.6804	2	2	0.762115	0.931
SACTE_4768 glutamyl-tRNA synthetase [Streptomyces sp. Sv. ACTE SirexAA-E]	3.97614	3	2	0.762115	0.15
SACTE_4869 Membrane-associated protease RseP, regulator of RpoE activity [Streptomyces sp. Sv. ACTE SirexAA-E]	2.75229	1	1	0.762115	0.116
SACTE_0958 tRNA G18 (ribose-2'-O)-methylase SpoU [Streptomyces sp. Sv. ACTE SirexAA-E]	4.74453	1	1	0.760563	0.129
SACTE_4562 F-type H+-transporting ATPase subunit a [Streptomyces sp. Sv. ACTE SirexAA-E]	6.27306	7	2	0.760563	2.981
SACTE_4812 16S rRNA processing protein RimM [Streptomyces sp. Sv. ACTE SirexAA-E]	6.76329	4	1	0.760563	0.585
SACTE_2505 nucleotidyltransferase [Streptomyces sp. Sv. ACTE SirexAA-E]	11.2948	6	3	0.759015	0.668
SACTE_3119 UDPglucose 6-dehydrogenase [Streptomyces sp. Sv. ACTE SirexAA-E]	2.27273	1	1	0.759015	0.083
SACTE_3601 thiosulfate/3-mercaptopyruvate sulfurtransferase [Streptomyces sp. Sv. ACTE SirexAA-E]	37.9928	111	12	0.759015	5.952
SACTE_4154 L,D-transpeptidase catalytic domain [Streptomyces sp. Sv. ACTE SirexAA-E]	2.52101	1	1	0.759015	0.166
SACTE_2374 Protein of unknown function (DUF3618) [Streptomyces sp. Sv. ACTE SirexAA-E]	44.6429	8	6	0.757469	3.642
SACTE_4792 LSU ribosomal protein L32P [Streptomyces sp. Sv. ACTE SirexAA-E]	43.8596	5	2	0.757469	9
SACTE_0915 protein of unknown function (DUF349) [Streptomyces sp. Sv. ACTE SirexAA-E]	21.5159	25	10	0.755926	1.264
SACTE_1331 Broad specificity phosphatase PhoE [Streptomyces sp. Sv. ACTE SirexAA-E]	6.63265	1	1	0.755926	0.194
SACTE_2373 chaperonin GroES [Streptomyces sp. Sv. ACTE SirexAA-E]	13.3929	2	1	0.755926	0.585
SACTE_2482 Membrane domain of glycerophosphoryl diester phosphodiesterase [Streptomyces sp. Sv. ACTE SirexAA-E]	2.73632	1	1	0.755926	0.259
SACTE_2702 probable F420-dependent oxidoreductase, Rv2161c family [Streptomyces sp. Sv. ACTE SirexAA-E]	12.0996	5	3	0.755926	0.624
SACTE_3325 poly(A) polymerase [Streptomyces sp. Sv. ACTE SirexAA-E]	5.74257	3	3	0.755926	0.218
SACTE_4081 methylenetetrahydrofolate dehydrogenase (NADP+) / methenyltetrahydrofolate cyclohydrolase [Streptomyces sp. Sv. ACTE SirexAA-E]	27.9863	7	6	0.755926	0.931
SACTE_4963 Siderophore synthetase component [Streptomyces sp. Sv. ACTE SirexAA-E]	2.76423	2	2	0.755926	0.122
SACTE_1157 DNA-binding transcriptional regulator YhcF, GntR family [Streptomyces sp. Sv. ACTE SirexAA-E]	20.1613	2	2	0.754386	0.778
SACTE_4548 diaminopimelate decarboxylase [Streptomyces sp. Sv. ACTE SirexAA-E]	1.72786	1	1	0.754386	0.086
SACTE_1988 transcriptional attenuator, LytR family [Streptomyces sp. Sv. ACTE SirexAA-E]	5.71924	2	2	0.752848	0.202
SACTE_2243 MinD-like ATPase involved in chromosome partitioning or flagellar assembly [Streptomyces sp. Sv. ACTE SirexAA-E]	9.78836	3	3	0.752848	0.389
SACTE_3990 methionyl aminopeptidase [Streptomyces sp. Sv. ACTE SirexAA-E]	6.42857	4	2	0.752848	0.334
SACTE_4295 fumarase, class I, homodimeric [Streptomyces sp. Sv. ACTE SirexAA-E]	16.3964	13	8	0.752848	0.808
SACTE_4878 NusA antitermination factor [Streptomyces sp. Sv. ACTE SirexAA-E]	6.70554	4	3	0.752848	0.334
SACTE_1118 amino acid/polyamine/organocation transporter, APC superfamily [Streptomyces sp. Sv. ACTE SirexAA-E]	1.68539	2	1	0.751313	0.145
SACTE_2269 3-methylcrotonyl-CoA carboxylase beta subunit [Streptomyces sp. Sv. ACTE SirexAA-E]	1.67286	1	1	0.751313	0.077
SACTE_3284 serine/threonine protein kinase [Streptomyces sp. Sv. ACTE SirexAA-E]	6.87023	6	4	0.751313	0.311
SACTE_1101 probable phosphomutase, MSMEG_4193 family [Streptomyces sp. Sv. ACTE SirexAA-E]	15	3	3	0.749781	0.585
SACTE_2035 dihydrofolate synthase / folylpolyglutamate synthase [Streptomyces sp. Sv. ACTE SirexAA-E]	2.16963	1	1	0.749781	0.089
SACTE_4031 chaperonin GroEL [Streptomyces sp. Sv. ACTE SirexAA-E]	47.048	752	26	0.749781	19.092
SACTE_4194 Lipoprotein-anchoring transpeptidase ErfK/SrfK [Streptomyces sp. Sv. ACTE SirexAA-E]	23.3173	35	7	0.749781	1.404
SACTE_1204 CTP synthase [Streptomyces sp. Sv. ACTE SirexAA-E]	9.71223	15	6	0.748252	1.009
SACTE_1688 3-methyl-2-oxobutanoate hydroxymethyltransferase [Streptomyces sp. Sv. ACTE SirexAA-E]	5.62914	2	2	0.748252	0.389
SACTE_4160 phage shock protein C (PspC) family protein [Streptomyces sp. Sv. ACTE SirexAA-E]	16.4179	1	1	0.748252	0.585
SACTE_4204 conserved hypothetical protein [Streptomyces sp. Sv. ACTE SirexAA-E]	5.17711	2	2	0.748252	0.274
SACTE_6123 Methyltransferase domain-containing protein [Streptomyces sp. Sv. ACTE SirexAA-E]	5.38462	2	1	0.748252	0.136
SACTE_3748 Helicase conserved C-terminal domain-containing protein [Streptomyces sp. Sv. ACTE SirexAA-E]	1.33172	1	1	0.746725	0.048
SACTE_3873 geranylgeranyl reductase family [Streptomyces sp. Sv. ACTE SirexAA-E]	7.94393	4	4	0.746725	0.425
SACTE_4397 Bacterioferritin (cytochrome b1) [Streptomyces sp. Sv. ACTE SirexAA-E]	6.83453	2	2	0.746725	0.274
SACTE_0950 branched-chain amino acid aminotransferase [Streptomyces sp. Sv. ACTE SirexAA-E]	10.2564	4	2	0.745201	0.468
SACTE_1354 protoheme IX farnesyltransferase [Streptomyces sp. Sv. ACTE SirexAA-E]	2.2082	1	1	0.745201	0.334
SACTE_2063 aminopeptidase N [Streptomyces sp. Sv. ACTE SirexAA-E]	4.64576	7	4	0.745201	0.269
SACTE_3279 FHA domain-containing protein [Streptomyces sp. Sv. ACTE SirexAA-E]	18.4669	3	3	0.745201	0.638
SACTE_3449 precorrin-2 C20-methyltransferase / precorrin-3B C17-methyltransferase [Streptomyces sp. Sv. ACTE SirexAA-E]	4.9505	3	2	0.745201	0.241
SACTE_5926 squalene-hopene/tetraprenyl-beta-curcumene cyclase [Streptomyces sp. Sv. ACTE SirexAA-E]	5.35714	4	3	0.745201	0.311
SACTE_2578 Xanthomonas XOO_2897-like deaminase [Streptomyces sp. Sv. ACTE SirexAA-E]	1.73267	1	1	0.743679	0.096
SACTE_3577 hypothetical protein [Streptomyces sp. Sv. ACTE SirexAA-E]	10.1942	2	2	0.743679	0.468
SACTE_1358 glucose-6-phosphate dehydrogenase assembly protein OpcA [Streptomyces sp. Sv. ACTE SirexAA-E]	32.6531	21	10	0.74216	4.012
SACTE_1474 imidazole glycerol phosphate synthase subunit hisF [Streptomyces sp. Sv. ACTE SirexAA-E]	2.78884	1	1	0.74216	0.145
SACTE_1956 Hemolysin, contains CBS domains [Streptomyces sp. Sv. ACTE SirexAA-E]	3.73832	1	1	0.74216	0.11
SACTE_2864 aldehyde dehydrogenase (NAD+) [Streptomyces sp. Sv. ACTE SirexAA-E]	4.33884	2	2	0.74216	0.212
SACTE_3027 Membrane carboxypeptidase (penicillin-binding protein) [Streptomyces sp. Sv. ACTE SirexAA-E]	2.96496	3	2	0.74216	0.184
SACTE_4832 conserved hypothetical protein [Streptomyces sp. Sv. ACTE SirexAA-E]	18.3099	1	1	0.74216	0.778
SACTE_5287 UDP-N-acetylmuramate--L-alanine ligase [Streptomyces sp. Sv. ACTE SirexAA-E]	4.74138	2	2	0.74216	0.233
SACTE_0707 F420-dependent oxidoreductase, MSMEG_4879 family [Streptomyces sp. Sv. ACTE SirexAA-E]	5.34591	1	1	0.740644	0.129
SACTE_2717 4-hydroxy-3-polyprenylbenzoate decarboxylase [Streptomyces sp. Sv. ACTE SirexAA-E]	3.09735	1	1	0.740644	0.194
SACTE_2729 conserved hypothetical protein [Streptomyces sp. Sv. ACTE SirexAA-E]	3.00752	1	1	0.740644	0.116
SACTE_3466 SIR2-like domain-containing protein [Streptomyces sp. Sv. ACTE SirexAA-E]	5.37281	6	4	0.740644	0.253
SACTE_1084 two component transcriptional regulator, LuxR family [Streptomyces sp. Sv. ACTE SirexAA-E]	4.03587	2	1	0.73913	0.179
SACTE_1450 glutamate synthase (NADPH/NADH) large chain [Streptomyces sp. Sv. ACTE SirexAA-E]	4.2133	9	6	0.73913	0.199
SACTE_1864 drug resistance transporter, EmrB/QacA subfamily [Streptomyces sp. Sv. ACTE SirexAA-E]	1.86567	1	1	0.73913	0.145
SACTE_3606 protein of unknown function (DUF1794) [Streptomyces sp. Sv. ACTE SirexAA-E]	5.78947	1	1	0.73913	0.233
SACTE_5004 Predicted Zn-dependent peptidase [Streptomyces sp. Sv. ACTE SirexAA-E]	15	21	7	0.73913	1.089
SACTE_6232 2,5-diketo-D-gluconate reductase A [Streptomyces sp. Sv. ACTE SirexAA-E]	2.54545	1	1	0.73913	0.136
SACTE_3335 single-strand binding protein [Streptomyces sp. Sv. ACTE SirexAA-E]	13.8614	9	3	0.737619	2.162
SACTE_4696 DNA ligase (NAD+) [Streptomyces sp. Sv. ACTE SirexAA-E]	6.01093	6	5	0.737619	0.318
SACTE_0900 chorismate synthase [Streptomyces sp. Sv. ACTE SirexAA-E]	18.5279	10	6	0.736111	1.081
SACTE_2431 malate dehydrogenase (oxaloacetate-decarboxylating) [Streptomyces sp. Sv. ACTE SirexAA-E]	16.7715	10	7	0.736111	0.978
SACTE_4377 Predicted O-methyltransferase YrrM [Streptomyces sp. Sv. ACTE SirexAA-E]	4.97738	1	1	0.736111	0.194
SACTE_4586 ABC-2 family transporter protein [Streptomyces sp. Sv. ACTE SirexAA-E]	7.33591	2	2	0.736111	0.52
SACTE_5092 pyruvate carboxylase [Streptomyces sp. Sv. ACTE SirexAA-E]	0.711744	2	1	0.736111	0.036
SACTE_6360 molybdate transport system substrate-binding protein [Streptomyces sp. Sv. ACTE SirexAA-E]	25.7463	12	6	0.736111	1.976
SACTE_0620 UDP-N-acetylmuramyl tripeptide synthase [Streptomyces sp. Sv. ACTE SirexAA-E]	16.9903	8	6	0.734605	0.957
SACTE_0855 6,7-dimethyl-8-ribityllumazine synthase [Streptomyces sp. Sv. ACTE SirexAA-E]	13.6646	7	2	0.734605	0.874
SACTE_3052 aspartate kinase [Streptomyces sp. Sv. ACTE SirexAA-E]	14.6572	19	7	0.734605	1.754
SACTE_3834 Pimeloyl-ACP methyl ester carboxylesterase [Streptomyces sp. Sv. ACTE SirexAA-E]	3.20513	1	1	0.734605	0.11
SACTE_4719 beta-glucosidase [Streptomyces sp. Sv. ACTE SirexAA-E]	2.61438	2	2	0.734605	0.122
SACTE_4877 ribosome maturation factor RimP [Streptomyces sp. Sv. ACTE SirexAA-E]	6.06061	5	1	0.734605	0.668
SACTE_4917 PAS domain S-box-containing protein [Streptomyces sp. Sv. ACTE SirexAA-E]	0.915332	1	1	0.734605	0.047
SACTE_2187 regulatory protein, luxR family [Streptomyces sp. Sv. ACTE SirexAA-E]	6.48968	2	2	0.733102	0.222
SACTE_3331 Alanine racemase, N-terminal domain [Streptomyces sp. Sv. ACTE SirexAA-E]	9.91254	6	3	0.733102	0.468
SACTE_5557 gluconate 5-dehydrogenase [Streptomyces sp. Sv. ACTE SirexAA-E]	9.26641	2	2	0.733102	0.292
SACTE_1553 1-acyl-sn-glycerol-3-phosphate acyltransferase [Streptomyces sp. Sv. ACTE SirexAA-E]	7.93651	3	2	0.731602	0.438
SACTE_4637 Serine phosphatase RsbU, regulator of sigma subunit [Streptomyces sp. Sv. ACTE SirexAA-E]	3.3557	2	2	0.731602	0.129
SACTE_5337 sulfate adenylyltransferase subunit 1 [Streptomyces sp. Sv. ACTE SirexAA-E]	2.68456	1	1	0.731602	0.11
SACTE_1537 conserved hypothetical protein [Streptomyces sp. Sv. ACTE SirexAA-E]	10.7438	11	1	0.730104	0.931
SACTE_1681 NAD+ synthase (glutamine-hydrolysing) [Streptomyces sp. Sv. ACTE SirexAA-E]	4.28082	6	3	0.730104	0.359
SACTE_4371 hypothetical protein [Streptomyces sp. Sv. ACTE SirexAA-E]	11.8774	3	2	0.730104	0.425
SACTE_4427 Uncharacterized conserved protein, AIM24 family [Streptomyces sp. Sv. ACTE SirexAA-E]	7.48899	1	1	0.730104	0.233
SACTE_5632 fructose-1,6-bisphosphatase [Streptomyces sp. Sv. ACTE SirexAA-E]	8.04196	2	2	0.730104	0.334
SACTE_3232 TIGR03083 family protein [Streptomyces sp. Sv. ACTE SirexAA-E]	9.85401	13	2	0.728608	0.54
SACTE_2725 cytochrome c-type biogenesis protein CcsB [Streptomyces sp. Sv. ACTE SirexAA-E]	4.45682	2	1	0.727116	0.122
SACTE_5614 F420-dependent oxidoreductase, CPS_4043 family [Streptomyces sp. Sv. ACTE SirexAA-E]	12.6126	9	4	0.727116	0.468
SACTE_4423 Predicted unusual protein kinase regulating ubiquinone biosynthesis, AarF/ABC1/UbiB family [Streptomyces sp. Sv. ACTE SirexAA-E]	2.95983	2	2	0.725626	0.194
SACTE_4873 prolyl-tRNA synthetase [Streptomyces sp. Sv. ACTE SirexAA-E]	12.7208	13	7	0.725626	0.751
SACTE_1997 glutamate 5-kinase [Streptomyces sp. Sv. ACTE SirexAA-E]	11.828	8	3	0.724138	0.52
SACTE_5260 NADPH-dependent 2,4-dienoyl-CoA reductase, sulfur reductase [Streptomyces sp. Sv. ACTE SirexAA-E]	2.3913	1	1	0.724138	0.093
SACTE_1188 cytidylate kinase [Streptomyces sp. Sv. ACTE SirexAA-E]	12.4	3	3	0.722653	0.585
SACTE_3225 SseB protein N-terminal domain-containing protein [Streptomyces sp. Sv. ACTE SirexAA-E]	3.5503	1	1	0.722653	0.468
SACTE_4417 mycoredoxin [Streptomyces sp. Sv. ACTE SirexAA-E]	35	2	1	0.722653	1.154
SACTE_3044 molecular chaperone HtpG [Streptomyces sp. Sv. ACTE SirexAA-E]	7.52351	9	6	0.72117	0.52
SACTE_3547 Histidine kinase-like ATPase domain-containing protein [Streptomyces sp. Sv. ACTE SirexAA-E]	4.34783	2	2	0.72117	0.212
SACTE_0452 Acyl-CoA dehydrogenase [Streptomyces sp. Sv. ACTE SirexAA-E]	5.76923	7	3	0.71969	0.266
SACTE_1597 conserved hypothetical protein [Streptomyces sp. Sv. ACTE SirexAA-E]	14.9254	2	1	0.71969	0.778
SACTE_4445 3-phosphoshikimate 1-carboxyvinyltransferase [Streptomyces sp. Sv. ACTE SirexAA-E]	3.92157	2	2	0.71969	0.202
SACTE_0872 IMP dehydrogenase [Streptomyces sp. Sv. ACTE SirexAA-E]	12.4236	9	5	0.718213	0.778
SACTE_2645 penicillin amidase [Streptomyces sp. Sv. ACTE SirexAA-E]	10.2845	12	9	0.718213	0.613
SACTE_3096 molecular chaperone GrpE [Streptomyces sp. Sv. ACTE SirexAA-E]	40.7407	23	6	0.718213	2.455
SACTE_1486 hypothetical protein [Streptomyces sp. Sv. ACTE SirexAA-E]	7.27969	3	2	0.716738	0.334
SACTE_1712 Predicted dehydrogenase [Streptomyces sp. Sv. ACTE SirexAA-E]	2.09581	1	1	0.716738	0.105
SACTE_1872 CubicO group peptidase, beta-lactamase class C family [Streptomyces sp. Sv. ACTE SirexAA-E]	12.5926	4	3	0.716738	0.425
SACTE_2200 ATP-grasp domain-containing protein [Streptomyces sp. Sv. ACTE SirexAA-E]	6.42857	5	3	0.716738	0.425
SACTE_2430 DNA-binding protein HU-beta [Streptomyces sp. Sv. ACTE SirexAA-E]	38.7097	112	4	0.716738	9
SACTE_2544 acetyl-CoA C-acetyltransferase [Streptomyces sp. Sv. ACTE SirexAA-E]	18.7192	12	6	0.716738	1.154
SACTE_3290 Uncharacterized conserved protein YlxW, UPF0749 family [Streptomyces sp. Sv. ACTE SirexAA-E]	3.13725	1	1	0.716738	0.145
SACTE_3680 cysteinyl-tRNA synthetase [Streptomyces sp. Sv. ACTE SirexAA-E]	4.94624	2	2	0.716738	0.16
SACTE_5008 Acyl-CoA synthetase (NDP forming) [Streptomyces sp. Sv. ACTE SirexAA-E]	2.83114	2	2	0.716738	0.08
SACTE_0073 Flavin-dependent oxidoreductase, luciferase family (includes alkanesulfonate monooxygenase SsuD and methylene tetrahydromethanopterin reductase) [Streptomyces sp. Sv. ACTE SirexAA-E]	5.24781	1	1	0.715266	0.105
SACTE_1952 conserved hypothetical protein [Streptomyces sp. Sv. ACTE SirexAA-E]	11.1111	1	1	0.715266	0.389
SACTE_2809 diadenylate cyclase [Streptomyces sp. Sv. ACTE SirexAA-E]	13.9205	4	4	0.715266	0.624
SACTE_3560 putative integral membrane protein [Streptomyces sp. Sv. ACTE SirexAA-E]	8.99654	3	3	0.715266	0.54
SACTE_3763 1,4-dihydroxy-6-naphthoate synthase [Streptomyces sp. Sv. ACTE SirexAA-E]	4.65116	1	1	0.715266	0.136
SACTE_4284 peroxiredoxin (alkyl hydroperoxide reductase subunit C) [Streptomyces sp. Sv. ACTE SirexAA-E]	7.6087	1	1	0.715266	0.212
SACTE_0548 Predicted oxidoreductase [Streptomyces sp. Sv. ACTE SirexAA-E]	18.6544	43	4	0.713796	1.371
SACTE_1632 Predicted oxidoreductase [Streptomyces sp. Sv. ACTE SirexAA-E]	19.1489	8	5	0.713796	0.896
SACTE_2522 5-(carboxyamino)imidazole ribonucleotide synthase [Streptomyces sp. Sv. ACTE SirexAA-E]	7.52688	3	3	0.713796	0.369
SACTE_2836 NADH dehydrogenase subunit D [Streptomyces sp. Sv. ACTE SirexAA-E]	3.15789	1	1	0.713796	0.11
SACTE_3128 hypothetical protein [Streptomyces sp. Sv. ACTE SirexAA-E]	6.83761	3	2	0.713796	0.501
SACTE_4290 Regulator of protease activity HflC, stomatin/prohibitin superfamily [Streptomyces sp. Sv. ACTE SirexAA-E]	9.90712	5	3	0.713796	0.468
SACTE_4670 glycine cleavage system H protein [Streptomyces sp. Sv. ACTE SirexAA-E]	16	4	2	0.713796	2.162
SACTE_0617 Acyl-CoA dehydrogenase [Streptomyces sp. Sv. ACTE SirexAA-E]	2.45098	1	1	0.712329	0.122
SACTE_1355 transketolase [Streptomyces sp. Sv. ACTE SirexAA-E]	20.1439	54	11	0.712329	1.637
SACTE_3334 SSU ribosomal protein S6P [Streptomyces sp. Sv. ACTE SirexAA-E]	22.9167	24	3	0.712329	1.683
SACTE_3475 adenine phosphoribosyltransferase [Streptomyces sp. Sv. ACTE SirexAA-E]	7.8534	2	2	0.712329	0.52
SACTE_4903 hypothetical protein [Streptomyces sp. Sv. ACTE SirexAA-E]	6.36364	1	1	0.712329	0.292
SACTE_0658 8-amino-7-oxononanoate synthase [Streptomyces sp. Sv. ACTE SirexAA-E]	3.66492	1	1	0.710864	0.116
SACTE_0891 aspartate carbamoyltransferase [Streptomyces sp. Sv. ACTE SirexAA-E]	9.55224	3	3	0.710864	0.389
SACTE_4564 F-type H+-transporting ATPase subunit b [Streptomyces sp. Sv. ACTE SirexAA-E]	33.1492	54	7	0.710864	5.813
SACTE_4617 phosphate acetyltransferase [Streptomyces sp. Sv. ACTE SirexAA-E]	6.52174	6	4	0.710864	0.292
SACTE_0110 lipoprotein [Streptomyces sp. Sv. ACTE SirexAA-E]	7.30769	3	2	0.709402	0.54
SACTE_2847 2-amino-4-hydroxy-6-hydroxymethyldihydropteridine diphosphokinase [Streptomyces sp. Sv. ACTE SirexAA-E]	11.33	2	2	0.707942	0.668
SACTE_3235 D-alanyl-D-alanine carboxypeptidase (penicillin-binding protein 5/6) [Streptomyces sp. Sv. ACTE SirexAA-E]	7.47664	6	3	0.707942	0.389
SACTE_2838 osmoprotectant transport system substrate-binding protein [Streptomyces sp. Sv. ACTE SirexAA-E]	34.1538	22	10	0.706485	4.179
SACTE_3396 RecF/RecN/SMC N terminal domain-containing protein [Streptomyces sp. Sv. ACTE SirexAA-E]	2.61905	2	2	0.706485	0.094
SACTE_3989 Adenylate kinase [Streptomyces sp. Sv. ACTE SirexAA-E]	21.1009	15	4	0.706485	1.512
SACTE_4563 ATP synthase F0 subcomplex C subunit [Streptomyces sp. Sv. ACTE SirexAA-E]	11.1111	2	1	0.706485	1.154
SACTE_4710 Phosphoglycerate dehydrogenase [Streptomyces sp. Sv. ACTE SirexAA-E]	3.06748	2	1	0.706485	0.292
SACTE_5283 osmotically inducible protein OsmC [Streptomyces sp. Sv. ACTE SirexAA-E]	4.22535	1	1	0.706485	0.468
SACTE_2569 transcription-repair coupling factor [Streptomyces sp. Sv. ACTE SirexAA-E]	1.44558	2	2	0.70503	0.062
SACTE_0912 histidyl-tRNA synthetase [Streptomyces sp. Sv. ACTE SirexAA-E]	12.619	6	6	0.703578	0.562
SACTE_2755 lysyl-tRNA synthetase, class I [Streptomyces sp. Sv. ACTE SirexAA-E]	4.82759	6	3	0.702128	0.346
SACTE_4732 peptide/nickel transport system substrate-binding protein [Streptomyces sp. Sv. ACTE SirexAA-E]	1.61002	1	1	0.702128	0.077
SACTE_5135 Concanavalin A-like lectin/glucanases superfamily protein [Streptomyces sp. Sv. ACTE SirexAA-E]	1.1984	1	1	0.702128	0.068
SACTE_0892 pyrimidine operon attenuation protein / uracil phosphoribosyltransferase [Streptomyces sp. Sv. ACTE SirexAA-E]	3.09278	1	1	0.70068	0.179
SACTE_2519 UDPglucose 6-dehydrogenase [Streptomyces sp. Sv. ACTE SirexAA-E]	9.17226	5	4	0.70068	0.487
SACTE_2528 anti-anti-sigma factor [Streptomyces sp. Sv. ACTE SirexAA-E]	13.9706	1	1	0.70068	0.334
SACTE_5263 chlorite dismutase [Streptomyces sp. Sv. ACTE SirexAA-E]	10.9705	10	3	0.70068	0.468
SACTE_1003 3-hydroxyacyl-CoA dehydrogenase [Streptomyces sp. Sv. ACTE SirexAA-E]	12.5874	5	3	0.699235	0.585
SACTE_1555 conserved hypothetical protein [Streptomyces sp. Sv. ACTE SirexAA-E]	12.6126	2	2	0.699235	0.585
SACTE_5098 sugar isomerase (SIS) [Streptomyces sp. Sv. ACTE SirexAA-E]	4.74576	1	1	0.699235	0.129
SACTE_1760 conserved hypothetical protein [Streptomyces sp. Sv. ACTE SirexAA-E]	4.05405	2	2	0.697793	0.233
SACTE_3459 Ca2+-binding protein, EF-hand superfamily [Streptomyces sp. Sv. ACTE SirexAA-E]	19.209	8	3	0.697793	3.642
SACTE_5323 Ser/Thr protein kinase RdoA involved in Cpx stress response, MazF antagonist [Streptomyces sp. Sv. ACTE SirexAA-E]	2.80702	2	1	0.697793	0.129
SACTE_1562 long-chain acyl-CoA synthetase [Streptomyces sp. Sv. ACTE SirexAA-E]	9.86622	8	5	0.696353	0.54
SACTE_4179 transcriptional regulator, DeoR family [Streptomyces sp. Sv. ACTE SirexAA-E]	7.14286	3	2	0.696353	0.274
SACTE_4365 Ribosomal protein S18 acetylase RimI [Streptomyces sp. Sv. ACTE SirexAA-E]	3.26409	1	1	0.696353	0.105
SACTE_4370 succinyldiaminopimelate desuccinylase [Streptomyces sp. Sv. ACTE SirexAA-E]	6.12813	3	2	0.696353	0.311
SACTE_5003 Predicted Zn-dependent peptidase [Streptomyces sp. Sv. ACTE SirexAA-E]	19.1721	18	9	0.696353	1.276
SACTE_1215 Haloacid Dehalogenase Superfamily Class (subfamily) IIA [Streptomyces sp. Sv. ACTE SirexAA-E]	7.30994	2	2	0.694915	0.334
SACTE_1584 adenosine kinase [Streptomyces sp. Sv. ACTE SirexAA-E]	8.33333	2	2	0.694915	0.245
SACTE_2843 lysyl-tRNA synthetase, class 2 [Streptomyces sp. Sv. ACTE SirexAA-E]	1.5	1	1	0.694915	0.077
SACTE_3452 cobaltochelatase CobN subunit [Streptomyces sp. Sv. ACTE SirexAA-E]	11.0926	33	14	0.694915	0.748
SACTE_1916 xylulokinase [Streptomyces sp. Sv. ACTE SirexAA-E]	6.57084	3	2	0.69348	0.468
SACTE_2989 alpha/beta hydrolase fold [Streptomyces sp. Sv. ACTE SirexAA-E]	1.96464	1	1	0.69348	0.08
SACTE_2992 DNA topoisomerase I [Streptomyces sp. Sv. ACTE SirexAA-E]	6.47858	6	6	0.69348	0.254
SACTE_3395 putative serine protease PepD [Streptomyces sp. Sv. ACTE SirexAA-E]	15.4618	8	6	0.692047	2.415
SACTE_4694 Short-chain dehydrogenase [Streptomyces sp. Sv. ACTE SirexAA-E]	6.55022	4	2	0.692047	0.468
SACTE_5140 mannonate dehydratase [Streptomyces sp. Sv. ACTE SirexAA-E]	2.22772	1	1	0.692047	0.105
SACTE_2279 oligoribonuclease [Streptomyces sp. Sv. ACTE SirexAA-E]	14.9254	4	3	0.690617	1.512
SACTE_3979 LSU ribosomal protein L24P [Streptomyces sp. Sv. ACTE SirexAA-E]	16.8224	7	2	0.690617	2.162
SACTE_1151 homogentisate 1,2-dioxygenase [Streptomyces sp. Sv. ACTE SirexAA-E]	5.23918	2	2	0.689189	0.202
SACTE_4610 putative thioredoxin [Streptomyces sp. Sv. ACTE SirexAA-E]	8.97833	8	3	0.689189	0.778
SACTE_0246 conserved hypothetical protein [Streptomyces sp. Sv. ACTE SirexAA-E]	9.46746	1	1	0.687764	0.389
SACTE_4078 phosphoribosylaminoimidazolecarboxamide formyltransferase / IMP cyclohydrolase [Streptomyces sp. Sv. ACTE SirexAA-E]	18.3752	23	10	0.687764	2.311
SACTE_0736 pyochelin biosynthetic protein PchC [Streptomyces sp. Sv. ACTE SirexAA-E]	4.43686	1	1	0.686341	0.166
SACTE_2381 ribonuclease PH [Streptomyces sp. Sv. ACTE SirexAA-E]	8.16327	4	2	0.686341	0.425
SACTE_3014 Putative Holin-X, holin superfamily III [Streptomyces sp. Sv. ACTE SirexAA-E]	21.0227	6	4	0.686341	2.728
SACTE_3831 PAS domain S-box-containing protein [Streptomyces sp. Sv. ACTE SirexAA-E]	7.98226	2	2	0.686341	0.212
SACTE_1236 MFS transporter, CP family, cyanate transporter [Streptomyces sp. Sv. ACTE SirexAA-E]	3.7037	1	1	0.68492	0.233
SACTE_2827 nicotinate-nucleotide pyrophosphorylase [carboxylating] [Streptomyces sp. Sv. ACTE SirexAA-E]	6.97674	4	3	0.68492	0.501
SACTE_1276 magnesium chelatase subunit D [Streptomyces sp. Sv. ACTE SirexAA-E]	4.72674	3	3	0.683502	0.179
SACTE_3426 PPOX class probable F420-dependent enzyme [Streptomyces sp. Sv. ACTE SirexAA-E]	4.48718	1	1	0.683502	0.389
SACTE_4814 large subunit ribosomal protein L19 [Streptomyces sp. Sv. ACTE SirexAA-E]	18.1034	4	2	0.683502	0.931
SACTE_1221 hypothetical protein [Streptomyces sp. Sv. ACTE SirexAA-E]	18.0791	3	3	0.682086	1.371
SACTE_1588 quinolinate synthetase [Streptomyces sp. Sv. ACTE SirexAA-E]	5.10204	2	2	0.682086	0.259
SACTE_5023 protein of unknown function (DUF4193) [Streptomyces sp. Sv. ACTE SirexAA-E]	15.3061	1	1	0.682086	0.585
SACTE_1638 5-carboxymethyl-2-hydroxymuconate isomerase [Streptomyces sp. Sv. ACTE SirexAA-E]	6.89655	1	1	0.680672	0.585
SACTE_4222 hypothetical protein [Streptomyces sp. Sv. ACTE SirexAA-E]	1.63447	1	1	0.680672	0.075
SACTE_2250 Immunity protein 49 [Streptomyces sp. Sv. ACTE SirexAA-E]	15.9011	6	3	0.679261	1.154
SACTE_2850 cell division protease FtsH [Streptomyces sp. Sv. ACTE SirexAA-E]	26.5693	46	17	0.679261	2.079
SACTE_4305 polyphosphate glucokinase [Streptomyces sp. Sv. ACTE SirexAA-E]	6.25	2	2	0.679261	0.389
SACTE_2002 dTDP-4-dehydrorhamnose 3,5-epimerase [Streptomyces sp. Sv. ACTE SirexAA-E]	16.5829	6	3	0.677852	1.031
SACTE_4206 DNA-binding transcriptional regulator, MarR family [Streptomyces sp. Sv. ACTE SirexAA-E]	15.9091	7	3	0.677852	1.154
SACTE_1463 indole-3-glycerol phosphate synthase [Streptomyces sp. Sv. ACTE SirexAA-E]	17.8439	6	5	0.676446	0.968
SACTE_1558 conserved hypothetical protein [Streptomyces sp. Sv. ACTE SirexAA-E]	32.3529	5	4	0.676446	1.31
SACTE_1848 conserved hypothetical protein [Streptomyces sp. Sv. ACTE SirexAA-E]	9.19037	4	3	0.676446	0.334
SACTE_4063 DNA helicase-2 / ATP-dependent DNA helicase PcrA [Streptomyces sp. Sv. ACTE SirexAA-E]	3.43558	3	2	0.676446	0.094
SACTE_2878 type I restriction enzyme, R subunit [Streptomyces sp. Sv. ACTE SirexAA-E]	4.5967	6	6	0.675042	0.218
SACTE_3495 conserved hypothetical protein [Streptomyces sp. Sv. ACTE SirexAA-E]	4.72279	4	2	0.675042	0.269
SACTE_3673 transcriptional regulator, CarD family [Streptomyces sp. Sv. ACTE SirexAA-E]	22.5	4	4	0.675042	1.154
SACTE_4441 histidinol-phosphatase [Streptomyces sp. Sv. ACTE SirexAA-E]	5.6391	1	1	0.675042	0.194
SACTE_0712 virulence factor [Streptomyces sp. Sv. ACTE SirexAA-E]	2.99003	1	1	0.67364	0.116
SACTE_1068 peptidylprolyl isomerase [Streptomyces sp. Sv. ACTE SirexAA-E]	9.67742	2	1	0.67364	0.389
SACTE_1364 glucose-6-phosphate isomerase [Streptomyces sp. Sv. ACTE SirexAA-E]	7.27273	5	4	0.672241	0.468
SACTE_2829 pantoate--beta-alanine ligase [Streptomyces sp. Sv. ACTE SirexAA-E]	9.84615	5	3	0.672241	0.413
SACTE_4268 peptide/nickel transport system substrate-binding protein [Streptomyces sp. Sv. ACTE SirexAA-E]	3.04183	2	2	0.672241	0.16
SACTE_4506 Putative adhesin [Streptomyces sp. Sv. ACTE SirexAA-E]	10.8772	7	2	0.672241	0.668
SACTE_1479 imidazoleglycerol-phosphate dehydratase [Streptomyces sp. Sv. ACTE SirexAA-E]	4.56853	3	1	0.670844	0.52
SACTE_1945 undecaprenyl diphosphate synthase [Streptomyces sp. Sv. ACTE SirexAA-E]	2.96296	1	1	0.670844	0.136
SACTE_4408 adenylyltransferase and sulfurtransferase [Streptomyces sp. Sv. ACTE SirexAA-E]	10.4592	42	4	0.670844	1.069
SACTE_5482 Aldo/keto reductase [Streptomyces sp. Sv. ACTE SirexAA-E]	8.63309	3	2	0.670844	0.292
SACTE_0078 rsbT antagonist protein RsbS [Streptomyces sp. Sv. ACTE SirexAA-E]	8.40336	1	1	0.669449	0.389
SACTE_1240 3-oxoacyl-[acyl-carrier-protein] reductase [Streptomyces sp. Sv. ACTE SirexAA-E]	20.0837	10	6	0.669449	1.512
SACTE_1886 [acyl-carrier-protein] S-malonyltransferase [Streptomyces sp. Sv. ACTE SirexAA-E]	10.8553	7	3	0.669449	0.585
SACTE_2237 acetolactate synthase-1/2/3 large subunit [Streptomyces sp. Sv. ACTE SirexAA-E]	5.11883	4	2	0.669449	0.25
SACTE_3704 Carbohydrate binding module (family 6) [Streptomyces sp. Sv. ACTE SirexAA-E]	15.625	4	4	0.669449	0.931
SACTE_4635 starch synthase (maltosyl-transferring) [Streptomyces sp. Sv. ACTE SirexAA-E]	3.58166	1	1	0.669449	0.062
SACTE_1148 S-(hydroxymethyl)glutathione dehydrogenase / alcohol dehydrogenase [Streptomyces sp. Sv. ACTE SirexAA-E]	3.89972	1	1	0.668057	0.179
SACTE_1496 Protein-disulfide isomerase [Streptomyces sp. Sv. ACTE SirexAA-E]	19.9262	8	5	0.668057	1.512
SACTE_3280 FHA domain-containing protein [Streptomyces sp. Sv. ACTE SirexAA-E]	8.13953	6	1	0.666667	0.259
SACTE_4052 GMP synthase (glutamine-hydrolyzing) [Streptomyces sp. Sv. ACTE SirexAA-E]	12.4528	12	6	0.666667	0.817
SACTE_4779 glycerol-3-phosphate dehydrogenase (NAD(P)+) [Streptomyces sp. Sv. ACTE SirexAA-E]	3.27381	3	1	0.666667	0.233
SACTE_2274 Short C-terminal domain-containing protein [Streptomyces sp. Sv. ACTE SirexAA-E]	11.4187	3	3	0.665279	0.468
SACTE_3912 NAD(P)H dehydrogenase (quinone) [Streptomyces sp. Sv. ACTE SirexAA-E]	10.8392	4	3	0.665279	0.54
SACTE_1538 NADPH-dependent 2,4-dienoyl-CoA reductase, sulfur reductase [Streptomyces sp. Sv. ACTE SirexAA-E]	3.9312	2	2	0.663894	0.222
SACTE_2553 exopolyphosphatase / guanosine-5'-triphosphate,3'-diphosphate pyrophosphatase [Streptomyces sp. Sv. ACTE SirexAA-E]	9.46372	4	3	0.663894	0.438
SACTE_1375 Excinuclease ABC subunit A [Streptomyces sp. Sv. ACTE SirexAA-E]	3.47913	3	3	0.66251	0.118
SACTE_2826 pantothenate kinase [Streptomyces sp. Sv. ACTE SirexAA-E]	4.15094	2	1	0.66251	0.52
SACTE_3061 PucR C-terminal helix-turn-helix domain-containing protein [Streptomyces sp. Sv. ACTE SirexAA-E]	2.8	1	1	0.66251	0.075
SACTE_4937 RecA protein [Streptomyces sp. Sv. ACTE SirexAA-E]	11.7021	9	4	0.66251	0.874
SACTE_1560 Polyketide cyclase / dehydrase and lipid transport [Streptomyces sp. Sv. ACTE SirexAA-E]	20.1342	8	3	0.66113	1.31
SACTE_1573 anthranilate phosphoribosyltransferase [Streptomyces sp. Sv. ACTE SirexAA-E]	15.2542	6	5	0.66113	0.738
SACTE_2036 valyl-tRNA synthetase [Streptomyces sp. Sv. ACTE SirexAA-E]	13.1519	17	11	0.66113	0.653
SACTE_2049 ribose 5-phosphate isomerase B [Streptomyces sp. Sv. ACTE SirexAA-E]	20.9877	12	2	0.659751	1.371
SACTE_3953 lipoprotein [Streptomyces sp. Sv. ACTE SirexAA-E]	4.18006	1	1	0.659751	0.145
SACTE_5288 peptide-methionine (R)-S-oxide reductase [Streptomyces sp. Sv. ACTE SirexAA-E]	25.9259	3	3	0.659751	0.995
SACTE_2379 XTP/dITP diphosphohydrolase [Streptomyces sp. Sv. ACTE SirexAA-E]	8.5	4	2	0.657001	0.52
SACTE_3371 Luciferase-like monooxygenase [Streptomyces sp. Sv. ACTE SirexAA-E]	18.1518	6	5	0.657001	0.833
SACTE_0880 methionine adenosyltransferase [Streptomyces sp. Sv. ACTE SirexAA-E]	19.403	15	8	0.655629	1.089
SACTE_4770 MerR HTH family regulatory protein [Streptomyces sp. Sv. ACTE SirexAA-E]	6.54206	1	1	0.655629	0.212
SACTE_4811 RNA-binding protein (KH domain) [Streptomyces sp. Sv. ACTE SirexAA-E]	29.1139	2	2	0.655629	1.512
SACTE_1099 conserved hypothetical protein [Streptomyces sp. Sv. ACTE SirexAA-E]	4.87805	1	1	0.65426	0.166
SACTE_1367 triosephosphate isomerase [Streptomyces sp. Sv. ACTE SirexAA-E]	35.6589	28	8	0.65426	3.394
SACTE_1557 glucokinase [Streptomyces sp. Sv. ACTE SirexAA-E]	15.016	3	3	0.65426	0.638
SACTE_1860 Peroxiredoxin [Streptomyces sp. Sv. ACTE SirexAA-E]	13.8158	7	3	0.65426	1.154
SACTE_2497 Zinicin-like metallopeptidase [Streptomyces sp. Sv. ACTE SirexAA-E]	11.7647	1	1	0.65426	0.468
SACTE_4208 ABC-2 type transport system ATP-binding protein [Streptomyces sp. Sv. ACTE SirexAA-E]	3.29341	1	1	0.65426	0.116
SACTE_5386 putative RdlB-like protein [Streptomyces sp. Sv. ACTE SirexAA-E]	5.92593	2	1	0.65426	1.512
SACTE_1416 dephospho-CoA kinase [Streptomyces sp. Sv. ACTE SirexAA-E]	5.39216	2	1	0.652893	0.585
SACTE_3559 putative integral membrane protein [Streptomyces sp. Sv. ACTE SirexAA-E]	2.69663	1	1	0.652893	0.136
SACTE_3892 fumarylacetoacetate hydrolase [Streptomyces sp. Sv. ACTE SirexAA-E]	14.6699	5	4	0.652893	0.624
SACTE_4294 fumarase, class II [Streptomyces sp. Sv. ACTE SirexAA-E]	20.7709	17	9	0.652893	1.326
SACTE_0169 glyceraldehyde-3-phosphate dehydrogenase (NAD+) [Streptomyces sp. Sv. ACTE SirexAA-E]	14.4578	13	5	0.651528	1.738
SACTE_1205 Glucoamylase (glucan-1,4-alpha-glucosidase), GH15 family [Streptomyces sp. Sv. ACTE SirexAA-E]	2.33333	2	1	0.651528	0.166
SACTE_1350 ABC-2 type transport system ATP-binding protein [Streptomyces sp. Sv. ACTE SirexAA-E]	3.8961	1	1	0.651528	0.122
SACTE_2006 glucose-1-phosphate thymidylyltransferase [Streptomyces sp. Sv. ACTE SirexAA-E]	14.3662	12	5	0.651528	0.73
SACTE_2853 putative hydrolase/uncharacterized protein, coenzyme F420 biosynthesis associated [Streptomyces sp. Sv. ACTE SirexAA-E]	25.1969	21	8	0.651528	2.02
SACTE_4817 signal peptidase I [Streptomyces sp. Sv. ACTE SirexAA-E]	8.70871	5	3	0.651528	0.624
SACTE_1595 2-polyprenyl-3-methyl-5-hydroxy-6-metoxy-1,4-benzoquinol methylase [Streptomyces sp. Sv. ACTE SirexAA-E]	5.95745	1	1	0.650165	0.194
SACTE_3380 seryl-tRNA synthetase [Streptomyces sp. Sv. ACTE SirexAA-E]	11.7647	5	5	0.650165	0.688
SACTE_4181 biotin carboxyl carrier protein /biotin carboxylase [Streptomyces sp. Sv. ACTE SirexAA-E]	24.8288	40	14	0.650165	2.065
SACTE_5940 conserved hypothetical protein [Streptomyces sp. Sv. ACTE SirexAA-E]	8.1761	5	2	0.650165	0.585
SACTE_4059 two component transcriptional regulator, LuxR family [Streptomyces sp. Sv. ACTE SirexAA-E]	3.8961	1	1	0.648805	0.212
SACTE_4727 3-isopropylmalate dehydrogenase [Streptomyces sp. Sv. ACTE SirexAA-E]	12.9683	54	3	0.648805	0.968
SACTE_4885 riboflavin kinase / FMN adenylyltransferase [Streptomyces sp. Sv. ACTE SirexAA-E]	2.83912	1	1	0.648805	0.179
SACTE_2640 molybdenum cofactor synthesis domain-containing protein [Streptomyces sp. Sv. ACTE SirexAA-E]	8.33333	1	1	0.647446	0.194
SACTE_2731 glutamate-1-semialdehyde 2,1-aminomutase [Streptomyces sp. Sv. ACTE SirexAA-E]	4.82759	4	2	0.647446	0.259
SACTE_3271 DnaJ domain [Streptomyces sp. Sv. ACTE SirexAA-E]	2.07101	1	1	0.647446	0.11
SACTE_3713 threonine synthase [Streptomyces sp. Sv. ACTE SirexAA-E]	14.8148	29	5	0.647446	0.778
SACTE_3047 Dipeptidyl aminopeptidase/acylaminoacyl peptidase [Streptomyces sp. Sv. ACTE SirexAA-E]	9.6	7	4	0.646091	0.54
SACTE_4830 ribosome recycling factor [Streptomyces sp. Sv. ACTE SirexAA-E]	23.2432	27	4	0.646091	3.125
SACTE_5128 Glycosyltransferase involved in cell wall bisynthesis [Streptomyces sp. Sv. ACTE SirexAA-E]	2.5522	2	1	0.646091	0.101
SACTE_1995 glutamate-5-semialdehyde dehydrogenase [Streptomyces sp. Sv. ACTE SirexAA-E]	11.2412	8	4	0.644737	0.738
SACTE_2750 NADP-dependent 3-hydroxy acid dehydrogenase YdfG [Streptomyces sp. Sv. ACTE SirexAA-E]	10.7143	3	3	0.644737	0.778
SACTE_3700 tellurium resistance protein TerD [Streptomyces sp. Sv. ACTE SirexAA-E]	66.4921	83	6	0.644737	9
SACTE_1067 transcriptional regulator [Streptomyces sp. Sv. ACTE SirexAA-E]	4.73186	1	1	0.643385	0.145
SACTE_4375 2-(1,2-epoxy-1,2-dihydrophenyl)acetyl-CoA isomerase [Streptomyces sp. Sv. ACTE SirexAA-E]	10.3704	3	3	0.643385	0.501
SACTE_0968 Acetyltransferase (GNAT) family protein [Streptomyces sp. Sv. ACTE SirexAA-E]	23.3533	6	4	0.642036	0.931
SACTE_4915 4-hydroxy-tetrahydrodipicolinate synthase [Streptomyces sp. Sv. ACTE SirexAA-E]	11.0368	4	3	0.642036	0.668
SACTE_3251 Protein of unknown function (DUF2587) [Streptomyces sp. Sv. ACTE SirexAA-E]	19.1257	6	4	0.640689	1.848
SACTE_1203 ADP-ribose pyrophosphatase [Streptomyces sp. Sv. ACTE SirexAA-E]	8.17308	2	2	0.639344	0.585
SACTE_2066 aspartate-semialdehyde dehydrogenase [Streptomyces sp. Sv. ACTE SirexAA-E]	12.8655	15	4	0.639344	1.336
SACTE_2490 adenosylhomocysteinase [Streptomyces sp. Sv. ACTE SirexAA-E]	18.9691	36	9	0.639344	1.555
SACTE_3141 N-acetylglucosaminyl deacetylase, LmbE family [Streptomyces sp. Sv. ACTE SirexAA-E]	2.52708	1	1	0.639344	0.166
SACTE_3842 formyltetrahydrofolate deformylase [Streptomyces sp. Sv. ACTE SirexAA-E]	5	1	1	0.639344	0.145
SACTE_4976 Metallopeptidase family M24 [Streptomyces sp. Sv. ACTE SirexAA-E]	14.8936	6	3	0.639344	0.778
SACTE_4047 succinate-semialdehyde dehydrogenase / glutarate-semialdehyde dehydrogenase [Streptomyces sp. Sv. ACTE SirexAA-E]	4.22018	2	2	0.638002	0.16
SACTE_4367 succinyldiaminopimelate aminotransferase apoenzyme [Streptomyces sp. Sv. ACTE SirexAA-E]	4.37158	2	2	0.638002	0.259
SACTE_2720 3-octaprenyl-4hydroxybenzoate decarboxylase [Streptomyces sp. Sv. ACTE SirexAA-E]	3.29897	2	2	0.636661	0.186
SACTE_5335 NitT/TauT family transport system substrate-binding protein [Streptomyces sp. Sv. ACTE SirexAA-E]	25.7453	19	11	0.636661	2.675
SACTE_2521 5-(carboxyamino)imidazole ribonucleotide mutase [Streptomyces sp. Sv. ACTE SirexAA-E]	15.7303	4	3	0.635323	0.995
SACTE_3306 6-phosphogluconate dehydrogenase (decarboxylating) [Streptomyces sp. Sv. ACTE SirexAA-E]	21.2329	9	7	0.635323	1.336
SACTE_4509 2-oxoglutarate dehydrogenase E1 component [Streptomyces sp. Sv. ACTE SirexAA-E]	14.8438	59	18	0.635323	1.179
SACTE_4718 delta-1-pyrroline-5-carboxylate dehydrogenase [Streptomyces sp. Sv. ACTE SirexAA-E]	10.1289	5	5	0.635323	0.509
SACTE_1359 6-phosphogluconolactonase [Streptomyces sp. Sv. ACTE SirexAA-E]	8.84615	5	3	0.632653	0.585
SACTE_3319 thioredoxin reductase (NADPH) [Streptomyces sp. Sv. ACTE SirexAA-E]	18.2663	9	5	0.632653	1.154
SACTE_3414 Subtilisin inhibitor-like [Streptomyces sp. Sv. ACTE SirexAA-E]	8.1761	1	1	0.632653	0.292
SACTE_0275 succinate-semialdehyde dehydrogenase / glutarate-semialdehyde dehydrogenase [Streptomyces sp. Sv. ACTE SirexAA-E]	2.9661	1	1	0.631321	0.083
SACTE_1481 histidinol dehydrogenase [Streptomyces sp. Sv. ACTE SirexAA-E]	3.63636	1	1	0.631321	0.155
SACTE_1705 iron complex transport system ATP-binding protein [Streptomyces sp. Sv. ACTE SirexAA-E]	8.92857	3	2	0.629992	0.585
SACTE_3511 phosphoribosylformylglycinamidine cyclo-ligase [Streptomyces sp. Sv. ACTE SirexAA-E]	3.64146	4	2	0.629992	0.259
SACTE_4891 peptide/nickel transport system substrate-binding protein [Streptomyces sp. Sv. ACTE SirexAA-E]	0.96	1	1	0.629992	0.064
SACTE_6078 iron complex transport system ATP-binding protein [Streptomyces sp. Sv. ACTE SirexAA-E]	5.47445	1	1	0.629992	0.179
SACTE_1494 hypothetical protein [Streptomyces sp. Sv. ACTE SirexAA-E]	24.3056	3	3	0.628664	0.874
SACTE_2637 S-adenosyl methyltransferase [Streptomyces sp. Sv. ACTE SirexAA-E]	4.58015	1	1	0.628664	0.166
SACTE_2784 RNA polymerase sigma-70 factor, ECF subfamily [Streptomyces sp. Sv. ACTE SirexAA-E]	4.65116	1	1	0.628664	0.129
SACTE_2997 Anti-sigma regulatory factor (Ser/Thr protein kinase) [Streptomyces sp. Sv. ACTE SirexAA-E]	6	2	1	0.628664	0.233
SACTE_3078 fructose-bisphosphate aldolase [Streptomyces sp. Sv. ACTE SirexAA-E]	15.5882	24	7	0.628664	1.955
SACTE_4522 2-polyprenyl-6-methoxyphenol hydroxylase [Streptomyces sp. Sv. ACTE SirexAA-E]	16.4251	10	6	0.628664	0.61
SACTE_5197 transcriptional regulator, TetR family [Streptomyces sp. Sv. ACTE SirexAA-E]	5.12821	1	1	0.628664	0.179
SACTE_1091 glycerol-3-phosphate dehydrogenase [Streptomyces sp. Sv. ACTE SirexAA-E]	5.41045	3	3	0.627339	0.212
SACTE_1356 transaldolase [Streptomyces sp. Sv. ACTE SirexAA-E]	26.8817	57	12	0.627339	2.775
SACTE_0345 conserved domain-containing protein [Streptomyces sp. Sv. ACTE SirexAA-E]	8.46395	1	1	0.626016	0.105
SACTE_1594 Protein of unknown function (DUF3043) [Streptomyces sp. Sv. ACTE SirexAA-E]	7.03518	4	2	0.626016	0.468
SACTE_2388 Molybdopterin converting factor, small subunit [Streptomyces sp. Sv. ACTE SirexAA-E]	22.8261	5	3	0.626016	2.162
SACTE_1081 tRNA (adenine-58-N(1)-) methyltransferase [Streptomyces sp. Sv. ACTE SirexAA-E]	6.29139	3	2	0.624695	0.389
SACTE_2998 anti-sigma B factor antagonist [Streptomyces sp. Sv. ACTE SirexAA-E]	25.641	23	4	0.624695	2.162
SACTE_4475 Diacylglycerol kinase family enzyme [Streptomyces sp. Sv. ACTE SirexAA-E]	10.8696	5	3	0.624695	0.968
SACTE_0507 electron transfer flavoprotein beta subunit [Streptomyces sp. Sv. ACTE SirexAA-E]	24.5211	11	7	0.623377	2.162
SACTE_1964 16S rRNA (uracil1498-N3)-methyltransferase [Streptomyces sp. Sv. ACTE SirexAA-E]	3.64372	3	1	0.623377	0.359
SACTE_3446 precorrin-4/cobalt-precorrin-4 C11-methyltransferase [Streptomyces sp. Sv. ACTE SirexAA-E]	4.41767	1	1	0.623377	0.166
SACTE_3666 phosphoglycerate mutase [Streptomyces sp. Sv. ACTE SirexAA-E]	28.0632	18	7	0.623377	2.415
SACTE_3895 heptaprenyl diphosphate synthase [Streptomyces sp. Sv. ACTE SirexAA-E]	7.44048	6	2	0.623377	0.389
SACTE_4032 hypothetical protein [Streptomyces sp. Sv. ACTE SirexAA-E]	6.61479	4	2	0.623377	0.274
SACTE_4178 dihydrolipoamide dehydrogenase [Streptomyces sp. Sv. ACTE SirexAA-E]	8.5595	5	4	0.62206	0.585
SACTE_4354 dipeptidyl-peptidase-4 [Streptomyces sp. Sv. ACTE SirexAA-E]	4.9505	3	3	0.62206	0.199
SACTE_5494 monosaccharide ABC transporter membrane protein, CUT2 family [Streptomyces sp. Sv. ACTE SirexAA-E]	2.57143	1	1	0.62206	0.259
SACTE_2306 luciferase family oxidoreductase, group 1 [Streptomyces sp. Sv. ACTE SirexAA-E]	8.3558	5	3	0.620746	0.624
SACTE_3727 conserved hypothetical protein [Streptomyces sp. Sv. ACTE SirexAA-E]	8.54701	10	1	0.620746	0.931
SACTE_4961 Siderophore synthetase component [Streptomyces sp. Sv. ACTE SirexAA-E]	1.09546	1	1	0.620746	0.061
SACTE_5944 PPOX class probable F420-dependent enzyme [Streptomyces sp. Sv. ACTE SirexAA-E]	11.6438	2	2	0.620746	0.585
SACTE_6306 Aryl carrier domain-containing protein [Streptomyces sp. Sv. ACTE SirexAA-E]	11.3924	1	1	0.620746	0.778
SACTE_3067 Adenylosuccinate synthetase [Streptomyces sp. Sv. ACTE SirexAA-E]	13.8173	12	7	0.619433	1.089
SACTE_3367 cytochrome d ubiquinol oxidase subunit II [Streptomyces sp. Sv. ACTE SirexAA-E]	3.003	1	1	0.619433	0.334
SACTE_4713 acetolactate synthase, small subunit [Streptomyces sp. Sv. ACTE SirexAA-E]	13.7143	5	2	0.619433	0.701
SACTE_1476 1-(5-phosphoribosyl)-5-[(5-phosphoribosylamino)methylideneamino] imidazole-4-carboxamide isomerase [Streptomyces sp. Sv. ACTE SirexAA-E]	29.0456	8	5	0.618123	0.848
SACTE_1851 caffeoyl-CoA O-methyltransferase [Streptomyces sp. Sv. ACTE SirexAA-E]	4.10959	1	1	0.618123	0.212
SACTE_3714 Molybdopterin converting factor, small subunit [Streptomyces sp. Sv. ACTE SirexAA-E]	34.0659	25	2	0.618123	2.162
SACTE_0118 Protein of unknown function DUF2620 [Streptomyces sp. Sv. ACTE SirexAA-E]	6.77966	1	1	0.616815	0.389
SACTE_1239 Enoyl-[acyl-carrier-protein] reductase [NADH] [Streptomyces sp. Sv. ACTE SirexAA-E]	9.01961	5	2	0.616815	0.389
SACTE_4473 Two-component sensor histidine kinase, contains HisKA and HATPase domains [Streptomyces sp. Sv. ACTE SirexAA-E]	1.43443	1	1	0.616815	0.072
SACTE_3101 hypothetical protein [Streptomyces sp. Sv. ACTE SirexAA-E]	7.83133	1	1	0.615509	0.233
SACTE_4951 conserved hypothetical protein [Streptomyces sp. Sv. ACTE SirexAA-E]	8.45588	2	2	0.615509	0.468
SACTE_3496 phosphoribosylaminoimidazole-succinocarboxamide synthase [Streptomyces sp. Sv. ACTE SirexAA-E]	17.7994	6	5	0.614205	0.968
SACTE_5193 Cytochrome P450 [Streptomyces sp. Sv. ACTE SirexAA-E]	5.73566	2	2	0.614205	0.202
SACTE_2244 DNA segregation ATPase FtsK/SpoIIIE, S-DNA-T family [Streptomyces sp. Sv. ACTE SirexAA-E]	4.68278	7	6	0.612903	0.194
SACTE_3602 Protein of unknown function (DUF1416) [Streptomyces sp. Sv. ACTE SirexAA-E]	43.1579	5	3	0.612903	2.162
SACTE_4462 ribonucleoside-diphosphate reductase beta chain [Streptomyces sp. Sv. ACTE SirexAA-E]	13.8235	8	4	0.612903	0.73
SACTE_4897 hypothetical protein [Streptomyces sp. Sv. ACTE SirexAA-E]	56.0345	15	5	0.612903	12.895
SACTE_5143 argininosuccinate synthase [Streptomyces sp. Sv. ACTE SirexAA-E]	11.8503	13	6	0.612903	0.61
SACTE_4209 ABC transporter efflux protein, DrrB family [Streptomyces sp. Sv. ACTE SirexAA-E]	2.46479	1	1	0.611604	0.179
SACTE_5012 hypothetical protein [Streptomyces sp. Sv. ACTE SirexAA-E]	10.8527	2	2	0.611604	0.389
SACTE_2375 peroxiredoxin Q/BCP [Streptomyces sp. Sv. ACTE SirexAA-E]	5.80645	2	1	0.610306	0.668
SACTE_4076 conserved hypothetical protein [Streptomyces sp. Sv. ACTE SirexAA-E]	9.42761	4	2	0.610306	0.359
SACTE_4376 Protein of unknown function (DUF3117) [Streptomyces sp. Sv. ACTE SirexAA-E]	32.7273	4	2	0.610306	2.162
SACTE_4750 Thioredoxin reductase [Streptomyces sp. Sv. ACTE SirexAA-E]	11.396	5	4	0.610306	0.585
SACTE_2005 dTDP-glucose 4,6-dehydratase [Streptomyces sp. Sv. ACTE SirexAA-E]	17.9878	6	5	0.60901	0.778
SACTE_3438 uracil phosphoribosyltransferase [Streptomyces sp. Sv. ACTE SirexAA-E]	5.6872	1	1	0.60901	0.179
SACTE_1233 phosphohistidine phosphatase [Streptomyces sp. Sv. ACTE SirexAA-E]	9.1954	2	2	0.607717	0.52
SACTE_3356 Cupin domain-containing protein [Streptomyces sp. Sv. ACTE SirexAA-E]	25.7143	3	2	0.607717	0.931
SACTE_5663 transcriptional regulator, TetR family [Streptomyces sp. Sv. ACTE SirexAA-E]	2.52708	1	1	0.606426	0.155
SACTE_3389 Xaa-Pro aminopeptidase [Streptomyces sp. Sv. ACTE SirexAA-E]	15.1951	28	7	0.605136	1.154
SACTE_4591 acetyl-CoA C-acetyltransferase [Streptomyces sp. Sv. ACTE SirexAA-E]	21.5	28	7	0.605136	2.34
SACTE_1226 iron complex transport system ATP-binding protein [Streptomyces sp. Sv. ACTE SirexAA-E]	11.6541	9	3	0.603849	1.276
SACTE_1263 Uncharacterized conserved protein YloU, alkaline shock protein (Asp23) family [Streptomyces sp. Sv. ACTE SirexAA-E]	10.3659	2	2	0.603849	0.425
SACTE_3468 BsuBI/PstI restriction endonuclease C-terminus [Streptomyces sp. Sv. ACTE SirexAA-E]	2.42424	1	1	0.603849	0.136
SACTE_4581 conserved hypothetical protein [Streptomyces sp. Sv. ACTE SirexAA-E]	43.0769	12	4	0.603849	3.217
SACTE_2124 AIPR protein [Streptomyces sp. Sv. ACTE SirexAA-E]	2.23464	4	2	0.602564	0.189
SACTE_3936 hypothetical protein [Streptomyces sp. Sv. ACTE SirexAA-E]	29.6296	25	5	0.602564	5.31
SACTE_4741 hypothetical protein [Streptomyces sp. Sv. ACTE SirexAA-E]	5.72917	1	1	0.602564	0.259
SACTE_4959 putative secreted protein [Streptomyces sp. Sv. ACTE SirexAA-E]	5.44554	3	2	0.602564	0.245
SACTE_0926 pyridoxal phosphate synthase yaaD subunit [Streptomyces sp. Sv. ACTE SirexAA-E]	25.9868	15	10	0.601281	2.34
SACTE_3299 conserved hypothetical protein [Streptomyces sp. Sv. ACTE SirexAA-E]	56.8182	7	2	0.601281	9
SACTE_4693 hypothetical protein [Streptomyces sp. Sv. ACTE SirexAA-E]	6.34921	1	1	0.6	0.212
SACTE_5242 D-xylose transport system permease protein [Streptomyces sp. Sv. ACTE SirexAA-E]	7.05882	4	3	0.6	0.778
SACTE_3943 Acyl dehydratase [Streptomyces sp. Sv. ACTE SirexAA-E]	7.04225	2	1	0.598721	0.668
SACTE_4916 ribonuclease J [Streptomyces sp. Sv. ACTE SirexAA-E]	22.6381	40	12	0.598721	2.065
SACTE_5658 citrate lyase subunit beta / citryl-CoA lyase [Streptomyces sp. Sv. ACTE SirexAA-E]	12.037	7	4	0.598721	0.931
SACTE_4073 succinyl-CoA synthetase (ADP-forming) alpha subunit [Streptomyces sp. Sv. ACTE SirexAA-E]	34.0136	219	10	0.597444	38.811
SACTE_5599 conserved hypothetical protein [Streptomyces sp. Sv. ACTE SirexAA-E]	1.41044	1	1	0.597444	0.089
SACTE_3318 thioredoxin [Streptomyces sp. Sv. ACTE SirexAA-E]	18.1818	6	2	0.596169	1.371
SACTE_3440 Transcription regulator of the Arc/MetJ class [Streptomyces sp. Sv. ACTE SirexAA-E]	8.16327	1	1	0.596169	0.389
SACTE_1220 sporulation-control protein [Streptomyces sp. Sv. ACTE SirexAA-E]	6.92308	2	2	0.594896	0.425
SACTE_1938 conserved hypothetical protein [Streptomyces sp. Sv. ACTE SirexAA-E]	14.4928	1	1	0.594896	1.154
SACTE_2087 6-phospho-beta-glucosidase [Streptomyces sp. Sv. ACTE SirexAA-E]	6.65083	3	3	0.594896	0.304
SACTE_3969 large subunit ribosomal protein L4 [Streptomyces sp. Sv. ACTE SirexAA-E]	18.5185	27	3	0.594896	3.217
SACTE_4678 peptide/nickel transport system ATP-binding protein [Streptomyces sp. Sv. ACTE SirexAA-E]	4.8913	1	1	0.594896	0.11
SACTE_3365 histidinol-phosphate aminotransferase [Streptomyces sp. Sv. ACTE SirexAA-E]	15.5989	21	4	0.593625	0.995
SACTE_0904 alanyl-tRNA synthetase [Streptomyces sp. Sv. ACTE SirexAA-E]	19.0101	30	15	0.592357	1.424
SACTE_2191 HAD-superfamily subfamily IIA hydrolase, TIGR01458 [Streptomyces sp. Sv. ACTE SirexAA-E]	4.61538	1	1	0.592357	0.179
SACTE_3611 asparaginase [Streptomyces sp. Sv. ACTE SirexAA-E]	2.48447	1	1	0.592357	0.122
SACTE_4109 DNA-binding transcriptional regulator, LysR family [Streptomyces sp. Sv. ACTE SirexAA-E]	5.04451	4	1	0.589825	0.369
SACTE_4577 3-hydroxyacyl-CoA dehydrogenase [Streptomyces sp. Sv. ACTE SirexAA-E]	18.6207	9	6	0.589825	1.069
SACTE_1831 sugar-phosphatase [Streptomyces sp. Sv. ACTE SirexAA-E]	5.45455	1	1	0.588562	0.212
SACTE_5240 D-xylose transport system substrate-binding protein [Streptomyces sp. Sv. ACTE SirexAA-E]	46.6125	109	19	0.586043	19.806
SACTE_6381 ferredoxin--NADP+ reductase [Streptomyces sp. Sv. ACTE SirexAA-E]	10.1545	8	3	0.586043	0.259
SACTE_0108 conserved hypothetical protein [Streptomyces sp. Sv. ACTE SirexAA-E]	19.2893	5	3	0.584786	1.61
SACTE_2172 citrate synthase [Streptomyces sp. Sv. ACTE SirexAA-E]	25.6944	94	10	0.584786	2.631
SACTE_3875 Cell wall-associated hydrolase, NlpC family [Streptomyces sp. Sv. ACTE SirexAA-E]	2.8169	1	1	0.584786	0.468
SACTE_6475 hydroxymethylbilane synthase [Streptomyces sp. Sv. ACTE SirexAA-E]	5.14469	2	2	0.584786	0.274
SACTE_1992 Zn-dependent protease with chaperone function [Streptomyces sp. Sv. ACTE SirexAA-E]	21.372	16	8	0.583531	1.512
SACTE_2518 Acyl-CoA dehydrogenase [Streptomyces sp. Sv. ACTE SirexAA-E]	22.3377	14	8	0.583531	1.565
SACTE_3829 citrate synthase [Streptomyces sp. Sv. ACTE SirexAA-E]	12.1951	8	4	0.582278	0.778
SACTE_4089 tryptophanyl-tRNA synthetase [Streptomyces sp. Sv. ACTE SirexAA-E]	5.93472	3	2	0.582278	0.292
SACTE_5895 acetyl-CoA C-acetyltransferase [Streptomyces sp. Sv. ACTE SirexAA-E]	6.68317	3	2	0.582278	0.274
SACTE_6213 succinate dehydrogenase subunit A [Streptomyces sp. Sv. ACTE SirexAA-E]	11.7103	17	8	0.581028	0.679
SACTE_1505 Isoleucyl-tRNA synthetase [Streptomyces sp. Sv. ACTE SirexAA-E]	3.14585	6	3	0.579779	0.19
SACTE_3493 phosphoribosylamine--glycine ligase [Streptomyces sp. Sv. ACTE SirexAA-E]	17.0264	9	7	0.579779	0.957
SACTE_4072 succinyl-CoA synthetase (ADP-forming) beta subunit [Streptomyces sp. Sv. ACTE SirexAA-E]	36.3868	159	14	0.578532	6.499
SACTE_4189 Enoyl-CoA hydratase/carnithine racemase [Streptomyces sp. Sv. ACTE SirexAA-E]	10	4	3	0.578532	0.413
SACTE_2387 cysteine synthase [Streptomyces sp. Sv. ACTE SirexAA-E]	9.81013	5	3	0.577287	0.931
SACTE_2196 hypothetical protein [Streptomyces sp. Sv. ACTE SirexAA-E]	20.9366	10	6	0.576044	0.823
SACTE_2855 inorganic pyrophosphatase [Streptomyces sp. Sv. ACTE SirexAA-E]	22.6994	8	4	0.576044	1.154
SACTE_3948 L-aspartate aminotransferase apoenzyme [Streptomyces sp. Sv. ACTE SirexAA-E]	16.9118	28	6	0.576044	1.336
SACTE_2556 enolase [Streptomyces sp. Sv. ACTE SirexAA-E]	25.7009	144	8	0.574803	2.675
SACTE_1085 peptide/nickel transport system substrate-binding protein [Streptomyces sp. Sv. ACTE SirexAA-E]	3.40909	3	2	0.573564	0.194
SACTE_0985 N-acetyl-gamma-glutamyl-phosphate reductase [Streptomyces sp. Sv. ACTE SirexAA-E]	7.30994	3	2	0.572327	0.359
SACTE_2083 Sugar kinase of the NBD/HSP70 family, may contain an N-terminal HTH domain [Streptomyces sp. Sv. ACTE SirexAA-E]	3.71287	1	1	0.572327	0.122
SACTE_2321 Predicted dehydrogenase [Streptomyces sp. Sv. ACTE SirexAA-E]	3.25203	1	1	0.572327	0.116
SACTE_2851 hypoxanthine phosphoribosyltransferase [Streptomyces sp. Sv. ACTE SirexAA-E]	3.35196	1	1	0.571092	0.194
SACTE_1328 Stress response protein SCP2 [Streptomyces sp. Sv. ACTE SirexAA-E]	27.0936	16	9	0.569859	1.462
SACTE_5738 ribose transport system ATP-binding protein [Streptomyces sp. Sv. ACTE SirexAA-E]	4.51866	2	1	0.569859	0.16
SACTE_1372 UPF0042 nucleotide-binding protein [Streptomyces sp. Sv. ACTE SirexAA-E]	6.38298	2	2	0.567398	0.259
SACTE_4592 LAO/AO transport system kinase [Streptomyces sp. Sv. ACTE SirexAA-E]	3.71517	1	1	0.567398	0.136
SACTE_0899 3-dehydroquinate synthase /shikimate kinase [Streptomyces sp. Sv. ACTE SirexAA-E]	10.4015	5	5	0.566171	0.433
SACTE_2493 phospho-glucose isomerase C-terminal SIS domain-containing protein [Streptomyces sp. Sv. ACTE SirexAA-E]	6.20347	2	2	0.566171	0.389
SACTE_5192 Clp amino terminal domain-containing protein, pathogenicity island component [Streptomyces sp. Sv. ACTE SirexAA-E]	21.4592	9	5	0.566171	1.683
SACTE_1368 phosphoglycerate kinase [Streptomyces sp. Sv. ACTE SirexAA-E]	28.0397	32	9	0.564945	1.848
SACTE_1859 tellurium resistance protein TerD [Streptomyces sp. Sv. ACTE SirexAA-E]	52.356	76	6	0.564945	7.377
SACTE_4287 putative ABC transport system ATP-binding protein [Streptomyces sp. Sv. ACTE SirexAA-E]	3.07018	1	1	0.564945	0.212
SACTE_4652 Enoyl-CoA hydratase/carnithine racemase [Streptomyces sp. Sv. ACTE SirexAA-E]	14.5098	6	4	0.564945	0.585
SACTE_5241 monosaccharide ABC transporter ATP-binding protein, CUT2 family [Streptomyces sp. Sv. ACTE SirexAA-E]	12.5954	12	4	0.564945	2.162
SACTE_2538 integral membrane protein [Streptomyces sp. Sv. ACTE SirexAA-E]	5.29101	3	1	0.5625	0.233
SACTE_2552 NADH dehydrogenase [Streptomyces sp. Sv. ACTE SirexAA-E]	15.4013	15	8	0.5625	0.874
SACTE_5350 iron complex transport system substrate-binding protein [Streptomyces sp. Sv. ACTE SirexAA-E]	2.26629	1	1	0.5625	0.129
SACTE_3640 Protein of unknown function (DUF2516) [Streptomyces sp. Sv. ACTE SirexAA-E]	21.6216	2	2	0.56128	2.162
SACTE_0434 Lysophospholipase L1 [Streptomyces sp. Sv. ACTE SirexAA-E]	3.03797	1	1	0.560062	0.116
SACTE_2062 DSBA-like thioredoxin domain-containing protein [Streptomyces sp. Sv. ACTE SirexAA-E]	7.94393	6	2	0.560062	0.359
SACTE_3055 hypothetical protein [Streptomyces sp. Sv. ACTE SirexAA-E]	58.5586	14	5	0.560062	6.197
SACTE_3478 ADP-ribose pyrophosphatase YjhB, NUDIX family [Streptomyces sp. Sv. ACTE SirexAA-E]	23.871	10	4	0.560062	2.162
SACTE_1889 3-oxoacyl-[acyl-carrier-protein] synthase II [Streptomyces sp. Sv. ACTE SirexAA-E]	2.61905	1	1	0.558846	0.122
SACTE_3710 trehalose 6-phosphate phosphatase [Streptomyces sp. Sv. ACTE SirexAA-E]	4.28571	1	1	0.558846	0.155
SACTE_6361 molybdenum-pterin binding domain-containing protein [Streptomyces sp. Sv. ACTE SirexAA-E]	8.39695	3	1	0.558846	0.668
SACTE_2542 cystathionine beta-synthase [Streptomyces sp. Sv. ACTE SirexAA-E]	9.85011	6	4	0.557632	0.65
SACTE_3219 methionyl-tRNA synthetase [Streptomyces sp. Sv. ACTE SirexAA-E]	10.4869	19	7	0.557632	0.931
SACTE_5212 Uncharacterized conserved protein YbjT, contains NAD(P)-binding and DUF2867 domains [Streptomyces sp. Sv. ACTE SirexAA-E]	4.30108	2	1	0.557632	0.179
SACTE_3530 TIR domain-containing protein [Streptomyces sp. Sv. ACTE SirexAA-E]	1.69492	1	1	0.554002	0.039
SACTE_4862 purine catabolism regulatory protein [Streptomyces sp. Sv. ACTE SirexAA-E]	2.69231	1	1	0.552795	0.08
SACTE_3229 Thiol-disulfide isomerase or thioredoxin [Streptomyces sp. Sv. ACTE SirexAA-E]	6.57895	6	3	0.55159	0.322
SACTE_6121 small subunit ribosomal protein S14 [Streptomyces sp. Sv. ACTE SirexAA-E]	16.8317	2	2	0.55159	1.512
SACTE_4550 L-threonine synthase [Streptomyces sp. Sv. ACTE SirexAA-E]	35.3933	34	11	0.550388	3.642
SACTE_4575 cob(I)alamin adenosyltransferase [Streptomyces sp. Sv. ACTE SirexAA-E]	7.36842	1	1	0.547988	0.259
SACTE_5213 ATP-binding cassette, subfamily B [Streptomyces sp. Sv. ACTE SirexAA-E]	1.34003	1	1	0.547988	0.083
SACTE_1715 Lamin Tail Domain [Streptomyces sp. Sv. ACTE SirexAA-E]	12.4183	4	2	0.54679	1.371
SACTE_0963 D-methionine transport system substrate-binding protein [Streptomyces sp. Sv. ACTE SirexAA-E]	25	10	7	0.544402	3.924
SACTE_4771 transcriptional regulator, IclR family [Streptomyces sp. Sv. ACTE SirexAA-E]	17.2269	6	4	0.544402	0.968
SACTE_3394 glycerophosphoryl diester phosphodiesterase [Streptomyces sp. Sv. ACTE SirexAA-E]	5.09091	1	1	0.54321	0.129
SACTE_0513 NAD(P)-dependent dehydrogenase, short-chain alcohol dehydrogenase family [Streptomyces sp. Sv. ACTE SirexAA-E]	2.73438	1	1	0.54202	0.155
SACTE_1857 hypothetical protein [Streptomyces sp. Sv. ACTE SirexAA-E]	4.17755	1	1	0.54202	0.155
SACTE_3307 DNA polymerase III, beta subunit [Streptomyces sp. Sv. ACTE SirexAA-E]	11.1702	6	4	0.54202	0.896
SACTE_0213 probable F420-dependent oxidoreductase, MSMEG_4141 family [Streptomyces sp. Sv. ACTE SirexAA-E]	5.74324	7	2	0.540832	0.54
SACTE_0983 glutamate N-acetyltransferase [Streptomyces sp. Sv. ACTE SirexAA-E]	16.9271	11	6	0.539646	1.31
SACTE_4757 acetyl-CoA carboxylase carboxyltransferase subunit beta /acetyl-CoA carboxylase carboxyltransferase subunit alpha [Streptomyces sp. Sv. ACTE SirexAA-E]	7.40038	5	4	0.539646	0.359
SACTE_5039 amino acid/polyamine/organocation transporter, APC superfamily [Streptomyces sp. Sv. ACTE SirexAA-E]	0.994318	1	1	0.539646	0.089
SACTE_4038 inosine-5'-monophosphate dehydrogenase [Streptomyces sp. Sv. ACTE SirexAA-E]	34	47	15	0.537279	4.412
SACTE_5037 trk system potassium uptake protein TrkA [Streptomyces sp. Sv. ACTE SirexAA-E]	8	3	2	0.537279	0.425
SACTE_1337 2,3,4,5-tetrahydropyridine-2-carboxylate N-succinyltransferase [Streptomyces sp. Sv. ACTE SirexAA-E]	18.6747	13	5	0.536098	1.637
SACTE_4436 hypothetical protein [Streptomyces sp. Sv. ACTE SirexAA-E]	21.8437	44	21	0.536098	1.477
SACTE_5239 Sugar kinase of the NBD/HSP70 family, may contain an N-terminal HTH domain [Streptomyces sp. Sv. ACTE SirexAA-E]	9.52381	3	3	0.536098	0.35
SACTE_5333 NitT/TauT family transport system permease protein [Streptomyces sp. Sv. ACTE SirexAA-E]	4.10959	1	1	0.534919	0.179
SACTE_0633 ATP-binding cassette, subfamily C [Streptomyces sp. Sv. ACTE SirexAA-E]	4.53782	3	3	0.533742	0.212
SACTE_5021 DNA-binding response regulator, OmpR family, contains REC and winged-helix (wHTH) domain [Streptomyces sp. Sv. ACTE SirexAA-E]	9.67742	2	2	0.533742	0.389
SACTE_1344 cysteine desulfurase / selenocysteine lyase [Streptomyces sp. Sv. ACTE SirexAA-E]	8.29384	5	4	0.532567	0.616
SACTE_1887 3-oxoacyl-[acyl-carrier-protein] synthase-3 [Streptomyces sp. Sv. ACTE SirexAA-E]	6.00601	3	2	0.532567	0.245
SACTE_2830 Predicted oxidoreductase, contains short-chain dehydrogenase (SDR) and DUF2520 domains [Streptomyces sp. Sv. ACTE SirexAA-E]	3.10559	1	1	0.532567	0.145
SACTE_3988 protein translocase subunit secY/sec61 alpha [Streptomyces sp. Sv. ACTE SirexAA-E]	6.37813	5	3	0.532567	0.719
SACTE_4669 serine hydroxymethyltransferase [Streptomyces sp. Sv. ACTE SirexAA-E]	18.8544	18	8	0.532567	1.228
SACTE_4561 ATP synthase protein I [Streptomyces sp. Sv. ACTE SirexAA-E]	8.27586	1	1	0.531394	0.334
SACTE_4898 WXG100 family type VII secretion target [Streptomyces sp. Sv. ACTE SirexAA-E]	32.3529	14	4	0.530222	6.197
SACTE_2058 Acetyltransferase (GNAT) domain-containing protein [Streptomyces sp. Sv. ACTE SirexAA-E]	7.94702	1	1	0.529052	0.292
SACTE_5129 Chromosome partitioning ATPase, Mrp family, contains Fe-S cluster [Streptomyces sp. Sv. ACTE SirexAA-E]	4.5614	3	2	0.529052	0.145
SACTE_0738 thiazolinyl imide reductase [Streptomyces sp. Sv. ACTE SirexAA-E]	9.0379	9	6	0.527884	0.484
SACTE_3363 Calcineurin-like phosphoesterase [Streptomyces sp. Sv. ACTE SirexAA-E]	3.69318	2	1	0.527884	0.245
SACTE_0630 enterochelin esterase [Streptomyces sp. Sv. ACTE SirexAA-E]	4.85175	1	1	0.526718	0.145
SACTE_2846 dihydroneopterin aldolase [Streptomyces sp. Sv. ACTE SirexAA-E]	5.88235	1	1	0.525553	0.585
SACTE_2711 Na+/H+-dicarboxylate symporter [Streptomyces sp. Sv. ACTE SirexAA-E]	2.44444	1	1	0.52439	0.136
SACTE_2801 dihydroxy-acid dehydratase [Streptomyces sp. Sv. ACTE SirexAA-E]	18.9935	21	12	0.52439	1.783
SACTE_3476 Protein of unknown function (DUF4254) [Streptomyces sp. Sv. ACTE SirexAA-E]	5.50918	6	3	0.52439	0.239
SACTE_3241 pyruvate dehydrogenase E1 component alpha subunit [Streptomyces sp. Sv. ACTE SirexAA-E]	2.6178	1	1	0.523229	0.122
SACTE_0077 rsbT co-antagonist protein RsbR [Streptomyces sp. Sv. ACTE SirexAA-E]	14.9466	5	5	0.52207	0.833
SACTE_0751 Cysteine synthase [Streptomyces sp. Sv. ACTE SirexAA-E]	4.26966	2	2	0.52207	0.166
SACTE_5109 probable F420-dependent oxidoreductase, Rv1855c family [Streptomyces sp. Sv. ACTE SirexAA-E]	9.77199	9	3	0.519757	0.624
SACTE_3086 Putative sensory transduction regulator [Streptomyces sp. Sv. ACTE SirexAA-E]	26.8817	9	5	0.518603	2.162
SACTE_3431 RNA polymerase, sigma 54 subunit, SigL [Streptomyces sp. Sv. ACTE SirexAA-E]	6.25	1	1	0.518603	0.145
SACTE_4123 methylmalonyl-CoA mutase [Streptomyces sp. Sv. ACTE SirexAA-E]	12.3574	15	6	0.518603	1.043
SACTE_0632 non-ribosomal peptide synthase domain TIGR01720/amino acid adenylation domain-containing protein [Streptomyces sp. Sv. ACTE SirexAA-E]	6.58765	27	20	0.515152	0.304
SACTE_2715 transcriptional regulator, AsnC family [Streptomyces sp. Sv. ACTE SirexAA-E]	36.4238	12	6	0.515152	6.943
SACTE_2753 conserved hypothetical protein [Streptomyces sp. Sv. ACTE SirexAA-E]	18.3206	8	5	0.515152	1.371
SACTE_3917 two component transcriptional regulator, LuxR family [Streptomyces sp. Sv. ACTE SirexAA-E]	5.02283	1	1	0.515152	0.166
SACTE_5484 transcriptional regulator, TetR family [Streptomyces sp. Sv. ACTE SirexAA-E]	6.07477	2	1	0.514005	0.194
SACTE_6072 bifunctional isochorismate lyase / aryl carrier protein [Streptomyces sp. Sv. ACTE SirexAA-E]	10.4762	4	2	0.514005	0.701
SACTE_1357 glucose-6-phosphate 1-dehydrogenase [Streptomyces sp. Sv. ACTE SirexAA-E]	10.3922	7	6	0.512859	0.63
SACTE_3608 hypothetical protein [Streptomyces sp. Sv. ACTE SirexAA-E]	7.78816	8	2	0.512859	0.438
SACTE_4088 ornithine--oxo-acid transaminase [Streptomyces sp. Sv. ACTE SirexAA-E]	2.24439	6	1	0.512859	0.274
SACTE_2480 two-component system, OmpR family, response regulator MtrA [Streptomyces sp. Sv. ACTE SirexAA-E]	6.22222	1	1	0.511716	0.179
SACTE_3079 orotate phosphoribosyltransferase [Streptomyces sp. Sv. ACTE SirexAA-E]	4.27807	3	1	0.511716	0.52
SACTE_3588 mycothiol synthase [Streptomyces sp. Sv. ACTE SirexAA-E]	2.60586	1	1	0.509434	0.136
SACTE_2779 hydroxymethylbilane synthase [Streptomyces sp. Sv. ACTE SirexAA-E]	6.70732	2	2	0.507159	0.274
SACTE_0634 iron complex transport system substrate-binding protein [Streptomyces sp. Sv. ACTE SirexAA-E]	15.4286	15	7	0.506024	2.162
SACTE_4751 Methyltransferase domain-containing protein [Streptomyces sp. Sv. ACTE SirexAA-E]	9.85915	3	2	0.506024	0.425
SACTE_6073 2,3-dihydroxybenzoate-AMP ligase [Streptomyces sp. Sv. ACTE SirexAA-E]	3.77698	7	2	0.506024	0.225
SACTE_3282 cell division protein FtsW, lipid II flippase [Streptomyces sp. Sv. ACTE SirexAA-E]	1.93133	1	1	0.504891	0.145
SACTE_4914 thymidylate synthase (FAD) [Streptomyces sp. Sv. ACTE SirexAA-E]	3.67347	1	1	0.504891	0.136
SACTE_4745 iron complex transport system substrate-binding protein [Streptomyces sp. Sv. ACTE SirexAA-E]	28.2421	62	11	0.503759	2.899
SACTE_4097 peptide/nickel transport system substrate-binding protein [Streptomyces sp. Sv. ACTE SirexAA-E]	5.22244	3	3	0.500375	0.241
SACTE_4186 propionyl-CoA carboxylase carboxyltransferase subunit [Streptomyces sp. Sv. ACTE SirexAA-E]	16.9202	9	7	0.49925	1.228
SACTE_1045 iron complex transport system substrate-binding protein [Streptomyces sp. Sv. ACTE SirexAA-E]	11.1429	4	4	0.497006	0.585
SACTE_1461 tryptophan synthase, alpha chain [Streptomyces sp. Sv. ACTE SirexAA-E]	7.74908	3	2	0.497006	0.638
SACTE_4607 intein C-terminal splicing region [Streptomyces sp. Sv. ACTE SirexAA-E]	0.345423	1	1	0.497006	0
SACTE_2782 Glutaredoxin [Streptomyces sp. Sv. ACTE SirexAA-E]	10.989	1	1	0.495886	0.585
SACTE_5732 Aldo/keto reductase [Streptomyces sp. Sv. ACTE SirexAA-E]	26.6187	18	7	0.495886	2.162
SACTE_5883 Methyltransferase domain-containing protein [Streptomyces sp. Sv. ACTE SirexAA-E]	4.43686	1	1	0.495886	0.136
SACTE_4964 ATP-dependent DNA helicase DinG [Streptomyces sp. Sv. ACTE SirexAA-E]	3.96947	2	2	0.494768	0.125
SACTE_0506 electron transfer flavoprotein alpha subunit apoprotein [Streptomyces sp. Sv. ACTE SirexAA-E]	10.3125	6	3	0.493652	0.931
SACTE_0626 N-acetylglutamate kinase [Streptomyces sp. Sv. ACTE SirexAA-E]	7.11864	1	1	0.493652	0.122
SACTE_4616 acetate kinase [Streptomyces sp. Sv. ACTE SirexAA-E]	2.93399	2	1	0.493652	0.086
SACTE_6230 thioredoxin [Streptomyces sp. Sv. ACTE SirexAA-E]	22.4806	2	2	0.491424	0.668
SACTE_1369 glyceraldehyde-3-phosphate dehydrogenase (NAD+) [Streptomyces sp. Sv. ACTE SirexAA-E]	46.4286	270	17	0.489203	12.895
SACTE_1433 pyruvate kinase [Streptomyces sp. Sv. ACTE SirexAA-E]	19.4969	35	8	0.489203	1.264
SACTE_4439 catalase [Streptomyces sp. Sv. ACTE SirexAA-E]	22.5673	63	13	0.489203	2.433
SACTE_3292 Membrane associated serine protease, rhomboid family [Streptomyces sp. Sv. ACTE SirexAA-E]	4.01338	1	1	0.486989	0.292
SACTE_2777 porphobilinogen synthase [Streptomyces sp. Sv. ACTE SirexAA-E]	12.6888	13	5	0.48368	1.069
SACTE_6457 hypothetical protein [Streptomyces sp. Sv. ACTE SirexAA-E]	31.9635	8	6	0.481481	2.728
SACTE_1607 pyruvate dehydrogenase E1 component [Streptomyces sp. Sv. ACTE SirexAA-E]	6.271	8	6	0.47929	0.355
SACTE_4715 D-3-phosphoglycerate dehydrogenase [Streptomyces sp. Sv. ACTE SirexAA-E]	33.7736	203	18	0.47929	4.08
SACTE_0965 D-methionine transport system ATP-binding protein [Streptomyces sp. Sv. ACTE SirexAA-E]	5.89888	2	2	0.478197	0.259
SACTE_1766 conserved hypothetical phage tail region protein [Streptomyces sp. Sv. ACTE SirexAA-E]	4.79452	1	1	0.477105	0.259
SACTE_4004 pantothenate kinase [Streptomyces sp. Sv. ACTE SirexAA-E]	4.54545	1	1	0.474926	0.116
SACTE_3240 pyruvate dehydrogenase E1 component beta subunit [Streptomyces sp. Sv. ACTE SirexAA-E]	4.29448	1	1	0.473839	0.116
SACTE_1888 acyl carrier protein [Streptomyces sp. Sv. ACTE SirexAA-E]	13.4146	62	1	0.472754	2.162
SACTE_4615 pyruvate kinase [Streptomyces sp. Sv. ACTE SirexAA-E]	29.6842	65	15	0.469508	3.037
SACTE_3481 thioredoxin reductase (NADPH) [Streptomyces sp. Sv. ACTE SirexAA-E]	2.63158	1	1	0.467351	0.179
SACTE_0812 PTS system, glucose subfamily, IIA component [Streptomyces sp. Sv. ACTE SirexAA-E]	14.7651	3	2	0.466276	1.371
SACTE_0883 guanylate kinase [Streptomyces sp. Sv. ACTE SirexAA-E]	5.85366	2	1	0.465201	0.425
SACTE_4967 ribonucleoside-diphosphate reductase class II [Streptomyces sp. Sv. ACTE SirexAA-E]	15.757	20	13	0.464129	0.931
SACTE_0612 Helicase conserved C-terminal domain-containing protein [Streptomyces sp. Sv. ACTE SirexAA-E]	2.45041	2	2	0.463058	0.105
SACTE_3812 CubicO group peptidase, beta-lactamase class C family [Streptomyces sp. Sv. ACTE SirexAA-E]	9.79381	4	4	0.461988	0.585
SACTE_2972 spore associated protein, SapC [Streptomyces sp. Sv. ACTE SirexAA-E]	10.7383	3	2	0.46092	0.778
SACTE_0800 glycine dehydrogenase [Streptomyces sp. Sv. ACTE SirexAA-E]	9.98959	11	8	0.459854	0.506
SACTE_1201 alanine dehydrogenase [Streptomyces sp. Sv. ACTE SirexAA-E]	22.9947	116	8	0.459854	4.995
SACTE_3332 Lipid II:glycine glycyltransferase (Peptidoglycan interpeptide bridge formation enzyme) [Streptomyces sp. Sv. ACTE SirexAA-E]	8.87097	6	4	0.459854	0.445
SACTE_2537 conserved hypothetical protein [Streptomyces sp. Sv. ACTE SirexAA-E]	12.9032	2	2	0.458789	0.778
SACTE_3386 Uncharacterized protein YcnI [Streptomyces sp. Sv. ACTE SirexAA-E]	24.5902	25	6	0.458789	3.642
SACTE_2004 dTDP-4-dehydrorhamnose reductase [Streptomyces sp. Sv. ACTE SirexAA-E]	4.42177	1	1	0.457726	0.155
SACTE_3769 conserved hypothetical protein [Streptomyces sp. Sv. ACTE SirexAA-E]	15.4386	8	5	0.456664	1.371
SACTE_0120 phosphotriesterase-related protein [Streptomyces sp. Sv. ACTE SirexAA-E]	2.20126	1	1	0.454545	0.155
SACTE_0764 zinc/manganese transport system ATP-binding protein [Streptomyces sp. Sv. ACTE SirexAA-E]	4.8583	1	1	0.453488	0.166
SACTE_0052 Short-chain dehydrogenase involved in D-alanine esterification of teichoic acids [Streptomyces sp. Sv. ACTE SirexAA-E]	6.88259	2	2	0.452433	0.585
SACTE_0734 ATP-binding cassette, subfamily B [Streptomyces sp. Sv. ACTE SirexAA-E]	2.72873	3	2	0.452433	0.172
SACTE_3671 two-component system, OmpR family, response regulator RegX3 [Streptomyces sp. Sv. ACTE SirexAA-E]	11.5044	4	3	0.452433	0.585
SACTE_0053 hypothetical protein [Streptomyces sp. Sv. ACTE SirexAA-E]	2.72727	1	1	0.450326	0.129
SACTE_0976 argininosuccinate lyase [Streptomyces sp. Sv. ACTE SirexAA-E]	16.3522	14	7	0.450326	1.043
SACTE_0638 L-ornithine N5-oxygenase [Streptomyces sp. Sv. ACTE SirexAA-E]	6.20843	2	2	0.449275	0.186
SACTE_2040 ATP-dependent Clp protease, protease subunit [Streptomyces sp. Sv. ACTE SirexAA-E]	3.90244	1	1	0.448226	0.334
SACTE_0639 methionyl-tRNA formyltransferase [Streptomyces sp. Sv. ACTE SirexAA-E]	19.6825	11	6	0.445087	0.931
SACTE_6272 taurine transport system substrate-binding protein [Streptomyces sp. Sv. ACTE SirexAA-E]	8.02292	3	3	0.443001	0.35
SACTE_3803 phosphoserine aminotransferase apoenzyme [Streptomyces sp. Sv. ACTE SirexAA-E]	12.3656	23	5	0.439885	1.448
SACTE_4430 putative hydrolase [Streptomyces sp. Sv. ACTE SirexAA-E]	5.14403	4	3	0.439885	0.369
SACTE_3239 pyruvate dehydrogenase E2 component (dihydrolipoamide acetyltransferase) [Streptomyces sp. Sv. ACTE SirexAA-E]	5.95745	5	3	0.438849	0.334
SACTE_3513 valine dehydrogenase (NAD+) [Streptomyces sp. Sv. ACTE SirexAA-E]	22.865	22	7	0.43575	1.976
SACTE_0741 amino acid adenylation domain-containing protein [Streptomyces sp. Sv. ACTE SirexAA-E]	7.33781	21	15	0.43472	0.389
SACTE_5081 methionine synthase (B12-independent) [Streptomyces sp. Sv. ACTE SirexAA-E]	27.7922	230	23	0.432665	3.507
SACTE_2612 4-diphosphocytidyl-2-C-methyl-D-erythritol kinase [Streptomyces sp. Sv. ACTE SirexAA-E]	4.3771	2	1	0.431639	0.292
SACTE_1348 Iron-regulated ABC transporter membrane component SufB [Streptomyces sp. Sv. ACTE SirexAA-E]	16.4905	17	7	0.429593	1.683
SACTE_1548 3-deoxy-D-arabinoheptulosonate-7-phosphate synthase [Streptomyces sp. Sv. ACTE SirexAA-E]	11.8304	10	5	0.428571	0.45
SACTE_2129 type I restriction enzyme M protein [Streptomyces sp. Sv. ACTE SirexAA-E]	1.80587	1	1	0.422475	0.044
SACTE_4054 conserved hypothetical protein [Streptomyces sp. Sv. ACTE SirexAA-E]	3.28638	1	1	0.419446	0.122
SACTE_1701 Htaa protein [Streptomyces sp. Sv. ACTE SirexAA-E]	26.3757	30	12	0.416431	5.449
SACTE_5671 drug resistance transporter, EmrB/QacA subfamily [Streptomyces sp. Sv. ACTE SirexAA-E]	1.6568	1	1	0.416431	0.066
SACTE_0622 6-phosphofructokinase [Streptomyces sp. Sv. ACTE SirexAA-E]	10.2639	4	3	0.415428	0.492
SACTE_4198 glutamate dehydrogenase (NADP+) [Streptomyces sp. Sv. ACTE SirexAA-E]	16.3755	29	6	0.413428	1.829
SACTE_6312 non-ribosomal peptide synthase domain TIGR01720/amino acid adenylation domain-containing protein [Streptomyces sp. Sv. ACTE SirexAA-E]	10.6896	75	30	0.412429	0.593
SACTE_2517 hypothetical protein [Streptomyces sp. Sv. ACTE SirexAA-E]	12.5	3	1	0.411433	2.162
SACTE_0740 pyochelin synthetase [Streptomyces sp. Sv. ACTE SirexAA-E]	12.6014	39	21	0.410437	0.628
SACTE_3472 3-oxoacyl-[acyl-carrier protein] reductase [Streptomyces sp. Sv. ACTE SirexAA-E]	14.0562	7	2	0.408451	0.638
SACTE_3833 iron (metal) dependent repressor, DtxR family [Streptomyces sp. Sv. ACTE SirexAA-E]	6.08696	3	1	0.403509	0.52
SACTE_1466 trp region conserved hypothetical membrane protein [Streptomyces sp. Sv. ACTE SirexAA-E]	6.84932	1	1	0.40056	0.212
SACTE_4260 pilus assembly protein Flp/PilA [Streptomyces sp. Sv. ACTE SirexAA-E]	9.09091	6	1	0.398601	0.585
SACTE_3385 protein SCO1/2 [Streptomyces sp. Sv. ACTE SirexAA-E]	8.6758	2	2	0.396648	0.52
SACTE_2589 Phosphoenolpyruvate carboxylase, type 1 [Streptomyces sp. Sv. ACTE SirexAA-E]	12.8713	19	11	0.395673	0.82
SACTE_1044 NADPH-dependent ferric siderophore reductase, contains FAD-binding and SIP domains [Streptomyces sp. Sv. ACTE SirexAA-E]	5.35714	3	2	0.392758	0.359
SACTE_6075 iron complex transport system substrate-binding protein [Streptomyces sp. Sv. ACTE SirexAA-E]	12.844	8	4	0.390821	0.968
SACTE_4463 ribonucleoside-diphosphate reductase alpha chain [Streptomyces sp. Sv. ACTE SirexAA-E]	4.35866	4	3	0.388889	0.162
SACTE_3025 Anion-transporting ATPase, ArsA/GET3 family [Streptomyces sp. Sv. ACTE SirexAA-E]	1.47059	2	1	0.386001	0.186
SACTE_6074 isochorismate synthase [Streptomyces sp. Sv. ACTE SirexAA-E]	2.25	1	1	0.386001	0.096
SACTE_4503 D-arabinose 1-dehydrogenase, Zn-dependent alcohol dehydrogenase family [Streptomyces sp. Sv. ACTE SirexAA-E]	7.47664	4	3	0.385042	0.468
SACTE_1347 Fe-S cluster assembly protein SufD [Streptomyces sp. Sv. ACTE SirexAA-E]	11.4504	7	4	0.37931	0.65
SACTE_5262 oxygen-dependent protoporphyrinogen oxidase [Streptomyces sp. Sv. ACTE SirexAA-E]	5.95483	3	3	0.37931	0.28
SACTE_1569 conserved hypothetical protein [Streptomyces sp. Sv. ACTE SirexAA-E]	11.25	3	1	0.376462	0.585
SACTE_2246 conserved hypothetical protein [Streptomyces sp. Sv. ACTE SirexAA-E]	6.30631	1	1	0.375516	0.389
SACTE_4301 Exodeoxyribonuclease VII small subunit [Streptomyces sp. Sv. ACTE SirexAA-E]	23.5294	1	1	0.368925	0.468
SACTE_6307 NADPH-dependent ferric siderophore reductase, contains FAD-binding and SIP domains [Streptomyces sp. Sv. ACTE SirexAA-E]	17.6056	6	5	0.368925	0.833
SACTE_3537 Predicted oxidoreductase [Streptomyces sp. Sv. ACTE SirexAA-E]	16.242	9	6	0.367054	1.512
SACTE_4545 coagulation factor 5/8 type domain protein [Streptomyces sp. Sv. ACTE SirexAA-E]	1.17647	1	1	0.360544	0.075
SACTE_4080 integral membrane protein [Streptomyces sp. Sv. ACTE SirexAA-E]	3	1	1	0.356852	0.389
SACTE_0500 Nucleoside-diphosphate-sugar epimerase [Streptomyces sp. Sv. ACTE SirexAA-E]	6.89655	4	2	0.35318	0.638
SACTE_6305 2,3-dihydro-2,3-dihydroxybenzoate dehydrogenase [Streptomyces sp. Sv. ACTE SirexAA-E]	31.1594	25	8	0.349528	3.281
SACTE_0761 zinc/manganese transport system substrate-binding protein [Streptomyces sp. Sv. ACTE SirexAA-E]	3.38462	1	1	0.348618	0.166
SACTE_0746 peptide/nickel transport system substrate-binding protein [Streptomyces sp. Sv. ACTE SirexAA-E]	11.553	7	7	0.339585	0.682
SACTE_6308 iron complex transport system substrate-binding protein [Streptomyces sp. Sv. ACTE SirexAA-E]	17.7177	41	8	0.336898	6.627
SACTE_1941 zinc transport system substrate-binding protein [Streptomyces sp. Sv. ACTE SirexAA-E]	28.6585	69	9	0.335113	7.66
SACTE_0733 ATP-binding cassette, subfamily B [Streptomyces sp. Sv. ACTE SirexAA-E]	3.58974	3	2	0.331558	0.259
SACTE_1345 Fe-S cluster assembly ATP-binding protein [Streptomyces sp. Sv. ACTE SirexAA-E]	16.1417	9	4	0.331558	0.968
SACTE_4590 methylmalonyl-CoA epimerase /ethylmalonyl-CoA epimerase [Streptomyces sp. Sv. ACTE SirexAA-E]	4.92958	1	1	0.329787	0.259
SACTE_6304 isochorismate synthase [Streptomyces sp. Sv. ACTE SirexAA-E]	17.9028	23	5	0.32714	1.154
SACTE_0732 salicylate synthetase [Streptomyces sp. Sv. ACTE SirexAA-E]	17.735	14	8	0.325381	1.096
SACTE_0762 lipoprotein [Streptomyces sp. Sv. ACTE SirexAA-E]	17.5182	36	7	0.321004	1.371
SACTE_4606 methylmalonyl-CoA mutase /isobutyryl-CoA mutase large subunit [Streptomyces sp. Sv. ACTE SirexAA-E]	2.4735	1	1	0.321004	0.08
SACTE_3291 Uncharacterised protein family (UPF0233) [Streptomyces sp. Sv. ACTE SirexAA-E]	7.14286	1	1	0.318392	2.162
SACTE_2577 conserved hypothetical protein [Streptomyces sp. Sv. ACTE SirexAA-E]	5.64784	2	2	0.317523	0.222
SACTE_1702 Htaa protein [Streptomyces sp. Sv. ACTE SirexAA-E]	4.05983	2	2	0.313198	0.222
SACTE_0760 secreted protein [Streptomyces sp. Sv. ACTE SirexAA-E]	34.5	120	14	0.305483	5.31
SACTE_6311 iron complex transport system ATP-binding protein [Streptomyces sp. Sv. ACTE SirexAA-E]	3.06513	3	1	0.296176	0.52
SACTE_2514 Acyl-CoA hydrolase [Streptomyces sp. Sv. ACTE SirexAA-E]	10.4396	2	2	0.286174	0.233
SACTE_0131 methionyl aminopeptidase [Streptomyces sp. Sv. ACTE SirexAA-E]	10	9	2	0.282051	0.874
SACTE_0739 Saccharopine dehydrogenase NADP binding domain-containing protein [Streptomyces sp. Sv. ACTE SirexAA-E]	6.52742	3	3	0.279591	0.369
SACTE_0694 hypothetical protein [Streptomyces sp. Sv. ACTE SirexAA-E]	18.8406	4	3	0.277139	1.154
SACTE_6115 Short-chain dehydrogenase [Streptomyces sp. Sv. ACTE SirexAA-E]	8.01394	4	2	0.277139	0.311
SACTE_3830 Pyridoxamine 5'-phosphate oxidase [Streptomyces sp. Sv. ACTE SirexAA-E]	4.2735	3	1	0.246106	0.166
SACTE_0735 Methyltransferase domain-containing protein [Streptomyces sp. Sv. ACTE SirexAA-E]	2.47934	1	1	0.243008	0.179
SACTE_0742 2,3-dihydroxybenzoate-AMP ligase [Streptomyces sp. Sv. ACTE SirexAA-E]	13.7184	12	8	0.212121	0.874
SACTE_4955 diaminopimelate epimerase [Streptomyces sp. Sv. ACTE SirexAA-E]	5.17241	2	1	0.206273	0.334
SACTE_4291 Membrane carboxypeptidase (penicillin-binding protein) [Streptomyces sp. Sv. ACTE SirexAA-E]	3.79919	3	2	0.187648	0.122
SACTE_6119 LSU ribosomal protein L33P [Streptomyces sp. Sv. ACTE SirexAA-E]	22.2222	5	1	0.177163	3.642
SACTE_5214 ATP-binding cassette, subfamily B [Streptomyces sp. Sv. ACTE SirexAA-E]	1.87793	1	1	0.171646	0.068
SACTE_1942 zinc transport system ATP-binding protein [Streptomyces sp. Sv. ACTE SirexAA-E]	3.10078	1	1	0.136364	0.179
SACTE_5660 crotonyl-CoA carboxylase/reductase [Streptomyces sp. Sv. ACTE SirexAA-E]	2.47191	1	1	0.0427529	0.093

## Sheet: Table S6
Table S6. All quantified proteins determined in xylobiose/glucoseby the intracellular proteomics
Description	%Coverage of detected protein	# PSMs (Spectrum counts)	# Unique Peptides	Abundance ratio (Xylose/glucose)	emPAI (overall abundance from three replicates)
SACTE_1689 oleandomycin transport system ATP-binding protein [Streptomyces sp. Sv. ACTE SirexAA-E]	8.55457	2	2	3.12371	0.245
SACTE_0534 xylobiose transport system substrate-binding protein [Streptomyces sp. Sv. ACTE SirexAA-E]	48.046	147	18	3.0404	16.013
SACTE_5828 xylose isomerase [Streptomyces sp. Sv. ACTE SirexAA-E]	35.7326	76	12	2.97614	4.623
SACTE_3884 NADH-quinone oxidoreductase subunit H [Streptomyces sp. Sv. ACTE SirexAA-E]	3.21199	1	1	2.41297	0.129
SACTE_2174 5-aminolevulinate synthase [Streptomyces sp. Sv. ACTE SirexAA-E]	1.72414	2	1	2.28407	0.08
SACTE_0358 endo-1,4-beta-xylanase [Streptomyces sp. Sv. ACTE SirexAA-E]	2.98507	1	1	2.23625	0.389
SACTE_0529 Na+/proline symporter [Streptomyces sp. Sv. ACTE SirexAA-E]	6.64062	5	3	2.08642	0.638
SACTE_4612 putative cholesterol esterase [Streptomyces sp. Sv. ACTE SirexAA-E]	22.2222	10	4	2.04414	1.424
SACTE_2561 SurA N-terminal domain-containing protein [Streptomyces sp. Sv. ACTE SirexAA-E]	4.12844	1	1	2.0349	0.155
SACTE_5761 ribose transport system permease protein [Streptomyces sp. Sv. ACTE SirexAA-E]	1.99081	1	1	1.99401	0.089
SACTE_4344 oligopeptide transport system permease protein [Streptomyces sp. Sv. ACTE SirexAA-E]	2.58065	1	1	1.90276	0.194
SACTE_6450 L-rhamnose isomerase / sugar isomerase [Streptomyces sp. Sv. ACTE SirexAA-E]	7.21649	2	2	1.87356	0.186
SACTE_4708 Glucose/arabinose dehydrogenase, beta-propeller fold [Streptomyces sp. Sv. ACTE SirexAA-E]	10.5651	2	2	1.86944	0.274
SACTE_0953 Sugar phosphate permease [Streptomyces sp. Sv. ACTE SirexAA-E]	2.44444	2	1	1.82885	0.155
SACTE_4283 alkyl hydroperoxide reductase subunit D [Streptomyces sp. Sv. ACTE SirexAA-E]	17.4157	11	3	1.82486	2.511
SACTE_2530 imidazolonepropionase [Streptomyces sp. Sv. ACTE SirexAA-E]	12.8205	7	5	1.78164	0.778
SACTE_4343 oligopeptide transport system substrate-binding protein [Streptomyces sp. Sv. ACTE SirexAA-E]	36.6483	70	18	1.78164	5.898
SACTE_0009 Protein of unknown function (Hypoth_ymh) [Streptomyces sp. Sv. ACTE SirexAA-E]	4.90196	1	1	1.77778	0.259
SACTE_5190 drug resistance transporter, EmrB/QacA subfamily [Streptomyces sp. Sv. ACTE SirexAA-E]	2.7933	8	1	1.65957	0.468
SACTE_2454 alpha-glucoside transport system substrate-binding protein [Streptomyces sp. Sv. ACTE SirexAA-E]	16.7411	19	6	1.64201	1.089
SACTE_2533 urocanate hydratase [Streptomyces sp. Sv. ACTE SirexAA-E]	23.1047	35	10	1.63158	2.3
SACTE_2103 LPXTG-motif cell wall anchor domain-containing protein/TQXA domain-containing protein [Streptomyces sp. Sv. ACTE SirexAA-E]	14.3137	9	6	1.61438	1.015
SACTE_1248 cation/acetate symporter [Streptomyces sp. Sv. ACTE SirexAA-E]	2.94118	6	2	1.60756	0.413
SACTE_0636 iron complex transport system permease protein [Streptomyces sp. Sv. ACTE SirexAA-E]	5.24862	1	1	1.56739	0.233
SACTE_5493 simple sugar transport system substrate-binding protein [Streptomyces sp. Sv. ACTE SirexAA-E]	4.89297	1	1	1.53485	0.166
SACTE_0531 beta-xylosidase [Streptomyces sp. Sv. ACTE SirexAA-E]	12.875	12	9	1.51889	0.602
SACTE_1469 TIGR03085 family protein [Streptomyces sp. Sv. ACTE SirexAA-E]	13.8095	5	3	1.50627	0.638
SACTE_0638 L-ornithine N5-oxygenase [Streptomyces sp. Sv. ACTE SirexAA-E]	20.1774	21	9	1.50313	1.346
SACTE_0103 osmoprotectant transport system ATP-binding protein [Streptomyces sp. Sv. ACTE SirexAA-E]	15.493	5	4	1.48447	0.668
SACTE_0718 peptide/nickel transport system substrate-binding protein [Streptomyces sp. Sv. ACTE SirexAA-E]	1.52091	1	1	1.48139	0.077
SACTE_1690 oleandomycin transport system permease protein [Streptomyces sp. Sv. ACTE SirexAA-E]	5.61404	2	1	1.47831	0.233
SACTE_5172 early secretory antigenic target ESAT-6 [Streptomyces sp. Sv. ACTE SirexAA-E]	12.7119	2	1	1.47219	0.931
SACTE_2149 rhamnose transport system substrate-binding protein [Streptomyces sp. Sv. ACTE SirexAA-E]	13.5734	6	4	1.45098	0.551
SACTE_6141 NADPH:quinone reductase [Streptomyces sp. Sv. ACTE SirexAA-E]	10.5572	14	3	1.40674	0.931
SACTE_5827 xylulokinase [Streptomyces sp. Sv. ACTE SirexAA-E]	23.1237	39	8	1.40385	2.981
SACTE_0456 HSP20 family protein [Streptomyces sp. Sv. ACTE SirexAA-E]	4.16667	1	1	1.36686	0.389
SACTE_0313 Protein of unknown function (DUF2795) [Streptomyces sp. Sv. ACTE SirexAA-E]	17.1875	1	1	1.36407	0.468
SACTE_3880 NADH dehydrogenase subunit D [Streptomyces sp. Sv. ACTE SirexAA-E]	3.63636	4	2	1.35571	0.304
SACTE_1428 branched-chain amino acid transport system permease protein [Streptomyces sp. Sv. ACTE SirexAA-E]	1.16861	2	1	1.34742	0.166
SACTE_5226 beta-glucosidase [Streptomyces sp. Sv. ACTE SirexAA-E]	4.79303	4	2	1.32288	0.179
SACTE_4732 peptide/nickel transport system substrate-binding protein [Streptomyces sp. Sv. ACTE SirexAA-E]	1.61002	1	1	1.32019	0.077
SACTE_0265 endo-1,4-beta-xylanase [Streptomyces sp. Sv. ACTE SirexAA-E]	4.36681	2	2	1.31214	0.334
SACTE_1426 branched-chain amino acid transport system substrate-binding protein [Streptomyces sp. Sv. ACTE SirexAA-E]	34.3137	44	14	1.30415	6.197
SACTE_4493 nickel superoxide dismutase [Streptomyces sp. Sv. ACTE SirexAA-E]	32.8244	33	5	1.3015	3.642
SACTE_1250 Serine protease, subtilisin family [Streptomyces sp. Sv. ACTE SirexAA-E]	9.82318	8	4	1.29095	0.468
SACTE_3685 carbohydrate ABC transporter ATP-binding protein, CUT1 family [Streptomyces sp. Sv. ACTE SirexAA-E]	21	22	10	1.28833	2.162
SACTE_2531 formiminoglutamate deiminase [Streptomyces sp. Sv. ACTE SirexAA-E]	6.15385	7	2	1.2779	0.369
SACTE_3878 NADH dehydrogenase subunit B [Streptomyces sp. Sv. ACTE SirexAA-E]	5.43478	2	1	1.27531	0.292
SACTE_0532 xylobiose transport system permease protein [Streptomyces sp. Sv. ACTE SirexAA-E]	4.01338	4	1	1.26757	0.233
SACTE_5231 alpha-D-xyloside xylohydrolase [Streptomyces sp. Sv. ACTE SirexAA-E]	22.4	33	12	1.26757	1.192
SACTE_2532 N-carbamoyl-L-amino-acid hydrolase [Streptomyces sp. Sv. ACTE SirexAA-E]	15.8151	14	5	1.26501	0.778
SACTE_4345 oligopeptide transport system permease protein [Streptomyces sp. Sv. ACTE SirexAA-E]	9.52381	4	3	1.26501	0.778
SACTE_5928 hopanoid biosynthesis associated radical SAM protein HpnH [Streptomyces sp. Sv. ACTE SirexAA-E]	9.73451	4	4	1.25479	0.668
SACTE_4676 peptide/nickel transport system substrate-binding protein [Streptomyces sp. Sv. ACTE SirexAA-E]	38.0546	164	26	1.24215	11.182
SACTE_3626 Ubiquinone/menaquinone biosynthesis C-methylase UbiE [Streptomyces sp. Sv. ACTE SirexAA-E]	4.71014	1	1	1.23214	0.136
SACTE_1140 Acyl dehydratase [Streptomyces sp. Sv. ACTE SirexAA-E]	5.88235	2	1	1.21976	0.668
SACTE_4598 Uncharacterized conserved protein, AIM24 family [Streptomyces sp. Sv. ACTE SirexAA-E]	6.48148	1	1	1.21976	0.292
SACTE_0357 Polysaccharide deacetylase [Streptomyces sp. Sv. ACTE SirexAA-E]	11.8902	3	3	1.21239	0.701
SACTE_3975 LSU ribosomal protein L16P [Streptomyces sp. Sv. ACTE SirexAA-E]	7.91367	1	1	1.21239	0.468
SACTE_1765 hypothetical protein [Streptomyces sp. Sv. ACTE SirexAA-E]	7.67717	5	3	1.1978	0.318
SACTE_5232 probable phosphoglycerate mutase [Streptomyces sp. Sv. ACTE SirexAA-E]	9.61538	3	2	1.19539	0.425
SACTE_4659 anti-sigma B factor antagonist [Streptomyces sp. Sv. ACTE SirexAA-E]	11.5385	2	1	1.19058	0.468
SACTE_3897 ABC-2 type transport system ATP-binding protein [Streptomyces sp. Sv. ACTE SirexAA-E]	2.72727	1	1	1.17865	0
SACTE_3966 Protein N-acetyltransferase, RimJ/RimL family [Streptomyces sp. Sv. ACTE SirexAA-E]	6.66667	1	1	1.17865	0.292
SACTE_0333 dihydroxyacetone kinase DhaK subunit [Streptomyces sp. Sv. ACTE SirexAA-E]	4.26829	3	1	1.17628	0.359
SACTE_2741 Cytochrome P450 [Streptomyces sp. Sv. ACTE SirexAA-E]	9.01099	3	3	1.17628	0.35
SACTE_2093 Serine/threonine protein phosphatase PrpC [Streptomyces sp. Sv. ACTE SirexAA-E]	3.42612	1	1	1.17391	0.145
SACTE_0220 hypothetical protein [Streptomyces sp. Sv. ACTE SirexAA-E]	8.10811	4	3	1.16685	0.292
SACTE_5452 5-hydroxyisourate hydrolase [Streptomyces sp. Sv. ACTE SirexAA-E]	10.8527	1	1	1.1645	0.468
SACTE_2675 D-alanyl-D-alanine carboxypeptidase [Streptomyces sp. Sv. ACTE SirexAA-E]	9.28177	7	6	1.15285	0.35
SACTE_3412 fatty-acyl-CoA synthase [Streptomyces sp. Sv. ACTE SirexAA-E]	3.64964	2	2	1.15285	0.166
SACTE_1961 adenosine deaminase [Streptomyces sp. Sv. ACTE SirexAA-E]	3.93939	1	1	1.14823	0.122
SACTE_6458 Glycosyl hydrolases family 25 [Streptomyces sp. Sv. ACTE SirexAA-E]	7.65027	2	2	1.14823	0.52
SACTE_0222 Peptidase propeptide and YPEB domain-containing protein [Streptomyces sp. Sv. ACTE SirexAA-E]	12.8205	5	3	1.14592	0.701
SACTE_5819 glycine betaine/proline transport system ATP-binding protein [Streptomyces sp. Sv. ACTE SirexAA-E]	3.59116	2	1	1.14362	0.122
SACTE_4346 peptide/nickel transport system ATP-binding protein [Streptomyces sp. Sv. ACTE SirexAA-E]	9.94318	11	3	1.13447	0.445
SACTE_0919 preprotein translocase subunit SecD [Streptomyces sp. Sv. ACTE SirexAA-E]	3.25901	9	2	1.1322	0.334
SACTE_3883 NADH-quinone oxidoreductase subunit G [Streptomyces sp. Sv. ACTE SirexAA-E]	11.6528	11	8	1.12993	0.554
SACTE_3153 NAD(P)-dependent dehydrogenase, short-chain alcohol dehydrogenase family [Streptomyces sp. Sv. ACTE SirexAA-E]	5.17928	1	1	1.12766	0.155
SACTE_5604 N-carbamoylputrescine amidase [Streptomyces sp. Sv. ACTE SirexAA-E]	10.7143	3	2	1.12766	0.292
SACTE_3558 conserved hypothetical protein [Streptomyces sp. Sv. ACTE SirexAA-E]	2.51938	2	1	1.12089	0.07
SACTE_0720 3-oxoacyl-[acyl-carrier protein] reductase [Streptomyces sp. Sv. ACTE SirexAA-E]	22.9249	18	6	1.11864	1.581
SACTE_0895 translation elongation factor P (EF-P) [Streptomyces sp. Sv. ACTE SirexAA-E]	10.1064	6	3	1.11864	0.995
SACTE_1073 proteasome alpha subunit [Streptomyces sp. Sv. ACTE SirexAA-E]	18.4669	18	6	1.11416	2.384
SACTE_2214 transcriptional regulator, LacI family [Streptomyces sp. Sv. ACTE SirexAA-E]	7.34463	2	2	1.11193	0.311
SACTE_2059 superoxide dismutase, Fe-Mn family [Streptomyces sp. Sv. ACTE SirexAA-E]	25.8216	10	4	1.10748	2.594
SACTE_2972 spore associated protein, SapC [Streptomyces sp. Sv. ACTE SirexAA-E]	6.71141	3	1	1.10748	0.778
SACTE_0100 osmoprotectant transport system substrate-binding protein [Streptomyces sp. Sv. ACTE SirexAA-E]	8.06452	8	3	1.10305	0.968
SACTE_1427 amino acid/amide ABC transporter membrane protein 1, HAAT family [Streptomyces sp. Sv. ACTE SirexAA-E]	1.94175	3	1	1.10305	0.468
SACTE_4599 Uncharacterized conserved protein, AIM24 family [Streptomyces sp. Sv. ACTE SirexAA-E]	9.04762	2	2	1.10305	0.389
SACTE_6382 deazaflavin-dependent oxidoreductase, nitroreductase family [Streptomyces sp. Sv. ACTE SirexAA-E]	34.6939	7	4	1.10305	1.848
SACTE_2466 teichoic acid transport system permease protein [Streptomyces sp. Sv. ACTE SirexAA-E]	2.78638	1	1	1.10084	0.179
SACTE_5919 Glycosyltransferase, GT2 family [Streptomyces sp. Sv. ACTE SirexAA-E]	4.77816	1	1	1.10084	0.129
SACTE_2033 nucleoside diphosphate kinase [Streptomyces sp. Sv. ACTE SirexAA-E]	26.2774	7	3	1.09644	1.512
SACTE_6209 S-adenosyl methyltransferase [Streptomyces sp. Sv. ACTE SirexAA-E]	9.19118	2	2	1.09644	0.389
SACTE_1650 arabinogalactan oligomer / maltooligosaccharide transport system substrate-binding protein [Streptomyces sp. Sv. ACTE SirexAA-E]	4.25532	4	2	1.09424	0.245
SACTE_4761 hypothetical protein [Streptomyces sp. Sv. ACTE SirexAA-E]	14.2857	1	1	1.09424	0.468
SACTE_3864 cold-shock DNA-binding protein family [Streptomyces sp. Sv. ACTE SirexAA-E]	34.3284	28	1	1.08986	9
SACTE_2340 conserved hypothetical protein [Streptomyces sp. Sv. ACTE SirexAA-E]	2.86678	1	1	1.08551	0.07
SACTE_2794 pyrroline-5-carboxylate reductase [Streptomyces sp. Sv. ACTE SirexAA-E]	5.57621	1	1	1.08333	0.166
SACTE_6212 succinate dehydrogenase / fumarate reductase cytochrome b subunit [Streptomyces sp. Sv. ACTE SirexAA-E]	3.68852	4	1	1.08333	0.585
SACTE_3246 Serine/threonine protein kinase [Streptomyces sp. Sv. ACTE SirexAA-E]	1.83824	1	1	1.07254	0.101
SACTE_0626 N-acetylglutamate kinase [Streptomyces sp. Sv. ACTE SirexAA-E]	7.11864	1	1	1.06398	0.122
SACTE_6214 succinate dehydrogenase / fumarate reductase iron-sulfur subunit [Streptomyces sp. Sv. ACTE SirexAA-E]	17.3387	14	4	1.06398	2.981
SACTE_2394 nicotinamidase/pyrazinamidase [Streptomyces sp. Sv. ACTE SirexAA-E]	6.18557	1	1	1.06186	0.334
SACTE_4210 transcription elongation factor GreA [Streptomyces sp. Sv. ACTE SirexAA-E]	23.0303	3	3	1.06186	0.995
SACTE_1898 putative multiple sugar transport system substrate-binding protein [Streptomyces sp. Sv. ACTE SirexAA-E]	2.71003	5	1	1.05761	0.222
SACTE_1148 S-(hydroxymethyl)glutathione dehydrogenase / alcohol dehydrogenase [Streptomyces sp. Sv. ACTE SirexAA-E]	3.89972	1	1	1.0555	0.179
SACTE_1701 Htaa protein [Streptomyces sp. Sv. ACTE SirexAA-E]	25.8065	56	12	1.0555	9
SACTE_5585 putative ABC transport system permease protein [Streptomyces sp. Sv. ACTE SirexAA-E]	6.57895	14	4	1.04918	0.389
SACTE_3179 cold-shock DNA-binding protein family [Streptomyces sp. Sv. ACTE SirexAA-E]	14.9254	1	1	1.04708	0.468
SACTE_4679 peptide/nickel transport system ATP-binding protein [Streptomyces sp. Sv. ACTE SirexAA-E]	9.23788	10	5	1.04708	0.778
SACTE_0830 hypothetical protein [Streptomyces sp. Sv. ACTE SirexAA-E]	8.46154	2	1	1.04082	0.778
SACTE_2509 transcriptional attenuator, LytR family [Streptomyces sp. Sv. ACTE SirexAA-E]	2.45184	2	1	1.04082	0.059
SACTE_5804 Tetratricopeptide repeat-containing protein [Streptomyces sp. Sv. ACTE SirexAA-E]	2.69896	4	3	1.04082	0.107
SACTE_1586 conserved hypothetical protein [Streptomyces sp. Sv. ACTE SirexAA-E]	1.64609	1	1	1.03874	0.086
SACTE_0884 putative integration host factor [Streptomyces sp. Sv. ACTE SirexAA-E]	55.1402	22	6	1.03666	9
SACTE_4870 4-hydroxy-3-methylbut-2-en-1-yl diphosphate synthase [Streptomyces sp. Sv. ACTE SirexAA-E]	4.93506	2	2	1.03666	0.202
SACTE_3383 copper transport protein [Streptomyces sp. Sv. ACTE SirexAA-E]	4.34783	1	1	1.03459	0.08
SACTE_4063 DNA helicase-2 / ATP-dependent DNA helicase PcrA [Streptomyces sp. Sv. ACTE SirexAA-E]	5.64417	4	3	1.03252	0.145
SACTE_4286 FtsX-like permease family protein [Streptomyces sp. Sv. ACTE SirexAA-E]	2.69231	2	2	1.03252	0.129
SACTE_1090 glycerol kinase [Streptomyces sp. Sv. ACTE SirexAA-E]	13.6719	11	7	1.03046	0.848
SACTE_2525 DNA-binding response regulator, OmpR family, contains REC and winged-helix (wHTH) domain [Streptomyces sp. Sv. ACTE SirexAA-E]	10.2222	2	2	1.03046	0.389
SACTE_2968 UDP-3-O-[3-hydroxymyristoyl] glucosamine N-acyltransferase [Streptomyces sp. Sv. ACTE SirexAA-E]	18.2979	7	3	1.0284	0.931
SACTE_5236 N-acetylglucosamine transport system substrate-binding protein [Streptomyces sp. Sv. ACTE SirexAA-E]	20.5394	12	9	1.0284	1.276
SACTE_6075 iron complex transport system substrate-binding protein [Streptomyces sp. Sv. ACTE SirexAA-E]	20.4893	15	6	1.0284	2.384
SACTE_2729 conserved hypothetical protein [Streptomyces sp. Sv. ACTE SirexAA-E]	3.00752	1	1	1.02634	0.116
SACTE_0877 methionyl-tRNA formyltransferase [Streptomyces sp. Sv. ACTE SirexAA-E]	6.77419	2	2	1.02429	0.311
SACTE_1074 proteasome beta subunit [Streptomyces sp. Sv. ACTE SirexAA-E]	26.3566	10	6	1.0202	2.728
SACTE_0795 phenazine biosynthesis protein PhzF family [Streptomyces sp. Sv. ACTE SirexAA-E]	13.9932	3	3	1.01816	0.778
SACTE_3561 putative integral membrane protein [Streptomyces sp. Sv. ACTE SirexAA-E]	8.82353	1	1	1.01816	0.468
SACTE_3601 thiosulfate/3-mercaptopyruvate sulfurtransferase [Streptomyces sp. Sv. ACTE SirexAA-E]	49.1039	69	14	1.01816	11.743
SACTE_5606 dihydropyrimidinase [Streptomyces sp. Sv. ACTE SirexAA-E]	2.37581	1	1	1.01816	0.093
SACTE_1446 cold-shock DNA-binding protein family [Streptomyces sp. Sv. ACTE SirexAA-E]	14.9254	2	1	1.01613	1.154
SACTE_3438 uracil phosphoribosyltransferase [Streptomyces sp. Sv. ACTE SirexAA-E]	19.9052	4	3	1.01613	0.638
SACTE_4501 polar amino acid transport system substrate-binding protein [Streptomyces sp. Sv. ACTE SirexAA-E]	22.8125	16	6	1.01613	1.081
SACTE_1157 DNA-binding transcriptional regulator YhcF, GntR family [Streptomyces sp. Sv. ACTE SirexAA-E]	10.4839	1	1	1.01005	0.334
SACTE_2578 Xanthomonas XOO_2897-like deaminase [Streptomyces sp. Sv. ACTE SirexAA-E]	2.10396	2	2	1.01005	0.202
SACTE_3314 16S rRNA m(7)G-527 methyltransferase [Streptomyces sp. Sv. ACTE SirexAA-E]	4.62185	1	1	1.01005	0.194
SACTE_1011 large subunit ribosomal protein L35 [Streptomyces sp. Sv. ACTE SirexAA-E]	42.1875	8	3	1.00803	9
SACTE_4468 N,N'-diacetylchitobiose transport system substrate-binding protein [Streptomyces sp. Sv. ACTE SirexAA-E]	19.6759	15	9	1.00602	1.096
SACTE_4458 peptide deformylase [Streptomyces sp. Sv. ACTE SirexAA-E]	15.566	2	2	1.00401	0.425
SACTE_6513 transcriptional regulator, LacI family [Streptomyces sp. Sv. ACTE SirexAA-E]	9.16905	2	2	1.002	0.233
SACTE_0264 hypothetical protein [Streptomyces sp. Sv. ACTE SirexAA-E]	5.16432	1	1	0.998002	0.212
SACTE_4588 putative cellulose-binding protein [Streptomyces sp. Sv. ACTE SirexAA-E]	27.8846	13	7	0.998002	1.512
SACTE_4943 glutamate transport system permease protein [Streptomyces sp. Sv. ACTE SirexAA-E]	7.21649	3	2	0.998002	0.359
SACTE_3993 small subunit ribosomal protein S13 [Streptomyces sp. Sv. ACTE SirexAA-E]	39.6825	15	6	0.996008	4.012
SACTE_6222 L-histidine Nalpha-methyltransferase [Streptomyces sp. Sv. ACTE SirexAA-E]	6.5625	2	2	0.996008	0.311
SACTE_2714 aminodeoxyfutalosine synthase [Streptomyces sp. Sv. ACTE SirexAA-E]	2.84238	1	1	0.994018	0.096
SACTE_5573 diaminopimelate decarboxylase [Streptomyces sp. Sv. ACTE SirexAA-E]	3.15534	1	1	0.994018	0.096
SACTE_6380 tRNA threonylcarbamoyl adenosine modification protein, Sua5/YciO/YrdC/YwlC family [Streptomyces sp. Sv. ACTE SirexAA-E]	23.7864	9	4	0.994018	2.594
SACTE_4868 1-deoxy-D-xylulose 5-phosphate reductoisomerase [Streptomyces sp. Sv. ACTE SirexAA-E]	5.47619	2	2	0.992032	0.274
SACTE_1243 tyrosyl-tRNA synthetase [Streptomyces sp. Sv. ACTE SirexAA-E]	4.02844	2	2	0.99005	0.274
SACTE_3560 putative integral membrane protein [Streptomyces sp. Sv. ACTE SirexAA-E]	6.57439	3	2	0.99005	0.334
SACTE_2503 coenzyme F420-0:L-glutamate ligase / coenzyme F420-1:gamma-L-glutamate ligase [Streptomyces sp. Sv. ACTE SirexAA-E]	3.18907	1	1	0.988072	0.089
SACTE_3981 SSU ribosomal protein S14P [Streptomyces sp. Sv. ACTE SirexAA-E]	13.1148	1	1	0.984127	2.162
SACTE_4278 L-glyceraldehyde 3-phosphate reductase [Streptomyces sp. Sv. ACTE SirexAA-E]	6.37681	3	2	0.984127	0.369
SACTE_6276 PRC-barrel domain-containing protein [Streptomyces sp. Sv. ACTE SirexAA-E]	6.77966	2	1	0.984127	0.468
SACTE_0918 preprotein translocase subunit SecF [Streptomyces sp. Sv. ACTE SirexAA-E]	3.26087	1	1	0.980198	0.166
SACTE_1239 Enoyl-[acyl-carrier-protein] reductase [NADH] [Streptomyces sp. Sv. ACTE SirexAA-E]	17.6471	23	4	0.980198	2.162
SACTE_1576 menaquinol-cytochrome c reductase cytochrome c1 subunit precursor [Streptomyces sp. Sv. ACTE SirexAA-E]	11.5242	5	3	0.980198	1.031
SACTE_1702 Htaa protein [Streptomyces sp. Sv. ACTE SirexAA-E]	16.8803	7	6	0.980198	0.823
SACTE_2031 rod shape-determining protein MreC [Streptomyces sp. Sv. ACTE SirexAA-E]	6.6092	2	2	0.980198	0.274
SACTE_1575 ubiquinol-cytochrome c reductase iron-sulfur subunit [Streptomyces sp. Sv. ACTE SirexAA-E]	4.57143	5	2	0.978239	0.438
SACTE_3889 NADH-quinone oxidoreductase subunit M [Streptomyces sp. Sv. ACTE SirexAA-E]	1.91205	2	1	0.978239	0.129
SACTE_1861 Protein of unknown function (DUF3052) [Streptomyces sp. Sv. ACTE SirexAA-E]	19.3103	5	2	0.976285	0.778
SACTE_0920 preprotein translocase subunit YajC [Streptomyces sp. Sv. ACTE SirexAA-E]	12.1019	8	2	0.970443	1.154
SACTE_1241 TldD protein [Streptomyces sp. Sv. ACTE SirexAA-E]	18.7377	13	7	0.970443	0.911
SACTE_2625 cobalt/nickel transport system permease protein [Streptomyces sp. Sv. ACTE SirexAA-E]	1.98864	3	1	0.968504	0.212
SACTE_5058 conserved hypothetical protein [Streptomyces sp. Sv. ACTE SirexAA-E]	10.3226	1	1	0.966568	0.334
SACTE_6474 S-adenosyl methyltransferase [Streptomyces sp. Sv. ACTE SirexAA-E]	16.2362	5	4	0.966568	0.778
SACTE_1766 conserved hypothetical phage tail region protein [Streptomyces sp. Sv. ACTE SirexAA-E]	11.6438	4	2	0.964637	0.585
SACTE_3056 Protein of unknown function (DUF4231) [Streptomyces sp. Sv. ACTE SirexAA-E]	3.81679	1	1	0.964637	0.136
SACTE_3405 conserved hypothetical protein [Streptomyces sp. Sv. ACTE SirexAA-E]	6.28931	1	1	0.964637	0.292
SACTE_1057 Uncaracterized surface protein containing fasciclin (FAS1) repeats [Streptomyces sp. Sv. ACTE SirexAA-E]	25.5814	7	4	0.962709	1.783
SACTE_4036 two component transcriptional regulator, LuxR family [Streptomyces sp. Sv. ACTE SirexAA-E]	6.40394	1	1	0.962709	0.179
SACTE_4986 8-oxo-dGTP diphosphatase [Streptomyces sp. Sv. ACTE SirexAA-E]	6.69291	2	1	0.962709	0.155
SACTE_1032 NAD(P)-dependent dehydrogenase, short-chain alcohol dehydrogenase family [Streptomyces sp. Sv. ACTE SirexAA-E]	14.7059	9	3	0.960784	1.154
SACTE_5472 malate synthase [Streptomyces sp. Sv. ACTE SirexAA-E]	4.63822	5	2	0.960784	0.225
SACTE_5579 Acyl transferase domain-containing protein [Streptomyces sp. Sv. ACTE SirexAA-E]	0.88741	1	1	0.960784	0.024
SACTE_0135 Pimeloyl-ACP methyl ester carboxylesterase [Streptomyces sp. Sv. ACTE SirexAA-E]	3.87097	1	1	0.958864	0.179
SACTE_2065 Subtilase family protein [Streptomyces sp. Sv. ACTE SirexAA-E]	6.63636	6	6	0.958864	0.241
SACTE_4153 RNA polymerase sigma-70 factor, ECF subfamily [Streptomyces sp. Sv. ACTE SirexAA-E]	3.32326	2	1	0.955034	0.166
SACTE_2595 two component transcriptional regulator, LuxR family [Streptomyces sp. Sv. ACTE SirexAA-E]	11.9691	2	2	0.95122	0.274
SACTE_2745 Signal transduction histidine kinase [Streptomyces sp. Sv. ACTE SirexAA-E]	14.7208	18	4	0.95122	1.015
SACTE_3672 putative lipoprotein [Streptomyces sp. Sv. ACTE SirexAA-E]	21.8009	8	5	0.949318	1.848
SACTE_3066 Serine/threonine protein kinase [Streptomyces sp. Sv. ACTE SirexAA-E]	1.54242	1	1	0.94742	0.08
SACTE_5071 Predicted oxidoreductase [Streptomyces sp. Sv. ACTE SirexAA-E]	3.53698	1	1	0.94742	0.129
SACTE_6390 Aldo/keto reductase [Streptomyces sp. Sv. ACTE SirexAA-E]	3.28467	1	1	0.94742	0.155
SACTE_4511 DNA-binding response regulator, OmpR family, contains REC and winged-helix (wHTH) domain [Streptomyces sp. Sv. ACTE SirexAA-E]	5.71429	1	1	0.945525	0.212
SACTE_4632 1,4-alpha-glucan branching enzyme [Streptomyces sp. Sv. ACTE SirexAA-E]	1.29717	1	1	0.945525	0.054
SACTE_1381 Excinuclease ABC subunit B [Streptomyces sp. Sv. ACTE SirexAA-E]	1.26404	1	1	0.941748	0.056
SACTE_4483 Cyclic nucleotide-binding domain-containing protein [Streptomyces sp. Sv. ACTE SirexAA-E]	29.1221	34	12	0.941748	2.562
SACTE_4500 polar amino acid transport system permease protein [Streptomyces sp. Sv. ACTE SirexAA-E]	4.96894	2	1	0.941748	0.179
SACTE_5826 Ca-activated chloride channel family protein [Streptomyces sp. Sv. ACTE SirexAA-E]	2.12264	1	1	0.941748	0.116
SACTE_4122 Peptidoglycan-binding (PGRP) domain of peptidoglycan hydrolases-containing protein [Streptomyces sp. Sv. ACTE SirexAA-E]	7.71704	2	2	0.939864	0.259
SACTE_0427 Nucleoside-diphosphate-sugar epimerase [Streptomyces sp. Sv. ACTE SirexAA-E]	4.61095	2	1	0.937984	0.116
SACTE_2341 putative secreted protein [Streptomyces sp. Sv. ACTE SirexAA-E]	11.6667	2	1	0.937984	0.233
SACTE_4347 oligopeptide transport system ATP-binding protein [Streptomyces sp. Sv. ACTE SirexAA-E]	11.3158	6	4	0.937984	0.833
SACTE_0853 ATP phosphoribosyltransferase [Streptomyces sp. Sv. ACTE SirexAA-E]	2.12766	2	1	0.936108	0.155
SACTE_2308 polar amino acid transport system substrate-binding protein [Streptomyces sp. Sv. ACTE SirexAA-E]	7.33333	2	2	0.936108	0.292
SACTE_3428 drug resistance transporter, EmrB/QacA subfamily [Streptomyces sp. Sv. ACTE SirexAA-E]	0.718563	1	1	0.936108	0.096
SACTE_2049 ribose 5-phosphate isomerase B [Streptomyces sp. Sv. ACTE SirexAA-E]	15.4321	2	1	0.934236	0.334
SACTE_4251 pilus assembly protein CpaB [Streptomyces sp. Sv. ACTE SirexAA-E]	2.95359	1	1	0.934236	0.212
SACTE_4944 amino acid ABC transporter membrane protein 1, PAAT family [Streptomyces sp. Sv. ACTE SirexAA-E]	11.1628	2	2	0.934236	0.585
SACTE_0639 methionyl-tRNA formyltransferase [Streptomyces sp. Sv. ACTE SirexAA-E]	36.5079	42	10	0.932367	3.16
SACTE_1595 2-polyprenyl-3-methyl-5-hydroxy-6-metoxy-1,4-benzoquinol methylase [Streptomyces sp. Sv. ACTE SirexAA-E]	5.95745	1	1	0.932367	0.194
SACTE_2607 PQQ-like domain-containing protein [Streptomyces sp. Sv. ACTE SirexAA-E]	2.03762	1	1	0.932367	0.08
SACTE_1089 glycerol uptake facilitator protein [Streptomyces sp. Sv. ACTE SirexAA-E]	5.70342	2	1	0.930502	2.162
SACTE_6127 peptide/nickel transport system substrate-binding protein [Streptomyces sp. Sv. ACTE SirexAA-E]	1.76817	1	1	0.926782	0.068
SACTE_1615 lipoic acid synthetase [Streptomyces sp. Sv. ACTE SirexAA-E]	2.12766	1	1	0.924928	0.105
SACTE_3324 conserved hypothetical protein [Streptomyces sp. Sv. ACTE SirexAA-E]	3.13725	2	2	0.924928	0.122
SACTE_4214 Tetratricopeptide repeat-containing protein [Streptomyces sp. Sv. ACTE SirexAA-E]	3.91061	3	3	0.924928	0.104
SACTE_5489 Cytochrome P450 [Streptomyces sp. Sv. ACTE SirexAA-E]	2.5641	1	1	0.924928	0.105
SACTE_1429 branched-chain amino acid transport system ATP-binding protein [Streptomyces sp. Sv. ACTE SirexAA-E]	8.68263	4	4	0.923077	0.52
SACTE_2640 molybdenum cofactor synthesis domain-containing protein [Streptomyces sp. Sv. ACTE SirexAA-E]	19.6429	3	3	0.923077	0.701
SACTE_0893 Helix-turn-helix [Streptomyces sp. Sv. ACTE SirexAA-E]	19.2771	8	4	0.92123	1.154
SACTE_1332 Probable cobalt transporter subunit (CbtA) [Streptomyces sp. Sv. ACTE SirexAA-E]	11.3281	7	2	0.92123	1.154
SACTE_1921 NADPH-dependent 2,4-dienoyl-CoA reductase, sulfur reductase [Streptomyces sp. Sv. ACTE SirexAA-E]	10.2625	6	4	0.92123	0.425
SACTE_0397 2-desacetyl-2-hydroxyethyl bacteriochlorophyllide A dehydrogenase [Streptomyces sp. Sv. ACTE SirexAA-E]	6.68693	2	2	0.919386	0.311
SACTE_1033 Acyl-CoA reductase [Streptomyces sp. Sv. ACTE SirexAA-E]	7.32759	3	3	0.919386	0.369
SACTE_1587 Iron-sulfur cluster assembly accessory protein [Streptomyces sp. Sv. ACTE SirexAA-E]	22.0339	3	3	0.919386	1.154
SACTE_3988 protein translocase subunit secY/sec61 alpha [Streptomyces sp. Sv. ACTE SirexAA-E]	7.97267	8	4	0.915709	0.968
SACTE_1506 DivIVA domain-containing protein [Streptomyces sp. Sv. ACTE SirexAA-E]	6.42674	7	2	0.913876	0.638
SACTE_4191 histidine ammonia-lyase [Streptomyces sp. Sv. ACTE SirexAA-E]	8.33333	6	3	0.913876	0.492
SACTE_4744 iron complex transport system ATP-binding protein [Streptomyces sp. Sv. ACTE SirexAA-E]	2.82686	1	1	0.913876	0.145
SACTE_2965 Radical SAM superfamily protein [Streptomyces sp. Sv. ACTE SirexAA-E]	1.16473	1	1	0.912046	0.066
SACTE_5260 NADPH-dependent 2,4-dienoyl-CoA reductase, sulfur reductase [Streptomyces sp. Sv. ACTE SirexAA-E]	3.91304	1	1	0.912046	0.093
SACTE_0970 glycerophosphoryl diester phosphodiesterase [Streptomyces sp. Sv. ACTE SirexAA-E]	6.25	2	2	0.91022	0.233
SACTE_2008 conserved hypothetical protein [Streptomyces sp. Sv. ACTE SirexAA-E]	1.76211	1	1	0.91022	0.068
SACTE_2289 cellobiose-binding protein [Streptomyces sp. Sv. ACTE SirexAA-E]	8.63636	9	3	0.91022	0.389
SACTE_3692 S-adenosyl methyltransferase [Streptomyces sp. Sv. ACTE SirexAA-E]	5.73477	3	2	0.91022	0.334
SACTE_3842 formyltetrahydrofolate deformylase [Streptomyces sp. Sv. ACTE SirexAA-E]	5	1	1	0.91022	0.145
SACTE_3982 SSU ribosomal protein S8P [Streptomyces sp. Sv. ACTE SirexAA-E]	32.5758	22	5	0.908397	2.981
SACTE_5174 conserved hypothetical protein [Streptomyces sp. Sv. ACTE SirexAA-E]	10.119	2	1	0.906578	0.233
SACTE_0560 Arylsulfatase A [Streptomyces sp. Sv. ACTE SirexAA-E]	1.19284	1	1	0.904762	0.086
SACTE_1188 cytidylate kinase [Streptomyces sp. Sv. ACTE SirexAA-E]	20	7	4	0.904762	1.154
SACTE_1215 Haloacid Dehalogenase Superfamily Class (subfamily) IIA [Streptomyces sp. Sv. ACTE SirexAA-E]	7.30994	2	2	0.904762	0.334
SACTE_4862 purine catabolism regulatory protein [Streptomyces sp. Sv. ACTE SirexAA-E]	3.07692	1	1	0.904762	0.08
SACTE_0449 dihydroxyacetone kinase, C-terminal domain [Streptomyces sp. Sv. ACTE SirexAA-E]	13.1222	5	2	0.90295	0.874
SACTE_0632 non-ribosomal peptide synthase domain TIGR01720/amino acid adenylation domain-containing protein [Streptomyces sp. Sv. ACTE SirexAA-E]	14.9118	104	42	0.90295	0.955
SACTE_5563 NADP-dependent 3-hydroxy acid dehydrogenase YdfG [Streptomyces sp. Sv. ACTE SirexAA-E]	4.13793	1	1	0.90295	0.155
SACTE_5677 L-glyceraldehyde 3-phosphate reductase [Streptomyces sp. Sv. ACTE SirexAA-E]	9.30931	3	3	0.90295	0.389
SACTE_1922 dGTPase [Streptomyces sp. Sv. ACTE SirexAA-E]	2.68456	1	1	0.901141	0.086
SACTE_5571 amino acid adenylation domain-containing protein [Streptomyces sp. Sv. ACTE SirexAA-E]	4.42308	2	2	0.901141	0.259
SACTE_5896 3-hydroxyacyl-CoA dehydrogenase / enoyl-CoA hydratase / 3-hydroxybutyryl-CoA epimerase [Streptomyces sp. Sv. ACTE SirexAA-E]	11.065	12	8	0.901141	0.551
SACTE_6181 Response regulator receiver domain-containing protein [Streptomyces sp. Sv. ACTE SirexAA-E]	5.47619	3	2	0.901141	0.468
SACTE_3459 Ca2+-binding protein, EF-hand superfamily [Streptomyces sp. Sv. ACTE SirexAA-E]	19.209	8	3	0.899335	3.642
SACTE_4263 Outer membrane protein OmpA [Streptomyces sp. Sv. ACTE SirexAA-E]	4.22535	6	1	0.899335	0.425
SACTE_0620 UDP-N-acetylmuramyl tripeptide synthase [Streptomyces sp. Sv. ACTE SirexAA-E]	13.3495	9	4	0.897533	0.468
SACTE_0998 Acetyltransferase (GNAT) family protein [Streptomyces sp. Sv. ACTE SirexAA-E]	5.51724	1	1	0.897533	0.212
SACTE_1376 maleylpyruvate isomerase [Streptomyces sp. Sv. ACTE SirexAA-E]	14.8472	5	2	0.897533	0.334
SACTE_1862 pyruvate dehydrogenase E1 component [Streptomyces sp. Sv. ACTE SirexAA-E]	18.1044	42	19	0.897533	1.276
SACTE_2711 Na+/H+-dicarboxylate symporter [Streptomyces sp. Sv. ACTE SirexAA-E]	5.77778	5	2	0.897533	0.468
SACTE_4280 PhoH-like ATPase [Streptomyces sp. Sv. ACTE SirexAA-E]	8.86364	4	3	0.897533	0.425
SACTE_5016 FAD-linked oxidoreductase [Streptomyces sp. Sv. ACTE SirexAA-E]	5.69476	4	2	0.897533	0.269
SACTE_1502 23S rRNA pseudouridine1911/1915/1917 synthase [Streptomyces sp. Sv. ACTE SirexAA-E]	7.98722	4	3	0.895735	0.468
SACTE_1699 heme oxygenase [Streptomyces sp. Sv. ACTE SirexAA-E]	5.30973	1	1	0.895735	0.145
SACTE_2778 uroporphyrinogen III methyltransferase / synthase [Streptomyces sp. Sv. ACTE SirexAA-E]	4.86486	2	2	0.895735	0.186
SACTE_0635 iron complex transport system ATP-binding protein [Streptomyces sp. Sv. ACTE SirexAA-E]	2.10526	3	1	0.893939	0.194
SACTE_1242 Predicted Zn-dependent protease or its inactivated homolog [Streptomyces sp. Sv. ACTE SirexAA-E]	4.31034	6	2	0.892148	0.172
SACTE_1331 Broad specificity phosphatase PhoE [Streptomyces sp. Sv. ACTE SirexAA-E]	6.63265	1	1	0.890359	0.194
SACTE_3436 putative tRNA adenosine deaminase-associated protein [Streptomyces sp. Sv. ACTE SirexAA-E]	8.90052	2	1	0.890359	0.585
SACTE_3879 NADH-quinone oxidoreductase subunit C [Streptomyces sp. Sv. ACTE SirexAA-E]	7.98319	1	1	0.890359	0.179
SACTE_3996 large subunit ribosomal protein L17 [Streptomyces sp. Sv. ACTE SirexAA-E]	35.7143	19	6	0.890359	2.831
SACTE_4146 nucleoside ABC transporter ATP-binding protein [Streptomyces sp. Sv. ACTE SirexAA-E]	1.25	2	1	0.890359	0.086
SACTE_4307 hypothetical protein [Streptomyces sp. Sv. ACTE SirexAA-E]	12.4309	4	3	0.890359	0.413
SACTE_1526 Protein of unknown function (DUF3040) [Streptomyces sp. Sv. ACTE SirexAA-E]	29.0076	4	3	0.888574	2.162
SACTE_4260 pilus assembly protein Flp/PilA [Streptomyces sp. Sv. ACTE SirexAA-E]	11.6883	13	2	0.888574	5.31
SACTE_4636 starch phosphorylase [Streptomyces sp. Sv. ACTE SirexAA-E]	4.81523	7	4	0.888574	0.198
SACTE_4782 transcriptional regulator, AsnC family [Streptomyces sp. Sv. ACTE SirexAA-E]	63.6364	6	4	0.888574	5.813
SACTE_5817 betaine-aldehyde dehydrogenase [Streptomyces sp. Sv. ACTE SirexAA-E]	1.34615	1	1	0.888574	0.083
SACTE_0631 putative ABC transport system ATP-binding protein [Streptomyces sp. Sv. ACTE SirexAA-E]	3.00353	2	1	0.886792	0.08
SACTE_3272 Uncharacterized conserved protein, DUF2252 family [Streptomyces sp. Sv. ACTE SirexAA-E]	2.05339	1	1	0.886792	0.072
SACTE_0455 Uncharacterized conserved protein, DUF2267 family [Streptomyces sp. Sv. ACTE SirexAA-E]	9.375	1	1	0.883239	0.233
SACTE_3197 tellurite resistance protein TerB [Streptomyces sp. Sv. ACTE SirexAA-E]	34.4371	66	6	0.883239	18.953
SACTE_3994 SSU ribosomal protein S11P [Streptomyces sp. Sv. ACTE SirexAA-E]	16.4179	4	2	0.883239	1.683
SACTE_2038 ATP-dependent Clp protease ATP-binding subunit ClpX [Streptomyces sp. Sv. ACTE SirexAA-E]	8.12065	3	3	0.881468	0.292
SACTE_4763 hypothetical protein [Streptomyces sp. Sv. ACTE SirexAA-E]	21.7617	4	3	0.881468	0.778
SACTE_0325 Stress response protein SCP2 [Streptomyces sp. Sv. ACTE SirexAA-E]	23.1959	4	3	0.879699	1.512
SACTE_1522 carbonic anhydrase [Streptomyces sp. Sv. ACTE SirexAA-E]	16.5049	17	4	0.879699	1.154
SACTE_4563 ATP synthase F0 subcomplex C subunit [Streptomyces sp. Sv. ACTE SirexAA-E]	11.1111	2	1	0.879699	1.154
SACTE_3834 Pimeloyl-ACP methyl ester carboxylesterase [Streptomyces sp. Sv. ACTE SirexAA-E]	3.20513	1	1	0.877934	0.11
SACTE_4102 succinate dehydrogenase subunit A [Streptomyces sp. Sv. ACTE SirexAA-E]	20.2055	25	12	0.877934	1.154
SACTE_6308 iron complex transport system substrate-binding protein [Streptomyces sp. Sv. ACTE SirexAA-E]	43.2432	138	16	0.877934	49.802
SACTE_0798 conserved hypothetical protein [Streptomyces sp. Sv. ACTE SirexAA-E]	28.4314	11	4	0.876173	2.594
SACTE_1811 putative integral membrane protein [Streptomyces sp. Sv. ACTE SirexAA-E]	8.39416	4	2	0.876173	2.162
SACTE_2403 4-hydroxyphenylpyruvate dioxygenase [Streptomyces sp. Sv. ACTE SirexAA-E]	3.14961	1	1	0.876173	0.101
SACTE_1298 Selenocysteine lyase/Cysteine desulfurase [Streptomyces sp. Sv. ACTE SirexAA-E]	8.47458	4	3	0.872659	0.389
SACTE_5353 3-hydroxybutyryl-CoA dehydrogenase [Streptomyces sp. Sv. ACTE SirexAA-E]	6.70611	4	3	0.872659	0.28
SACTE_2750 NADP-dependent 3-hydroxy acid dehydrogenase YdfG [Streptomyces sp. Sv. ACTE SirexAA-E]	18.254	6	3	0.870907	0.778
SACTE_4406 Nucleoside-diphosphate-sugar epimerase [Streptomyces sp. Sv. ACTE SirexAA-E]	9.34579	9	2	0.870907	0.389
SACTE_5655 phosphatidylserine decarboxylase [Streptomyces sp. Sv. ACTE SirexAA-E]	4.65116	7	1	0.870907	0.468
SACTE_6137 Threonine dehydrogenase [Streptomyces sp. Sv. ACTE SirexAA-E]	2.79188	1	1	0.870907	0.105
SACTE_6304 isochorismate synthase [Streptomyces sp. Sv. ACTE SirexAA-E]	39.8977	46	11	0.870907	4.179
SACTE_1070 proteasome accessory factor A [Streptomyces sp. Sv. ACTE SirexAA-E]	20.3091	18	11	0.867414	1.106
SACTE_1435 lysine N6-hydroxylase [Streptomyces sp. Sv. ACTE SirexAA-E]	3.09278	1	1	0.867414	0.096
SACTE_4175 phosphomannomutase [Streptomyces sp. Sv. ACTE SirexAA-E]	3.663	2	2	0.867414	0.16
SACTE_4366 NAD-dependent dihydropyrimidine dehydrogenase, PreA subunit [Streptomyces sp. Sv. ACTE SirexAA-E]	28.3019	11	2	0.867414	2.162
SACTE_4713 acetolactate synthase, small subunit [Streptomyces sp. Sv. ACTE SirexAA-E]	25.1429	19	5	0.867414	1.894
SACTE_4895 type VII secretion protein EccB [Streptomyces sp. Sv. ACTE SirexAA-E]	2.51938	1	1	0.867414	0.08
SACTE_5255 acetyl-CoA acyltransferase [Streptomyces sp. Sv. ACTE SirexAA-E]	9.1133	5	3	0.867414	0.551
SACTE_0871 aldehyde dehydrogenase (NAD+) [Streptomyces sp. Sv. ACTE SirexAA-E]	13.5802	8	3	0.865672	0.52
SACTE_4845 betaine-aldehyde dehydrogenase [Streptomyces sp. Sv. ACTE SirexAA-E]	6.68058	3	3	0.865672	0.28
SACTE_5581 Acyl transferase domain-containing protein [Streptomyces sp. Sv. ACTE SirexAA-E]	1.47373	10	5	0.865672	0.053
SACTE_0275 succinate-semialdehyde dehydrogenase / glutarate-semialdehyde dehydrogenase [Streptomyces sp. Sv. ACTE SirexAA-E]	2.9661	1	1	0.863933	0.083
SACTE_3916 2-oxoglutarate ferredoxin oxidoreductase subunit alpha [Streptomyces sp. Sv. ACTE SirexAA-E]	17.2043	24	9	0.863933	1.154
SACTE_4482 N-acetylmuramoyl-L-alanine amidase [Streptomyces sp. Sv. ACTE SirexAA-E]	4.08163	1	1	0.863933	0.179
SACTE_1463 indole-3-glycerol phosphate synthase [Streptomyces sp. Sv. ACTE SirexAA-E]	13.7546	5	4	0.862197	0.719
SACTE_2829 pantoate--beta-alanine ligase [Streptomyces sp. Sv. ACTE SirexAA-E]	5.53846	3	2	0.860465	0.259
SACTE_3980 LSU ribosomal protein L5P [Streptomyces sp. Sv. ACTE SirexAA-E]	25.4054	39	5	0.860465	7.377
SACTE_4952 MT0933-like antitoxin protein [Streptomyces sp. Sv. ACTE SirexAA-E]	8.64198	2	1	0.860465	0.585
SACTE_0931 conserved hypothetical protein [Streptomyces sp. Sv. ACTE SirexAA-E]	2.52708	2	1	0.858736	0.068
SACTE_0991 conserved hypothetical protein [Streptomyces sp. Sv. ACTE SirexAA-E]	11.7647	1	1	0.858736	0.292
SACTE_1496 Protein-disulfide isomerase [Streptomyces sp. Sv. ACTE SirexAA-E]	29.1513	10	6	0.858736	1.929
SACTE_2744 Predicted regulator of Ras-like GTPase activity, Roadblock/LC7/MglB family [Streptomyces sp. Sv. ACTE SirexAA-E]	15.6028	11	4	0.858736	0.778
SACTE_5137 GDP-L-fucose synthase [Streptomyces sp. Sv. ACTE SirexAA-E]	6.72783	2	2	0.858736	0.212
SACTE_5923 farnesyl-diphosphate farnesyltransferase [Streptomyces sp. Sv. ACTE SirexAA-E]	3.19489	1	1	0.858736	0.11
SACTE_1628 Predicted dehydrogenase [Streptomyces sp. Sv. ACTE SirexAA-E]	3.67893	2	1	0.85701	0.155
SACTE_4968 tellurium resistance protein TerD [Streptomyces sp. Sv. ACTE SirexAA-E]	22.7273	4	3	0.85701	0.995
SACTE_5028 Protein of unknown function (DUF3710) [Streptomyces sp. Sv. ACTE SirexAA-E]	26.4591	10	5	0.85701	1.448
SACTE_5173 WXG100 family type VII secretion target [Streptomyces sp. Sv. ACTE SirexAA-E]	5.50459	1	1	0.85701	0.389
SACTE_5658 citrate lyase subunit beta / citryl-CoA lyase [Streptomyces sp. Sv. ACTE SirexAA-E]	13.5802	5	4	0.85701	0.73
SACTE_2821 Lsr2 protein [Streptomyces sp. Sv. ACTE SirexAA-E]	30.6306	10	5	0.855288	6.197
SACTE_0028 conserved hypothetical protein [Streptomyces sp. Sv. ACTE SirexAA-E]	2.75974	2	1	0.853568	0.133
SACTE_1200 chromosome partitioning protein [Streptomyces sp. Sv. ACTE SirexAA-E]	4.30108	1	1	0.853568	0.155
SACTE_2102 ATP-binding cassette protein, ChvD family [Streptomyces sp. Sv. ACTE SirexAA-E]	19.6751	31	9	0.853568	2.162
SACTE_3915 2-oxoglutarate ferredoxin oxidoreductase subunit beta [Streptomyces sp. Sv. ACTE SirexAA-E]	19.0341	10	6	0.853568	0.874
SACTE_4552 transcription termination factor Rho [Streptomyces sp. Sv. ACTE SirexAA-E]	23.8026	49	14	0.851852	2.262
SACTE_0888 carbamoyl-phosphate synthase small subunit [Streptomyces sp. Sv. ACTE SirexAA-E]	8.94737	6	2	0.850139	0.438
SACTE_1934 pyruvate phosphate dikinase [Streptomyces sp. Sv. ACTE SirexAA-E]	4.7619	5	4	0.850139	0.172
SACTE_2010 GTP-binding protein [Streptomyces sp. Sv. ACTE SirexAA-E]	4.375	3	2	0.850139	0.166
SACTE_5580 Acyl transferase domain-containing protein [Streptomyces sp. Sv. ACTE SirexAA-E]	1.95584	2	2	0.850139	0.055
SACTE_1205 Glucoamylase (glucan-1,4-alpha-glucosidase), GH15 family [Streptomyces sp. Sv. ACTE SirexAA-E]	4.33333	4	3	0.848429	0.259
SACTE_1221 hypothetical protein [Streptomyces sp. Sv. ACTE SirexAA-E]	27.6836	15	4	0.848429	3.217
SACTE_1582 cytochrome c oxidase subunit 2 [Streptomyces sp. Sv. ACTE SirexAA-E]	30.7453	29	9	0.848429	5.158
SACTE_2468 glutamate dehydrogenase [Streptomyces sp. Sv. ACTE SirexAA-E]	12.515	40	19	0.848429	0.648
SACTE_5825 conserved hypothetical protein [Streptomyces sp. Sv. ACTE SirexAA-E]	2.11268	1	1	0.848429	0.194
SACTE_3174 NAD(P)-dependent dehydrogenase, short-chain alcohol dehydrogenase family [Streptomyces sp. Sv. ACTE SirexAA-E]	19.7628	5	4	0.846722	0.719
SACTE_3313 spoIIIJ-associated protein [Streptomyces sp. Sv. ACTE SirexAA-E]	11.8343	10	2	0.846722	0.778
SACTE_4171 Aldehyde dehydrogenase family protein [Streptomyces sp. Sv. ACTE SirexAA-E]	2.66667	1	1	0.846722	0.166
SACTE_5220 aconitase [Streptomyces sp. Sv. ACTE SirexAA-E]	19.337	41	16	0.846722	1.664
SACTE_5632 fructose-1,6-bisphosphatase [Streptomyces sp. Sv. ACTE SirexAA-E]	6.64336	3	1	0.846722	0.334
SACTE_1078 proteasome-associated ATPase [Streptomyces sp. Sv. ACTE SirexAA-E]	28.5714	62	17	0.845018	3.307
SACTE_1098 L-cysteine:1D-myo-inositol 2-amino-2-deoxy-alpha-D-glucopyranoside ligase [Streptomyces sp. Sv. ACTE SirexAA-E]	2.44499	1	1	0.845018	0.105
SACTE_3971 LSU ribosomal protein L2P [Streptomyces sp. Sv. ACTE SirexAA-E]	43.1655	32	9	0.845018	3.642
SACTE_4484 geranylgeranyl diphosphate synthase, type I [Streptomyces sp. Sv. ACTE SirexAA-E]	2.29226	1	1	0.845018	0.129
SACTE_4946 amino acid ABC transporter ATP-binding protein, PAAT family [Streptomyces sp. Sv. ACTE SirexAA-E]	39.8467	29	10	0.845018	12.895
SACTE_4971 ADP-ribosylglycohydrolase [Streptomyces sp. Sv. ACTE SirexAA-E]	3.97351	1	1	0.845018	0.179
SACTE_0298 phosphoglucomutase [Streptomyces sp. Sv. ACTE SirexAA-E]	3.46715	11	2	0.843318	0.359
SACTE_0447 transcriptional regulator, TetR family [Streptomyces sp. Sv. ACTE SirexAA-E]	6.36364	1	1	0.843318	0.179
SACTE_0858 riboflavin synthase alpha chain [Streptomyces sp. Sv. ACTE SirexAA-E]	16.9903	5	3	0.843318	0.778
SACTE_0881 phosphopantothenoylcysteine decarboxylase / phosphopantothenate--cysteine ligase [Streptomyces sp. Sv. ACTE SirexAA-E]	7.25	4	3	0.843318	0.369
SACTE_0084 O-acetyl-ADP-ribose deacetylase (regulator of RNase III), contains Macro domain [Streptomyces sp. Sv. ACTE SirexAA-E]	8	1	1	0.841621	0.259
SACTE_1006 phenylalanyl-tRNA synthetase beta subunit [Streptomyces sp. Sv. ACTE SirexAA-E]	10.7527	14	7	0.841621	0.409
SACTE_3374 ABC-2 type transport system ATP-binding protein [Streptomyces sp. Sv. ACTE SirexAA-E]	3.58209	2	1	0.841621	0.129
SACTE_3970 large subunit ribosomal protein L23 [Streptomyces sp. Sv. ACTE SirexAA-E]	55.1402	43	6	0.841621	9
SACTE_3976 LSU ribosomal protein L29P [Streptomyces sp. Sv. ACTE SirexAA-E]	40.5405	12	3	0.841621	3.642
SACTE_5239 Sugar kinase of the NBD/HSP70 family, may contain an N-terminal HTH domain [Streptomyces sp. Sv. ACTE SirexAA-E]	3.50877	2	1	0.841621	0.222
SACTE_1131 N-acetylmuramoyl-L-alanine amidase [Streptomyces sp. Sv. ACTE SirexAA-E]	5.8309	5	2	0.839926	0.413
SACTE_1827 serpin B [Streptomyces sp. Sv. ACTE SirexAA-E]	3.55191	2	1	0.839926	0.122
SACTE_1858 tellurium resistance protein TerD [Streptomyces sp. Sv. ACTE SirexAA-E]	26.178	18	3	0.839926	1.848
SACTE_5259 uroporphyrinogen decarboxylase [Streptomyces sp. Sv. ACTE SirexAA-E]	7.58427	6	3	0.839926	0.54
SACTE_2068 aminopeptidase N [Streptomyces sp. Sv. ACTE SirexAA-E]	6.06061	8	4	0.838235	0.228
SACTE_3160 cold-shock DNA-binding protein family [Streptomyces sp. Sv. ACTE SirexAA-E]	23.8806	14	1	0.838235	3.642
SACTE_1437 aminopeptidase N [Streptomyces sp. Sv. ACTE SirexAA-E]	2.9656	2	2	0.836547	0.113
SACTE_1574 ubiquinol-cytochrome c reductase cytochrome b subunit [Streptomyces sp. Sv. ACTE SirexAA-E]	8.31793	11	4	0.836547	1.081
SACTE_3291 Uncharacterised protein family (UPF0233) [Streptomyces sp. Sv. ACTE SirexAA-E]	11.9048	3	2	0.836547	9
SACTE_4077 phosphoribosylglycinamide formyltransferase-1 [Streptomyces sp. Sv. ACTE SirexAA-E]	4.12844	1	1	0.836547	0.194
SACTE_4522 2-polyprenyl-6-methoxyphenol hydroxylase [Streptomyces sp. Sv. ACTE SirexAA-E]	15.4589	9	4	0.836547	0.487
SACTE_4428 Uncharacterized conserved protein, AIM24 family [Streptomyces sp. Sv. ACTE SirexAA-E]	10.3586	2	2	0.834862	0.668
SACTE_4692 Uncharacterized conserved protein, DUF427 family [Streptomyces sp. Sv. ACTE SirexAA-E]	9.90991	1	1	0.834862	0.259
SACTE_5337 sulfate adenylyltransferase subunit 1 [Streptomyces sp. Sv. ACTE SirexAA-E]	12.3043	5	4	0.834862	0.52
SACTE_3950 transcription antitermination protein nusG [Streptomyces sp. Sv. ACTE SirexAA-E]	24.2424	10	5	0.833181	2.511
SACTE_3991 bacterial translation initiation factor 1 (bIF-1) [Streptomyces sp. Sv. ACTE SirexAA-E]	10.9589	1	1	0.833181	0.585
SACTE_4305 polyphosphate glucokinase [Streptomyces sp. Sv. ACTE SirexAA-E]	17.0833	7	2	0.833181	0.638
SACTE_0633 ATP-binding cassette, subfamily C [Streptomyces sp. Sv. ACTE SirexAA-E]	6.89076	9	4	0.831502	0.377
SACTE_1330 conserved hypothetical protein [Streptomyces sp. Sv. ACTE SirexAA-E]	7.33198	2	2	0.831502	0.311
SACTE_2186 CubicO group peptidase, beta-lactamase class C family [Streptomyces sp. Sv. ACTE SirexAA-E]	14.0992	11	3	0.831502	0.931
SACTE_1538 NADPH-dependent 2,4-dienoyl-CoA reductase, sulfur reductase [Streptomyces sp. Sv. ACTE SirexAA-E]	1.4742	1	1	0.829826	0.105
SACTE_2014 radical SAM-linked protein [Streptomyces sp. Sv. ACTE SirexAA-E]	5.76923	2	1	0.829826	0.359
SACTE_0719 NAD(P)-dependent dehydrogenase, short-chain alcohol dehydrogenase family [Streptomyces sp. Sv. ACTE SirexAA-E]	6.77291	3	2	0.828154	0.311
SACTE_4989 RNA polymerase, sigma 70 subunit, RpoD [Streptomyces sp. Sv. ACTE SirexAA-E]	6.21359	5	4	0.828154	0.407
SACTE_5926 squalene-hopene/tetraprenyl-beta-curcumene cyclase [Streptomyces sp. Sv. ACTE SirexAA-E]	4.16667	3	2	0.828154	0.225
SACTE_4743 iron complex transport system permease protein [Streptomyces sp. Sv. ACTE SirexAA-E]	5.04202	2	1	0.826484	0.425
SACTE_1224 SPFH domain, Band 7 family protein [Streptomyces sp. Sv. ACTE SirexAA-E]	29.7735	19	8	0.824818	1.818
SACTE_1283 aspartate aminotransferase [Streptomyces sp. Sv. ACTE SirexAA-E]	10.3261	4	3	0.824818	0.438
SACTE_1511 cell division protein FtsZ [Streptomyces sp. Sv. ACTE SirexAA-E]	9.33661	6	3	0.824818	0.389
SACTE_2413 hypothetical protein [Streptomyces sp. Sv. ACTE SirexAA-E]	13.7363	2	2	0.824818	0.468
SACTE_3022 Enamine deaminase RidA, house cleaning of reactive enamine intermediates, YjgF/YER057c/UK114 family [Streptomyces sp. Sv. ACTE SirexAA-E]	16.6667	11	2	0.824818	1.371
SACTE_3279 FHA domain-containing protein [Streptomyces sp. Sv. ACTE SirexAA-E]	4.87805	1	1	0.824818	0.179
SACTE_3990 methionyl aminopeptidase [Streptomyces sp. Sv. ACTE SirexAA-E]	6.42857	3	2	0.824818	0.334
SACTE_2260 Acyl-CoA dehydrogenase [Streptomyces sp. Sv. ACTE SirexAA-E]	17.1429	9	7	0.823154	0.817
SACTE_2852 tRNA(Ile)-lysidine synthase [Streptomyces sp. Sv. ACTE SirexAA-E]	8.6351	2	2	0.823154	0.212
SACTE_4396 Superfamily II DNA and RNA helicase [Streptomyces sp. Sv. ACTE SirexAA-E]	4.20054	3	2	0.823154	0.125
SACTE_4789 Phosphopantetheine adenylyltransferase [Streptomyces sp. Sv. ACTE SirexAA-E]	4.14201	2	1	0.823154	0.778
SACTE_4478 serine/threonine-protein kinase RsbW [Streptomyces sp. Sv. ACTE SirexAA-E]	21.1679	6	3	0.821494	0.995
SACTE_0510 1-acyl-sn-glycerol-3-phosphate acyltransferases [Streptomyces sp. Sv. ACTE SirexAA-E]	14.5833	3	3	0.819836	0.701
SACTE_3295 putative DNA-binding protein [Streptomyces sp. Sv. ACTE SirexAA-E]	20.8791	4	3	0.819836	1.31
SACTE_4828 elongation factor Ts [Streptomyces sp. Sv. ACTE SirexAA-E]	42.446	65	11	0.819836	7.859
SACTE_1012 translation initiation factor IF-3 [Streptomyces sp. Sv. ACTE SirexAA-E]	15.2985	31	5	0.818182	1.448
SACTE_1518 UDP-N-acetylmuramoylalanyl-D-glutamate--2,6-diaminopimelate ligase [Streptomyces sp. Sv. ACTE SirexAA-E]	6.45724	3	3	0.818182	0.233
SACTE_2909 S-adenosyl methyltransferase [Streptomyces sp. Sv. ACTE SirexAA-E]	13.5135	8	3	0.818182	1.276
SACTE_4892 MinD-like ATPase involved in chromosome partitioning or flagellar assembly [Streptomyces sp. Sv. ACTE SirexAA-E]	3.99137	4	3	0.818182	0.438
SACTE_5557 gluconate 5-dehydrogenase [Streptomyces sp. Sv. ACTE SirexAA-E]	9.65251	2	2	0.818182	0.292
SACTE_0351 iron complex transport system substrate-binding protein [Streptomyces sp. Sv. ACTE SirexAA-E]	25.0847	21	5	0.81653	2.652
SACTE_1048 conserved hypothetical protein [Streptomyces sp. Sv. ACTE SirexAA-E]	6.83761	2	2	0.81653	0.389
SACTE_1996 conserved hypothetical protein [Streptomyces sp. Sv. ACTE SirexAA-E]	11.1801	1	1	0.81653	0.233
SACTE_3531 hypothetical protein [Streptomyces sp. Sv. ACTE SirexAA-E]	13.4021	11	2	0.81653	0.778
SACTE_6231 dihydrolipoamide dehydrogenase [Streptomyces sp. Sv. ACTE SirexAA-E]	12.1339	6	5	0.81653	0.532
SACTE_3873 geranylgeranyl reductase family [Streptomyces sp. Sv. ACTE SirexAA-E]	9.81308	6	3	0.814882	0.304
SACTE_4869 Membrane-associated protease RseP, regulator of RpoE activity [Streptomyces sp. Sv. ACTE SirexAA-E]	2.75229	2	1	0.814882	0.116
SACTE_0687 Uncharacterized conserved protein, DUF885 familyt [Streptomyces sp. Sv. ACTE SirexAA-E]	13.1673	18	5	0.813237	0.711
SACTE_2006 glucose-1-phosphate thymidylyltransferase [Streptomyces sp. Sv. ACTE SirexAA-E]	41.1268	34	13	0.813237	4.179
SACTE_3226 hypothetical protein [Streptomyces sp. Sv. ACTE SirexAA-E]	9.375	7	7	0.813237	0.512
SACTE_3294 putative regulatory protein [Streptomyces sp. Sv. ACTE SirexAA-E]	19.917	4	4	0.813237	0.778
SACTE_3958 SSU ribosomal protein S12P [Streptomyces sp. Sv. ACTE SirexAA-E]	22.7642	13	4	0.813237	4.179
SACTE_4635 starch synthase (maltosyl-transferring) [Streptomyces sp. Sv. ACTE SirexAA-E]	3.58166	1	1	0.813237	0.062
SACTE_0822 Predicted regulator of Ras-like GTPase activity, Roadblock/LC7/MglB family [Streptomyces sp. Sv. ACTE SirexAA-E]	19.7279	3	2	0.811594	1.371
SACTE_0843 Acyl-CoA dehydrogenase [Streptomyces sp. Sv. ACTE SirexAA-E]	6.66667	4	2	0.811594	0.233
SACTE_1077 proteasome accessory factor A [Streptomyces sp. Sv. ACTE SirexAA-E]	4.77137	7	2	0.811594	0.241
SACTE_1517 UDP-N-acetylmuramoyl-tripeptide--D-alanyl-D-alanine ligase [Streptomyces sp. Sv. ACTE SirexAA-E]	1.2685	1	1	0.811594	0.105
SACTE_2195 Polyketide cyclase / dehydrase and lipid transport [Streptomyces sp. Sv. ACTE SirexAA-E]	36.8056	10	5	0.811594	2.511
SACTE_4101 succinate dehydrogenase / fumarate reductase iron-sulfur subunit [Streptomyces sp. Sv. ACTE SirexAA-E]	11.7647	7	4	0.811594	0.585
SACTE_4567 F-type H+-transporting ATPase subunit gamma [Streptomyces sp. Sv. ACTE SirexAA-E]	36.0656	47	10	0.811594	4.012
SACTE_1231 FHA modulated ABC efflux pump with fused ATPase and integral membrane subunits [Streptomyces sp. Sv. ACTE SirexAA-E]	4.24528	2	2	0.809955	0.125
SACTE_1424 oxidoreductase alpha (molybdopterin) subunit [Streptomyces sp. Sv. ACTE SirexAA-E]	6.58762	7	4	0.809955	0.207
SACTE_1467 anthranilate synthase component 1 [Streptomyces sp. Sv. ACTE SirexAA-E]	6.97211	3	3	0.809955	0.269
SACTE_1949 Thermolysin metallopeptidase, catalytic domain [Streptomyces sp. Sv. ACTE SirexAA-E]	14.5251	7	5	0.809955	0.585
SACTE_2032 rod shape-determining protein MreB [Streptomyces sp. Sv. ACTE SirexAA-E]	18.2081	14	6	0.809955	2.162
SACTE_5092 pyruvate carboxylase [Streptomyces sp. Sv. ACTE SirexAA-E]	2.04626	2	2	0.809955	0.072
SACTE_1694 hypothetical protein [Streptomyces sp. Sv. ACTE SirexAA-E]	22.4576	4	3	0.808318	0.931
SACTE_4176 purine-nucleoside phosphorylase [Streptomyces sp. Sv. ACTE SirexAA-E]	4.37956	1	1	0.808318	0.179
SACTE_4678 peptide/nickel transport system ATP-binding protein [Streptomyces sp. Sv. ACTE SirexAA-E]	4.8913	1	1	0.808318	0.11
SACTE_0036 hypothetical protein [Streptomyces sp. Sv. ACTE SirexAA-E]	10.641	18	8	0.806685	0.554
SACTE_0875 ribulose-5-phosphate 3-epimerase [Streptomyces sp. Sv. ACTE SirexAA-E]	6.1674	1	1	0.806685	0.292
SACTE_1118 amino acid/polyamine/organocation transporter, APC superfamily [Streptomyces sp. Sv. ACTE SirexAA-E]	3.93258	5	2	0.806685	0.501
SACTE_3316 chromosome partitioning protein, ParB family [Streptomyces sp. Sv. ACTE SirexAA-E]	17.5824	6	5	0.806685	0.616
SACTE_0392 Peptidyl-prolyl cis-trans isomerase (rotamase) - cyclophilin family [Streptomyces sp. Sv. ACTE SirexAA-E]	31.5152	27	7	0.805054	3.924
SACTE_3832 Uncharacterized protein, contains SIS (Sugar ISomerase) phosphosugar binding domain [Streptomyces sp. Sv. ACTE SirexAA-E]	5.9761	3	1	0.805054	0.425
SACTE_0368 multiple sugar transport system substrate-binding protein [Streptomyces sp. Sv. ACTE SirexAA-E]	3.36323	3	2	0.803427	0.35
SACTE_1196 23S rRNA pseudouridine2605 synthase [Streptomyces sp. Sv. ACTE SirexAA-E]	5.75916	2	2	0.803427	0.222
SACTE_2701 Cell division protein FtsI/penicillin-binding protein 2 [Streptomyces sp. Sv. ACTE SirexAA-E]	3.84615	5	2	0.803427	0.218
SACTE_3038 tellurium resistance protein TerD [Streptomyces sp. Sv. ACTE SirexAA-E]	56.5445	48	6	0.803427	7.254
SACTE_3777 Predicted oxidoreductase [Streptomyces sp. Sv. ACTE SirexAA-E]	12.9909	13	6	0.803427	1.069
SACTE_4832 conserved hypothetical protein [Streptomyces sp. Sv. ACTE SirexAA-E]	18.3099	1	1	0.803427	0.778
SACTE_5187 fructokinase [Streptomyces sp. Sv. ACTE SirexAA-E]	3.59477	1	1	0.803427	0.129
SACTE_5803 ATPase family associated with various cellular activities (AAA) [Streptomyces sp. Sv. ACTE SirexAA-E]	7.44986	3	2	0.803427	0.212
SACTE_6006 asparagine synthase (glutamine-hydrolysing) [Streptomyces sp. Sv. ACTE SirexAA-E]	6.89655	5	3	0.803427	0.365
SACTE_6225 glutamate--cysteine ligase [Streptomyces sp. Sv. ACTE SirexAA-E]	3.69515	2	1	0.803427	0.096
SACTE_3711 trehalose 6-phosphate synthase [Streptomyces sp. Sv. ACTE SirexAA-E]	1.52838	1	1	0.801802	0.077
SACTE_4965 repressor LexA [Streptomyces sp. Sv. ACTE SirexAA-E]	13.5849	5	2	0.801802	0.359
SACTE_6213 succinate dehydrogenase subunit A [Streptomyces sp. Sv. ACTE SirexAA-E]	17.2573	42	12	0.801802	1.661
SACTE_2011 LSU ribosomal protein L27P [Streptomyces sp. Sv. ACTE SirexAA-E]	11.7647	1	1	0.80018	0.468
SACTE_2382 PTS system N-acetylglucosamine-specific IIB component, Glc family [Streptomyces sp. Sv. ACTE SirexAA-E]	11.6883	2	1	0.80018	0.585
SACTE_2430 DNA-binding protein HU-beta [Streptomyces sp. Sv. ACTE SirexAA-E]	47.3118	25	4	0.80018	14.849
SACTE_4793 ribonuclease-3 [Streptomyces sp. Sv. ACTE SirexAA-E]	10.9489	4	3	0.80018	0.413
SACTE_5167 AAA+-type ATPase, SpoVK/Ycf46/Vps4 family [Streptomyces sp. Sv. ACTE SirexAA-E]	4.4505	4	4	0.80018	0.152
SACTE_3577 hypothetical protein [Streptomyces sp. Sv. ACTE SirexAA-E]	3.8835	1	1	0.798561	0.212
SACTE_3942 Acyl dehydratase [Streptomyces sp. Sv. ACTE SirexAA-E]	8	1	1	0.798561	0.233
SACTE_1020 D-serine deaminase, pyridoxal phosphate-dependent [Streptomyces sp. Sv. ACTE SirexAA-E]	2.75	2	1	0.796945	0.274
SACTE_1425 uncharacterized domain 1-containing protein [Streptomyces sp. Sv. ACTE SirexAA-E]	8.33333	2	1	0.796945	0.334
SACTE_1603 leucyl aminopeptidase [Streptomyces sp. Sv. ACTE SirexAA-E]	23.1969	42	11	0.796945	2.415
SACTE_1790 hypothetical protein [Streptomyces sp. Sv. ACTE SirexAA-E]	18.75	13	6	0.796945	1.081
SACTE_4801 fused signal recognition particle receptor [Streptomyces sp. Sv. ACTE SirexAA-E]	9.97506	5	4	0.795332	0.492
SACTE_6399 NADPH2:quinone reductase [Streptomyces sp. Sv. ACTE SirexAA-E]	12.4224	4	3	0.795332	0.438
SACTE_0576 polar amino acid transport system ATP-binding protein [Streptomyces sp. Sv. ACTE SirexAA-E]	8.07692	2	2	0.793722	0.389
SACTE_0697 Carbonic anhydrase or acetyltransferase, isoleucine patch superfamily [Streptomyces sp. Sv. ACTE SirexAA-E]	7.38636	11	1	0.793722	0.931
SACTE_2164 3D-(3,5/4)-trihydroxycyclohexane-1,2-dione acylhydrolase (decyclizing) [Streptomyces sp. Sv. ACTE SirexAA-E]	1.57233	1	1	0.793722	0.105
SACTE_4001 small subunit ribosomal protein S9 [Streptomyces sp. Sv. ACTE SirexAA-E]	44	34	8	0.793722	7.111
SACTE_4778 1-acyl-sn-glycerol-3-phosphate acyltransferases [Streptomyces sp. Sv. ACTE SirexAA-E]	8	2	2	0.793722	0.359
SACTE_0948 Thioredoxin [Streptomyces sp. Sv. ACTE SirexAA-E]	12.8655	5	2	0.792115	1.154
SACTE_1550 D-lactate dehydrogenase [Streptomyces sp. Sv. ACTE SirexAA-E]	11.7825	5	4	0.792115	0.668
SACTE_2819 ATP-dependent Clp protease ATP-binding subunit ClpC [Streptomyces sp. Sv. ACTE SirexAA-E]	28.8599	58	17	0.792115	2.318
SACTE_4848 aminodeoxyfutalosine deaminase [Streptomyces sp. Sv. ACTE SirexAA-E]	4.06977	1	1	0.792115	0.122
SACTE_1010 LSU ribosomal protein L20P [Streptomyces sp. Sv. ACTE SirexAA-E]	38.5827	17	6	0.79051	5.31
SACTE_2250 Immunity protein 49 [Streptomyces sp. Sv. ACTE SirexAA-E]	10.2473	6	2	0.79051	0.585
SACTE_3961 translation elongation factor 1A (EF-1A/EF-Tu) [Streptomyces sp. Sv. ACTE SirexAA-E]	30.2267	121	10	0.79051	4.926
SACTE_6464 xylitol oxidase [Streptomyces sp. Sv. ACTE SirexAA-E]	2.04082	1	1	0.79051	0.086
SACTE_1147 Nitroreductase family protein [Streptomyces sp. Sv. ACTE SirexAA-E]	26.2997	32	6	0.788909	2.162
SACTE_3325 poly(A) polymerase [Streptomyces sp. Sv. ACTE SirexAA-E]	5.74257	8	3	0.78731	0.301
SACTE_3395 putative serine protease PepD [Streptomyces sp. Sv. ACTE SirexAA-E]	13.4538	8	5	0.78731	1.154
SACTE_3956 DNA-directed RNA polymerase subunit beta [Streptomyces sp. Sv. ACTE SirexAA-E]	24.2033	84	27	0.78731	2.78
SACTE_3977 small subunit ribosomal protein S17 [Streptomyces sp. Sv. ACTE SirexAA-E]	33.3333	18	4	0.78731	4.623
SACTE_5342 sulfite reductase (ferredoxin) [Streptomyces sp. Sv. ACTE SirexAA-E]	3.36879	4	2	0.78731	0.133
SACTE_0480 transcriptional regulator, DeoR family [Streptomyces sp. Sv. ACTE SirexAA-E]	4.72727	1	1	0.785714	0.136
SACTE_0890 dihydroorotase [Streptomyces sp. Sv. ACTE SirexAA-E]	1.63551	1	1	0.785714	0.105
SACTE_1450 glutamate synthase (NADPH/NADH) large chain [Streptomyces sp. Sv. ACTE SirexAA-E]	4.2133	7	5	0.785714	0.138
SACTE_2481 methylthioribose-1-phosphate isomerase [Streptomyces sp. Sv. ACTE SirexAA-E]	6.29921	2	2	0.785714	0.274
SACTE_6441 Predicted regulator of Ras-like GTPase activity, Roadblock/LC7/MglB family [Streptomyces sp. Sv. ACTE SirexAA-E]	14.7059	1	1	0.785714	0.389
SACTE_0559 NitT/TauT family transport system substrate-binding protein [Streptomyces sp. Sv. ACTE SirexAA-E]	7.64526	4	2	0.784121	0.585
SACTE_0812 PTS system, glucose subfamily, IIA component [Streptomyces sp. Sv. ACTE SirexAA-E]	14.7651	4	2	0.784121	1.371
SACTE_4565 F-type H+-transporting ATPase subunit delta [Streptomyces sp. Sv. ACTE SirexAA-E]	32.1033	29	7	0.784121	2.34
SACTE_0148 Golgi phosphoprotein 3 (GPP34) [Streptomyces sp. Sv. ACTE SirexAA-E]	5.97015	1	1	0.782531	0.233
SACTE_1703 iron complex transport system substrate-binding protein [Streptomyces sp. Sv. ACTE SirexAA-E]	12.3944	6	3	0.782531	0.585
SACTE_2012 LSU ribosomal protein L21P [Streptomyces sp. Sv. ACTE SirexAA-E]	28.3019	8	3	0.782531	5.813
SACTE_2202 Calcineurin-like phosphoesterase [Streptomyces sp. Sv. ACTE SirexAA-E]	14.8855	2	2	0.782531	0.468
SACTE_2554 hypothetical protein [Streptomyces sp. Sv. ACTE SirexAA-E]	6.77966	1	1	0.782531	0.292
SACTE_2645 penicillin amidase [Streptomyces sp. Sv. ACTE SirexAA-E]	3.06346	5	3	0.782531	0.139
SACTE_4255 pilus assembly protein CpaF [Streptomyces sp. Sv. ACTE SirexAA-E]	2.46637	1	1	0.782531	0.086
SACTE_6073 2,3-dihydroxybenzoate-AMP ligase [Streptomyces sp. Sv. ACTE SirexAA-E]	13.8489	24	9	0.782531	0.968
SACTE_6090 deoxyribodipyrimidine photo-lyase [Streptomyces sp. Sv. ACTE SirexAA-E]	4.57516	1	1	0.782531	0.077
SACTE_1357 glucose-6-phosphate 1-dehydrogenase [Streptomyces sp. Sv. ACTE SirexAA-E]	20	41	11	0.780944	1.477
SACTE_4910 dihydrodipicolinate reductase [Streptomyces sp. Sv. ACTE SirexAA-E]	6.4	4	2	0.780944	0.359
SACTE_1584 adenosine kinase [Streptomyces sp. Sv. ACTE SirexAA-E]	19.1358	12	6	0.779359	0.931
SACTE_2997 Anti-sigma regulatory factor (Ser/Thr protein kinase) [Streptomyces sp. Sv. ACTE SirexAA-E]	6	1	1	0.779359	0.233
SACTE_5254 3-hydroxyacyl-CoA dehydrogenase [Streptomyces sp. Sv. ACTE SirexAA-E]	2.53879	4	2	0.779359	0.199
SACTE_5614 F420-dependent oxidoreductase, CPS_4043 family [Streptomyces sp. Sv. ACTE SirexAA-E]	8.40841	3	2	0.779359	0.212
SACTE_3912 NAD(P)H dehydrogenase (quinone) [Streptomyces sp. Sv. ACTE SirexAA-E]	4.54545	2	2	0.777778	0.334
SACTE_4342 GTP-binding protein [Streptomyces sp. Sv. ACTE SirexAA-E]	7.85256	10	6	0.777778	0.63
SACTE_4810 small subunit ribosomal protein S16 [Streptomyces sp. Sv. ACTE SirexAA-E]	56.9444	34	7	0.777778	15.681
SACTE_4918 Signal transduction histidine kinase [Streptomyces sp. Sv. ACTE SirexAA-E]	9.09091	16	14	0.777778	0.32
SACTE_5634 Phytoene dehydrogenase-related protein [Streptomyces sp. Sv. ACTE SirexAA-E]	7.85563	4	3	0.777778	0.28
SACTE_0108 conserved hypothetical protein [Streptomyces sp. Sv. ACTE SirexAA-E]	24.3655	7	4	0.776199	1.61
SACTE_0882 DNA-directed RNA polymerase subunit omega [Streptomyces sp. Sv. ACTE SirexAA-E]	18.8889	1	1	0.776199	0.778
SACTE_1060 ATP-dependent RNA helicase HelY [Streptomyces sp. Sv. ACTE SirexAA-E]	2.22694	2	2	0.776199	0.078
SACTE_1419 SSU ribosomal protein S1P [Streptomyces sp. Sv. ACTE SirexAA-E]	25	65	14	0.776199	4.298
SACTE_2702 probable F420-dependent oxidoreductase, Rv2161c family [Streptomyces sp. Sv. ACTE SirexAA-E]	9.25267	2	2	0.776199	0.274
SACTE_3392 SEC-C motif-containing protein [Streptomyces sp. Sv. ACTE SirexAA-E]	22.7414	7	6	0.776199	1.069
SACTE_4145 basic membrane protein A [Streptomyces sp. Sv. ACTE SirexAA-E]	36.9318	32	11	0.776199	3.281
SACTE_4400 transcriptional regulator, TetR family [Streptomyces sp. Sv. ACTE SirexAA-E]	10.7981	4	2	0.776199	0.468
SACTE_2704 hypothetical protein [Streptomyces sp. Sv. ACTE SirexAA-E]	6.35593	1	1	0.774623	0.155
SACTE_3714 Molybdopterin converting factor, small subunit [Streptomyces sp. Sv. ACTE SirexAA-E]	34.0659	6	2	0.774623	2.162
SACTE_3765 putative lipoprotein [Streptomyces sp. Sv. ACTE SirexAA-E]	25	4	3	0.774623	1.371
SACTE_3931 Heat shock protein. Metallo peptidase. MEROPS family M48B [Streptomyces sp. Sv. ACTE SirexAA-E]	5.57491	2	1	0.774623	0.166
SACTE_5069 hypothetical protein [Streptomyces sp. Sv. ACTE SirexAA-E]	13.4831	4	3	0.774623	0.54
SACTE_5165 Protein of unknown function (DUF4232) [Streptomyces sp. Sv. ACTE SirexAA-E]	9.46502	1	1	0.774623	0.212
SACTE_5335 NitT/TauT family transport system substrate-binding protein [Streptomyces sp. Sv. ACTE SirexAA-E]	30.6233	27	12	0.774623	3.062
SACTE_1007 phenylalanyl-tRNA synthetase, alpha subunit [Streptomyces sp. Sv. ACTE SirexAA-E]	4	1	1	0.77305	0.101
SACTE_1449 glutamate synthase (NADPH/NADH) small chain [Streptomyces sp. Sv. ACTE SirexAA-E]	7.40741	6	3	0.77305	0.374
SACTE_3216 TerF vWA domain-containing protein [Streptomyces sp. Sv. ACTE SirexAA-E]	7.47253	11	3	0.77305	0.833
SACTE_3281 protein phosphatase [Streptomyces sp. Sv. ACTE SirexAA-E]	4.74308	2	2	0.77305	0.186
SACTE_4402 Pimeloyl-ACP methyl ester carboxylesterase [Streptomyces sp. Sv. ACTE SirexAA-E]	4.65839	1	1	0.77305	0.129
SACTE_2276 glucosamine--fructose-6-phosphate aminotransferase (isomerizing) [Streptomyces sp. Sv. ACTE SirexAA-E]	7.06076	5	4	0.771479	0.311
SACTE_3368 ATP-binding cassette, subfamily C, CydCD [Streptomyces sp. Sv. ACTE SirexAA-E]	0.940171	2	1	0.771479	0.038
SACTE_4587 ABC-2 type transport system ATP-binding protein [Streptomyces sp. Sv. ACTE SirexAA-E]	6.84524	3	2	0.771479	0.245
SACTE_0707 F420-dependent oxidoreductase, MSMEG_4879 family [Streptomyces sp. Sv. ACTE SirexAA-E]	10.6918	6	2	0.769912	0.438
SACTE_0815 acetoacetyl-CoA synthetase [Streptomyces sp. Sv. ACTE SirexAA-E]	6.231	4	4	0.769912	0.301
SACTE_1952 conserved hypothetical protein [Streptomyces sp. Sv. ACTE SirexAA-E]	11.1111	3	1	0.769912	0.931
SACTE_2613 dimethyladenosine transferase [Streptomyces sp. Sv. ACTE SirexAA-E]	6.13497	2	2	0.769912	0.334
SACTE_4376 Protein of unknown function (DUF3117) [Streptomyces sp. Sv. ACTE SirexAA-E]	65.4545	11	3	0.769912	9
SACTE_4670 glycine cleavage system H protein [Streptomyces sp. Sv. ACTE SirexAA-E]	4.8	1	1	0.769912	0.778
SACTE_5286 conserved hypothetical protein [Streptomyces sp. Sv. ACTE SirexAA-E]	4.29448	3	1	0.769912	0.233
SACTE_0574 polar amino acid transport system substrate-binding protein [Streptomyces sp. Sv. ACTE SirexAA-E]	13.1868	4	3	0.768347	0.54
SACTE_2569 transcription-repair coupling factor [Streptomyces sp. Sv. ACTE SirexAA-E]	3.82653	4	4	0.768347	0.127
SACTE_3176 NADPH2:quinone reductase [Streptomyces sp. Sv. ACTE SirexAA-E]	11.5894	5	3	0.768347	0.931
SACTE_4262 conserved hypothetical protein [Streptomyces sp. Sv. ACTE SirexAA-E]	14.2857	5	3	0.768347	0.995
SACTE_4807 signal recognition particle subunit FFH/SRP54 (srp54) [Streptomyces sp. Sv. ACTE SirexAA-E]	24.466	24	11	0.768347	1.297
SACTE_4899 protein of unknown function (DUF397) [Streptomyces sp. Sv. ACTE SirexAA-E]	9.09091	2	1	0.768347	0.389
SACTE_2677 Helix-turn-helix domain-containing protein [Streptomyces sp. Sv. ACTE SirexAA-E]	17.5439	17	4	0.766784	1.154
SACTE_4562 F-type H+-transporting ATPase subunit a [Streptomyces sp. Sv. ACTE SirexAA-E]	6.27306	11	2	0.766784	2.981
SACTE_5188 Tfp pilus assembly protein PilF [Streptomyces sp. Sv. ACTE SirexAA-E]	3.32147	2	2	0.766784	0.093
SACTE_1240 3-oxoacyl-[acyl-carrier-protein] reductase [Streptomyces sp. Sv. ACTE SirexAA-E]	26.7782	12	6	0.765225	1.929
SACTE_3510 amidophosphoribosyltransferase [Streptomyces sp. Sv. ACTE SirexAA-E]	1.9685	1	1	0.765225	0.089
SACTE_4166 two-component system, OmpR family, sensor histidine kinase MtrB [Streptomyces sp. Sv. ACTE SirexAA-E]	2.65152	2	1	0.765225	0.155
SACTE_4779 glycerol-3-phosphate dehydrogenase (NAD(P)+) [Streptomyces sp. Sv. ACTE SirexAA-E]	8.03571	8	2	0.765225	0.52
SACTE_5008 Acyl-CoA synthetase (NDP forming) [Streptomyces sp. Sv. ACTE SirexAA-E]	3.94338	3	3	0.765225	0.122
SACTE_6307 NADPH-dependent ferric siderophore reductase, contains FAD-binding and SIP domains [Streptomyces sp. Sv. ACTE SirexAA-E]	25	22	7	0.765225	1.637
SACTE_1209 DNA replication and repair protein RecN [Streptomyces sp. Sv. ACTE SirexAA-E]	2.40137	1	1	0.763668	0.064
SACTE_1287 ectoine hydroxylase [Streptomyces sp. Sv. ACTE SirexAA-E]	6.06061	3	2	0.763668	0.274
SACTE_1581 cytochrome c oxidase subunit 1 [Streptomyces sp. Sv. ACTE SirexAA-E]	4.67128	11	3	0.763668	0.778
SACTE_3303 DNA gyrase subunit B [Streptomyces sp. Sv. ACTE SirexAA-E]	15.0943	24	12	0.763668	1.543
SACTE_4212 mycothiol S-conjugate amidase [Streptomyces sp. Sv. ACTE SirexAA-E]	11.9454	6	3	0.763668	0.585
SACTE_5895 acetyl-CoA C-acetyltransferase [Streptomyces sp. Sv. ACTE SirexAA-E]	6.68317	3	2	0.763668	0.274
SACTE_6381 ferredoxin--NADP+ reductase [Streptomyces sp. Sv. ACTE SirexAA-E]	8.83002	7	3	0.763668	0.359
SACTE_1069 peptidylprolyl isomerase [Streptomyces sp. Sv. ACTE SirexAA-E]	18.2692	16	6	0.762115	1.336
SACTE_1508 cell division inhibitor SepF [Streptomyces sp. Sv. ACTE SirexAA-E]	11.8227	5	2	0.762115	0.585
SACTE_3027 Membrane carboxypeptidase (penicillin-binding protein) [Streptomyces sp. Sv. ACTE SirexAA-E]	6.469	11	4	0.762115	0.482
SACTE_5925 geranylgeranyl diphosphate synthase, type I [Streptomyces sp. Sv. ACTE SirexAA-E]	7.35695	13	2	0.762115	0.438
SACTE_0758 maltose O-acetyltransferase [Streptomyces sp. Sv. ACTE SirexAA-E]	11.4583	1	1	0.760563	0.585
SACTE_0929 KDO2-lipid IV(A) lauroyltransferase [Streptomyces sp. Sv. ACTE SirexAA-E]	1.88088	1	1	0.760563	0.116
SACTE_4714 ketol-acid reductoisomerase [Streptomyces sp. Sv. ACTE SirexAA-E]	21.6216	79	8	0.760563	3.329
SACTE_4945 amino acid ABC transporter substrate-binding protein, PAAT family [Streptomyces sp. Sv. ACTE SirexAA-E]	55.0489	151	17	0.760563	25.827
SACTE_5914 UDP-glucose 4-epimerase [Streptomyces sp. Sv. ACTE SirexAA-E]	3.36391	1	1	0.760563	0.116
SACTE_0925 5'-phosphate synthase pdxT subunit [Streptomyces sp. Sv. ACTE SirexAA-E]	8.12183	1	1	0.759015	0.233
SACTE_2306 luciferase family oxidoreductase, group 1 [Streptomyces sp. Sv. ACTE SirexAA-E]	12.3989	7	4	0.759015	0.624
SACTE_2521 5-(carboxyamino)imidazole ribonucleotide mutase [Streptomyces sp. Sv. ACTE SirexAA-E]	6.17978	2	1	0.759015	0.259
SACTE_3972 SSU ribosomal protein S19P [Streptomyces sp. Sv. ACTE SirexAA-E]	11.828	5	2	0.759015	2.981
SACTE_4811 RNA-binding protein (KH domain) [Streptomyces sp. Sv. ACTE SirexAA-E]	29.1139	2	2	0.759015	1.512
SACTE_2189 deoxycytidine triphosphate deaminase [Streptomyces sp. Sv. ACTE SirexAA-E]	3.94737	8	3	0.757469	0.239
SACTE_2278 Transcriptional regulator GlxA family, contains an amidase domain and an AraC-type DNA-binding HTH domain [Streptomyces sp. Sv. ACTE SirexAA-E]	15.0852	13	5	0.757469	0.874
SACTE_3959 SSU ribosomal protein S7P [Streptomyces sp. Sv. ACTE SirexAA-E]	49.359	39	9	0.757469	17.738
SACTE_5150 Phytoene dehydrogenase-related protein [Streptomyces sp. Sv. ACTE SirexAA-E]	3.32542	1	1	0.757469	0.105
SACTE_0634 iron complex transport system substrate-binding protein [Streptomyces sp. Sv. ACTE SirexAA-E]	26	59	7	0.755926	3.084
SACTE_0916 GTP pyrophosphokinase [Streptomyces sp. Sv. ACTE SirexAA-E]	3.21508	2	2	0.755926	0.093
SACTE_1984 leucyl-tRNA synthetase [Streptomyces sp. Sv. ACTE SirexAA-E]	7.74869	14	8	0.755926	0.416
SACTE_4083 malate dehydrogenase (NAD) [Streptomyces sp. Sv. ACTE SirexAA-E]	35.5623	120	11	0.755926	10.548
SACTE_4566 ATP synthase F1 subcomplex alpha subunit [Streptomyces sp. Sv. ACTE SirexAA-E]	43.5946	149	21	0.755926	8.345
SACTE_6272 taurine transport system substrate-binding protein [Streptomyces sp. Sv. ACTE SirexAA-E]	25.2149	15	8	0.755926	1.721
SACTE_1513 UDP-N-acetylglucosamine-N-acetylmuramylpentapeptide N-acetylglucosamine transferase [Streptomyces sp. Sv. ACTE SirexAA-E]	15.1099	9	4	0.754386	0.52
SACTE_3917 two component transcriptional regulator, LuxR family [Streptomyces sp. Sv. ACTE SirexAA-E]	10.0457	2	2	0.754386	0.359
SACTE_3957 DNA-directed RNA polymerase subunit beta' [Streptomyces sp. Sv. ACTE SirexAA-E]	26.251	91	32	0.754386	2.332
SACTE_3960 translation elongation factor 2 (EF-2/EF-G) [Streptomyces sp. Sv. ACTE SirexAA-E]	27.1186	129	21	0.754386	4.223
SACTE_4194 Lipoprotein-anchoring transpeptidase ErfK/SrfK [Streptomyces sp. Sv. ACTE SirexAA-E]	25.9615	18	8	0.754386	1.994
SACTE_0470 tellurite resistance protein TerA [Streptomyces sp. Sv. ACTE SirexAA-E]	6.10329	3	2	0.752848	0.222
SACTE_0660 adenosylmethionine-8-amino-7-oxononanoate aminotransferase [Streptomyces sp. Sv. ACTE SirexAA-E]	4.37788	1	1	0.752848	0.096
SACTE_0859 diaminohydroxyphosphoribosylaminopyrimidine deaminase [Streptomyces sp. Sv. ACTE SirexAA-E]	4.09836	1	1	0.752848	0.11
SACTE_1076 prokaryotic ubiquitin-like protein Pup [Streptomyces sp. Sv. ACTE SirexAA-E]	37.5	2	2	0.752848	3.642
SACTE_1870 Predicted oxidoreductase [Streptomyces sp. Sv. ACTE SirexAA-E]	18.5841	8	5	0.752848	0.823
SACTE_1902 peroxiredoxin, Ohr subfamily [Streptomyces sp. Sv. ACTE SirexAA-E]	30.9859	9	4	0.752848	2.162
SACTE_2482 Membrane domain of glycerophosphoryl diester phosphodiesterase [Streptomyces sp. Sv. ACTE SirexAA-E]	2.73632	1	1	0.752848	0.259
SACTE_2586 large subunit ribosomal protein L25 [Streptomyces sp. Sv. ACTE SirexAA-E]	16.4948	8	3	0.752848	3.642
SACTE_3299 conserved hypothetical protein [Streptomyces sp. Sv. ACTE SirexAA-E]	43.1818	4	1	0.752848	3.642
SACTE_4282 Predicted PurR-regulated permease PerM [Streptomyces sp. Sv. ACTE SirexAA-E]	4.67091	1	1	0.752848	0.145
SACTE_4589 putative large Ala/Glu-rich protein [Streptomyces sp. Sv. ACTE SirexAA-E]	1.63424	2	2	0.752848	0.049
SACTE_1111 Acetylornithine deacetylase/Succinyl-diaminopimelate desuccinylase [Streptomyces sp. Sv. ACTE SirexAA-E]	20.9459	17	8	0.751313	1.154
SACTE_1416 dephospho-CoA kinase [Streptomyces sp. Sv. ACTE SirexAA-E]	5.39216	3	1	0.751313	0.585
SACTE_2062 DSBA-like thioredoxin domain-containing protein [Streptomyces sp. Sv. ACTE SirexAA-E]	38.3178	16	6	0.751313	1.929
SACTE_2538 integral membrane protein [Streptomyces sp. Sv. ACTE SirexAA-E]	5.29101	2	1	0.751313	0.233
SACTE_0459 S-adenosyl methyltransferase [Streptomyces sp. Sv. ACTE SirexAA-E]	7.38007	3	2	0.749781	0.359
SACTE_2755 lysyl-tRNA synthetase, class I [Streptomyces sp. Sv. ACTE SirexAA-E]	8.44828	7	5	0.749781	0.45
SACTE_3871 demethylmenaquinone methyltransferase / 2-methoxy-6-polyprenyl-1,4-benzoquinol methylase [Streptomyces sp. Sv. ACTE SirexAA-E]	19.5652	10	4	0.749781	1.276
SACTE_0037 hypothetical protein [Streptomyces sp. Sv. ACTE SirexAA-E]	24.4186	6	2	0.748252	0.778
SACTE_2013 ribonuclease E [Streptomyces sp. Sv. ACTE SirexAA-E]	7.62238	15	9	0.748252	0.677
SACTE_2450 bacterial peptide chain release factor 2 (bRF-2) [Streptomyces sp. Sv. ACTE SirexAA-E]	7.67045	6	2	0.748252	0.389
SACTE_3952 LSU ribosomal protein L1P [Streptomyces sp. Sv. ACTE SirexAA-E]	44.5833	47	12	0.748252	7.799
SACTE_3955 LSU ribosomal protein L12P [Streptomyces sp. Sv. ACTE SirexAA-E]	33.0709	116	6	0.748252	67.129
SACTE_4238 hypothetical protein [Streptomyces sp. Sv. ACTE SirexAA-E]	7.19424	1	1	0.748252	0.259
SACTE_4917 PAS domain S-box-containing protein [Streptomyces sp. Sv. ACTE SirexAA-E]	3.54691	2	2	0.748252	0.096
SACTE_1189 prephenate dehydrogenase [Streptomyces sp. Sv. ACTE SirexAA-E]	2.49307	1	1	0.746725	0.129
SACTE_2584 bifunctional UDP-N-acetylglucosamine pyrophosphorylase / Glucosamine-1-phosphate N-acetyltransferase [Streptomyces sp. Sv. ACTE SirexAA-E]	14.6868	10	6	0.746725	0.823
SACTE_2598 UDP-glucose 4-epimerase [Streptomyces sp. Sv. ACTE SirexAA-E]	8.28221	2	2	0.746725	0.274
SACTE_4617 phosphate acetyltransferase [Streptomyces sp. Sv. ACTE SirexAA-E]	6.23188	5	3	0.746725	0.292
SACTE_0924 DNA-binding regulatory protein, YebC/PmpR family [Streptomyces sp. Sv. ACTE SirexAA-E]	28.4	33	9	0.745201	9
SACTE_3121 hypothetical protein [Streptomyces sp. Sv. ACTE SirexAA-E]	3.05344	1	1	0.745201	0.122
SACTE_4189 Enoyl-CoA hydratase/carnithine racemase [Streptomyces sp. Sv. ACTE SirexAA-E]	25.9259	7	5	0.745201	0.995
SACTE_4601 uncharacterized protein, MTH1187 family [Streptomyces sp. Sv. ACTE SirexAA-E]	22.6804	2	2	0.745201	0.931
SACTE_4847 glycerophosphoryl diester phosphodiesterase [Streptomyces sp. Sv. ACTE SirexAA-E]	5.55556	1	1	0.745201	0.166
SACTE_4951 conserved hypothetical protein [Streptomyces sp. Sv. ACTE SirexAA-E]	4.77941	1	1	0.745201	0.212
SACTE_2855 inorganic pyrophosphatase [Streptomyces sp. Sv. ACTE SirexAA-E]	18.4049	9	3	0.743679	1.154
SACTE_5080 Ubiquinone/menaquinone biosynthesis C-methylase UbiE [Streptomyces sp. Sv. ACTE SirexAA-E]	4.98084	2	1	0.743679	0.155
SACTE_5263 chlorite dismutase [Streptomyces sp. Sv. ACTE SirexAA-E]	23.6287	15	6	0.743679	1.154
SACTE_0204 RibD C-terminal domain-containing protein [Streptomyces sp. Sv. ACTE SirexAA-E]	7.94393	2	2	0.74216	0.468
SACTE_0841 transcriptional regulator, AsnC family [Streptomyces sp. Sv. ACTE SirexAA-E]	5.47945	1	1	0.74216	0.292
SACTE_1599 nicotinate-nucleotide-dimethylbenzimidazole phosphoribosyltransferase [Streptomyces sp. Sv. ACTE SirexAA-E]	2.7248	1	1	0.740644	0.145
SACTE_2094 von Willebrand factor type A domain-containing protein [Streptomyces sp. Sv. ACTE SirexAA-E]	7.98226	3	3	0.740644	0.259
SACTE_3504 phosphoribosylformylglycinamidine synthase [Streptomyces sp. Sv. ACTE SirexAA-E]	8.54473	7	6	0.740644	0.453
SACTE_0137 NADPH:quinone reductase [Streptomyces sp. Sv. ACTE SirexAA-E]	4.54545	1	1	0.73913	0.179
SACTE_2756 arginyl-tRNA synthetase [Streptomyces sp. Sv. ACTE SirexAA-E]	11.2211	9	6	0.73913	0.528
SACTE_3452 cobaltochelatase CobN subunit [Streptomyces sp. Sv. ACTE SirexAA-E]	15.3461	57	16	0.73913	0.874
SACTE_4568 F-type H+-transporting ATPase subunit beta [Streptomyces sp. Sv. ACTE SirexAA-E]	33.125	120	13	0.73913	12.335
SACTE_5945 L-ascorbate metabolism protein UlaG, beta-lactamase superfamily [Streptomyces sp. Sv. ACTE SirexAA-E]	2.89855	1	1	0.73913	0.145
SACTE_0460 Cytochrome P450 [Streptomyces sp. Sv. ACTE SirexAA-E]	5.79345	5	2	0.737619	0.334
SACTE_1481 histidinol dehydrogenase [Streptomyces sp. Sv. ACTE SirexAA-E]	15	5	4	0.737619	0.778
SACTE_0912 histidyl-tRNA synthetase [Streptomyces sp. Sv. ACTE SirexAA-E]	14.0476	6	6	0.736111	0.562
SACTE_1364 glucose-6-phosphate isomerase [Streptomyces sp. Sv. ACTE SirexAA-E]	9.27273	13	5	0.736111	0.711
SACTE_3081 Carbon monoxide dehydrogenase subunit G [Streptomyces sp. Sv. ACTE SirexAA-E]	7.64706	7	2	0.736111	0.778
SACTE_3995 DNA-directed RNA polymerase subunit alpha [Streptomyces sp. Sv. ACTE SirexAA-E]	33.2353	95	12	0.736111	5.579
SACTE_1063 sec-independent protein translocase protein TatA [Streptomyces sp. Sv. ACTE SirexAA-E]	25.7732	1	1	0.734605	0.778
SACTE_1918 ATP-binding cassette, subfamily B [Streptomyces sp. Sv. ACTE SirexAA-E]	1.56495	1	1	0.734605	0.068
SACTE_2544 acetyl-CoA C-acetyltransferase [Streptomyces sp. Sv. ACTE SirexAA-E]	18.4729	12	6	0.734605	0.957
SACTE_2979 Helix-turn-helix domain-containing protein [Streptomyces sp. Sv. ACTE SirexAA-E]	14.8789	6	5	0.734605	1.054
SACTE_3515 DNA binding domain-containing protein, excisionase family [Streptomyces sp. Sv. ACTE SirexAA-E]	14.7059	7	1	0.734605	3.642
SACTE_4908 polyribonucleotide nucleotidyltransferase [Streptomyces sp. Sv. ACTE SirexAA-E]	21.5739	89	19	0.734605	3.985
SACTE_5024 conserved hypothetical protein [Streptomyces sp. Sv. ACTE SirexAA-E]	4.71698	1	1	0.734605	0.136
SACTE_1888 acyl carrier protein [Streptomyces sp. Sv. ACTE SirexAA-E]	21.9512	79	2	0.733102	4.623
SACTE_3635 hypothetical protein [Streptomyces sp. Sv. ACTE SirexAA-E]	7.49186	3	2	0.733102	0.334
SACTE_4830 ribosome recycling factor [Streptomyces sp. Sv. ACTE SirexAA-E]	40	29	8	0.733102	7.377
SACTE_6072 bifunctional isochorismate lyase / aryl carrier protein [Streptomyces sp. Sv. ACTE SirexAA-E]	13.8095	11	5	0.733102	1.894
SACTE_1136 N-acetylmuramoyl-L-alanine amidase [Streptomyces sp. Sv. ACTE SirexAA-E]	4.1779	2	2	0.731602	0.119
SACTE_1266 transcriptional regulator [Streptomyces sp. Sv. ACTE SirexAA-E]	47.9452	16	6	0.731602	9
SACTE_3992 LSU ribosomal protein L36P [Streptomyces sp. Sv. ACTE SirexAA-E]	16.2162	5	1	0.731602	2.162
SACTE_4044 Serine/threonine protein kinase [Streptomyces sp. Sv. ACTE SirexAA-E]	4.09027	2	2	0.731602	0.155
SACTE_4992 DNA topoisomerase IV subunit B [Streptomyces sp. Sv. ACTE SirexAA-E]	7.34463	10	6	0.731602	0.311
SACTE_0838 UPF0716 protein FxsA [Streptomyces sp. Sv. ACTE SirexAA-E]	21.1055	4	2	0.730104	0.668
SACTE_2752 conserved hypothetical protein [Streptomyces sp. Sv. ACTE SirexAA-E]	13.4328	3	3	0.730104	0.638
SACTE_3756 iron complex transport system substrate-binding protein [Streptomyces sp. Sv. ACTE SirexAA-E]	21.4067	10	6	0.730104	1.336
SACTE_3978 LSU ribosomal protein L14P [Streptomyces sp. Sv. ACTE SirexAA-E]	62.2951	22	10	0.730104	9
SACTE_4167 DNA-binding response regulator, OmpR family, contains REC and winged-helix (wHTH) domain [Streptomyces sp. Sv. ACTE SirexAA-E]	8.77193	2	2	0.730104	0.389
SACTE_5021 DNA-binding response regulator, OmpR family, contains REC and winged-helix (wHTH) domain [Streptomyces sp. Sv. ACTE SirexAA-E]	11.5207	7	2	0.730104	0.638
SACTE_1151 homogentisate 1,2-dioxygenase [Streptomyces sp. Sv. ACTE SirexAA-E]	9.11162	4	3	0.728608	0.318
SACTE_2518 Acyl-CoA dehydrogenase [Streptomyces sp. Sv. ACTE SirexAA-E]	18.961	16	6	0.728608	1.565
SACTE_3187 flotillin [Streptomyces sp. Sv. ACTE SirexAA-E]	15.4639	14	7	0.728608	1.054
SACTE_3979 LSU ribosomal protein L24P [Streptomyces sp. Sv. ACTE SirexAA-E]	32.7103	21	5	0.728608	13.678
SACTE_4413 Superfamily I DNA or RNA helicase [Streptomyces sp. Sv. ACTE SirexAA-E]	0.527704	2	1	0.728608	0.032
SACTE_0839 dolichol-phosphate mannosyltransferase [Streptomyces sp. Sv. ACTE SirexAA-E]	5.88235	2	2	0.727116	0.274
SACTE_2631 Short-chain dehydrogenase [Streptomyces sp. Sv. ACTE SirexAA-E]	6.80272	2	2	0.727116	0.259
SACTE_3012 acetyl-coenzyme A synthetase [Streptomyces sp. Sv. ACTE SirexAA-E]	18.4733	36	12	0.727116	1.865
SACTE_3128 hypothetical protein [Streptomyces sp. Sv. ACTE SirexAA-E]	4.2735	2	1	0.727116	0.145
SACTE_4183 septum formation protein [Streptomyces sp. Sv. ACTE SirexAA-E]	12.8079	2	2	0.727116	0.585
SACTE_6227 PemK-like, MazF-like toxin of type II toxin-antitoxin system [Streptomyces sp. Sv. ACTE SirexAA-E]	4.54545	1	1	0.727116	0.259
SACTE_2194 conserved hypothetical protein [Streptomyces sp. Sv. ACTE SirexAA-E]	25	6	4	0.725626	1.031
SACTE_3143 conserved hypothetical protein [Streptomyces sp. Sv. ACTE SirexAA-E]	16.1616	5	4	0.725626	1.031
SACTE_4375 2-(1,2-epoxy-1,2-dihydrophenyl)acetyl-CoA isomerase [Streptomyces sp. Sv. ACTE SirexAA-E]	8.51852	8	2	0.725626	0.501
SACTE_4564 F-type H+-transporting ATPase subunit b [Streptomyces sp. Sv. ACTE SirexAA-E]	38.1215	38	8	0.725626	5.813
SACTE_5004 Predicted Zn-dependent peptidase [Streptomyces sp. Sv. ACTE SirexAA-E]	17.8261	20	8	0.725626	1.754
SACTE_5061 non-ribosomal peptide synthase domain TIGR01720/amino acid adenylation domain-containing protein [Streptomyces sp. Sv. ACTE SirexAA-E]	2.33382	10	9	0.725626	0.081
SACTE_1281 LPXTG-motif cell wall anchor domain-containing protein [Streptomyces sp. Sv. ACTE SirexAA-E]	32.5137	19	8	0.724138	2.162
SACTE_1945 undecaprenyl diphosphate synthase [Streptomyces sp. Sv. ACTE SirexAA-E]	7.03704	2	2	0.724138	0.292
SACTE_1958 phosphate starvation-inducible protein PhoH [Streptomyces sp. Sv. ACTE SirexAA-E]	1.14613	1	1	0.724138	0.058
SACTE_2126 type I restriction enzyme, R subunit [Streptomyces sp. Sv. ACTE SirexAA-E]	3.26087	5	4	0.722653	0.127
SACTE_4059 two component transcriptional regulator, LuxR family [Streptomyces sp. Sv. ACTE SirexAA-E]	9.52381	2	2	0.722653	0.468
SACTE_4766 Signal transduction histidine kinase [Streptomyces sp. Sv. ACTE SirexAA-E]	8.35285	5	5	0.722653	0.194
SACTE_1963 histidine triad (HIT) family protein [Streptomyces sp. Sv. ACTE SirexAA-E]	38.6555	17	4	0.72117	3.642
SACTE_2472 protein translocase subunit secA [Streptomyces sp. Sv. ACTE SirexAA-E]	17.6221	34	16	0.71969	1.019
SACTE_2515 transcriptional attenuator, LytR family [Streptomyces sp. Sv. ACTE SirexAA-E]	10.6977	4	4	0.71969	0.407
SACTE_2608 PQQ-like domain-containing protein [Streptomyces sp. Sv. ACTE SirexAA-E]	7.52	3	2	0.71969	0.166
SACTE_4358 conserved hypothetical protein [Streptomyces sp. Sv. ACTE SirexAA-E]	6.59341	4	3	0.71969	0.241
SACTE_1186 GTP-binding protein [Streptomyces sp. Sv. ACTE SirexAA-E]	1.84049	1	1	0.718213	0.096
SACTE_1973 GTP-binding protein LepA [Streptomyces sp. Sv. ACTE SirexAA-E]	12.8205	8	6	0.718213	0.501
SACTE_2836 NADH dehydrogenase subunit D [Streptomyces sp. Sv. ACTE SirexAA-E]	3.15789	1	1	0.718213	0.11
SACTE_3943 Acyl dehydratase [Streptomyces sp. Sv. ACTE SirexAA-E]	21.831	6	2	0.718213	0.668
SACTE_4304 4-hydroxy-3-methylbut-2-enyl diphosphate reductase [Streptomyces sp. Sv. ACTE SirexAA-E]	10.9422	7	4	0.718213	0.968
SACTE_5705 hypothetical protein [Streptomyces sp. Sv. ACTE SirexAA-E]	10.2564	2	1	0.718213	0.389
SACTE_1210 NAD+ kinase [Streptomyces sp. Sv. ACTE SirexAA-E]	4.10095	5	1	0.716738	0.389
SACTE_3503 phosphoribosylformylglycinamidine synthase [Streptomyces sp. Sv. ACTE SirexAA-E]	7.52212	5	1	0.716738	0.425
SACTE_3983 large subunit ribosomal protein L6 [Streptomyces sp. Sv. ACTE SirexAA-E]	56.4246	33	9	0.716738	9
SACTE_4926 starvation-inducible DNA-binding protein [Streptomyces sp. Sv. ACTE SirexAA-E]	15.3846	4	2	0.716738	0.52
SACTE_5085 hypothetical protein [Streptomyces sp. Sv. ACTE SirexAA-E]	5.69948	2	1	0.716738	0.233
SACTE_0625 bifunctional isochorismate lyase / aryl carrier protein [Streptomyces sp. Sv. ACTE SirexAA-E]	8.7156	2	1	0.715266	0.389
SACTE_1558 conserved hypothetical protein [Streptomyces sp. Sv. ACTE SirexAA-E]	10	3	1	0.715266	0.52
SACTE_2063 aminopeptidase N [Streptomyces sp. Sv. ACTE SirexAA-E]	9.87224	20	8	0.715266	0.548
SACTE_4252 pilus assembly protein CpaE [Streptomyces sp. Sv. ACTE SirexAA-E]	3.37349	1	1	0.715266	0.11
SACTE_4728 branched-chain amino acid aminotransferase [Streptomyces sp. Sv. ACTE SirexAA-E]	21.5259	16	6	0.715266	1.581
SACTE_2519 UDPglucose 6-dehydrogenase [Streptomyces sp. Sv. ACTE SirexAA-E]	6.4877	3	3	0.713796	0.269
SACTE_3085 N-succinyldiaminopimelate aminotransferase [Streptomyces sp. Sv. ACTE SirexAA-E]	7.36041	2	2	0.713796	0.222
SACTE_4502 malate dehydrogenase (oxaloacetate-decarboxylating) [Streptomyces sp. Sv. ACTE SirexAA-E]	6.34146	4	2	0.713796	0.389
SACTE_5630 Predicted oxidoreductase [Streptomyces sp. Sv. ACTE SirexAA-E]	12.9794	13	4	0.713796	0.896
SACTE_3829 citrate synthase [Streptomyces sp. Sv. ACTE SirexAA-E]	14.3631	9	5	0.712329	0.778
SACTE_4860 4-aminobutyrate aminotransferase / (S)-3-amino-2-methylpropionate transaminase [Streptomyces sp. Sv. ACTE SirexAA-E]	22.4215	43	8	0.712329	2.3
SACTE_1705 iron complex transport system ATP-binding protein [Streptomyces sp. Sv. ACTE SirexAA-E]	16.4286	6	3	0.710864	0.848
SACTE_0615 Ribosomal protein S18 acetylase RimI [Streptomyces sp. Sv. ACTE SirexAA-E]	21.3542	5	3	0.709402	0.701
SACTE_1220 sporulation-control protein [Streptomyces sp. Sv. ACTE SirexAA-E]	7.69231	3	2	0.709402	0.425
SACTE_1380 tellurium resistance protein TerZ [Streptomyces sp. Sv. ACTE SirexAA-E]	18.2292	7	3	0.709402	0.931
SACTE_1431 response regulator receiver and ANTAR domain protein [Streptomyces sp. Sv. ACTE SirexAA-E]	12.844	9	2	0.709402	0.874
SACTE_1903 hypothetical protein [Streptomyces sp. Sv. ACTE SirexAA-E]	7.01754	3	3	0.709402	0.468
SACTE_2387 cysteine synthase [Streptomyces sp. Sv. ACTE SirexAA-E]	22.1519	14	5	0.709402	1.683
SACTE_2393 nicotinate phosphoribosyltransferase [Streptomyces sp. Sv. ACTE SirexAA-E]	2.0362	1	1	0.709402	0.096
SACTE_3559 putative integral membrane protein [Streptomyces sp. Sv. ACTE SirexAA-E]	6.51685	2	2	0.709402	0.292
SACTE_3606 protein of unknown function (DUF1794) [Streptomyces sp. Sv. ACTE SirexAA-E]	20	11	4	0.709402	1.848
SACTE_6311 iron complex transport system ATP-binding protein [Streptomyces sp. Sv. ACTE SirexAA-E]	23.7548	20	4	0.709402	2.511
SACTE_2163 malonate-semialdehyde dehydrogenase (acetylating) / methylmalonate-semialdehyde dehydrogenase [Streptomyces sp. Sv. ACTE SirexAA-E]	2.80561	5	2	0.707942	0.186
SACTE_2726 cytochrome c biogenesis protein [Streptomyces sp. Sv. ACTE SirexAA-E]	3.38078	1	1	0.707942	0.089
SACTE_4401 conserved hypothetical protein [Streptomyces sp. Sv. ACTE SirexAA-E]	13.8889	1	1	0.707942	0.778
SACTE_4976 Metallopeptidase family M24 [Streptomyces sp. Sv. ACTE SirexAA-E]	20	4	4	0.707942	0.778
SACTE_2960 Imidazolonepropionase [Streptomyces sp. Sv. ACTE SirexAA-E]	2.78481	1	1	0.706485	0.11
SACTE_3301 Transmembrane protein of unknown function (DUF3566) [Streptomyces sp. Sv. ACTE SirexAA-E]	16.6667	1	1	0.706485	0.585
SACTE_4712 acetolactate synthase, large subunit [Streptomyces sp. Sv. ACTE SirexAA-E]	15.6958	22	7	0.706485	1.096
SACTE_1355 transketolase [Streptomyces sp. Sv. ACTE SirexAA-E]	20.1439	52	12	0.70503	1.976
SACTE_2547 Uncharacterized membrane protein, YccA/Bax inhibitor family [Streptomyces sp. Sv. ACTE SirexAA-E]	2.72109	2	1	0.70503	0.292
SACTE_5584 putative ABC transport system ATP-binding protein [Streptomyces sp. Sv. ACTE SirexAA-E]	7.86517	2	2	0.70503	0.389
SACTE_1068 peptidylprolyl isomerase [Streptomyces sp. Sv. ACTE SirexAA-E]	20.1613	6	2	0.703578	2.728
SACTE_2849 GTP cyclohydrolase I [Streptomyces sp. Sv. ACTE SirexAA-E]	6.96517	1	1	0.703578	0.194
SACTE_3973 LSU ribosomal protein L22P [Streptomyces sp. Sv. ACTE SirexAA-E]	26.087	12	3	0.703578	5.31
SACTE_0810 mannose-1-phosphate guanylyltransferase / phosphomannomutase [Streptomyces sp. Sv. ACTE SirexAA-E]	24.1877	48	19	0.702128	1.754
SACTE_2323 2-keto-4-pentenoate hydratase/2-oxohepta-3-ene-1,7-dioic acid hydratase (catechol pathway) [Streptomyces sp. Sv. ACTE SirexAA-E]	4.8951	1	1	0.702128	0.166
SACTE_3302 DNA gyrase subunit A [Streptomyces sp. Sv. ACTE SirexAA-E]	11.9403	23	10	0.702128	0.628
SACTE_4907 SSU ribosomal protein S15P [Streptomyces sp. Sv. ACTE SirexAA-E]	42.7083	39	4	0.702128	4.623
SACTE_0899 3-dehydroquinate synthase /shikimate kinase [Streptomyces sp. Sv. ACTE SirexAA-E]	5.10949	7	3	0.70068	0.334
SACTE_0963 D-methionine transport system substrate-binding protein [Streptomyces sp. Sv. ACTE SirexAA-E]	25.3472	23	6	0.70068	3.125
SACTE_1097 Proteasome assembly chaperone (PAC2) family protein [Streptomyces sp. Sv. ACTE SirexAA-E]	3.96601	1	1	0.70068	0.129
SACTE_3251 Protein of unknown function (DUF2587) [Streptomyces sp. Sv. ACTE SirexAA-E]	16.9399	4	3	0.70068	0.874
SACTE_3284 serine/threonine protein kinase [Streptomyces sp. Sv. ACTE SirexAA-E]	8.0916	6	4	0.70068	0.403
SACTE_4081 methylenetetrahydrofolate dehydrogenase (NADP+) / methenyltetrahydrofolate cyclohydrolase [Streptomyces sp. Sv. ACTE SirexAA-E]	37.5427	31	8	0.70068	3.16
SACTE_4878 NusA antitermination factor [Streptomyces sp. Sv. ACTE SirexAA-E]	11.0787	6	5	0.70068	0.616
SACTE_4963 Siderophore synthetase component [Streptomyces sp. Sv. ACTE SirexAA-E]	4.87805	3	3	0.70068	0.189
SACTE_5098 sugar isomerase (SIS) [Streptomyces sp. Sv. ACTE SirexAA-E]	4.74576	1	1	0.70068	0.129
SACTE_6128 probable F420-dependent oxidoreductase, Rv2161c family [Streptomyces sp. Sv. ACTE SirexAA-E]	4.02685	2	1	0.70068	0.155
SACTE_0078 rsbT antagonist protein RsbS [Streptomyces sp. Sv. ACTE SirexAA-E]	8.40336	1	1	0.699235	0.389
SACTE_0872 IMP dehydrogenase [Streptomyces sp. Sv. ACTE SirexAA-E]	7.33198	4	3	0.699235	0.28
SACTE_0900 chorismate synthase [Streptomyces sp. Sv. ACTE SirexAA-E]	14.2132	11	5	0.699235	0.874
SACTE_1604 dihydrolipoamide dehydrogenase [Streptomyces sp. Sv. ACTE SirexAA-E]	48.4848	74	20	0.699235	7.483
SACTE_2476 ribosomal subunit interface protein [Streptomyces sp. Sv. ACTE SirexAA-E]	32.3144	8	4	0.699235	1.61
SACTE_3331 Alanine racemase, N-terminal domain [Streptomyces sp. Sv. ACTE SirexAA-E]	12.828	18	4	0.699235	0.957
SACTE_5541 S-adenosyl methyltransferase [Streptomyces sp. Sv. ACTE SirexAA-E]	6.64207	3	2	0.699235	0.54
SACTE_0052 Short-chain dehydrogenase involved in D-alanine esterification of teichoic acids [Streptomyces sp. Sv. ACTE SirexAA-E]	3.23887	1	1	0.697793	0.259
SACTE_4256 tight adherence protein B [Streptomyces sp. Sv. ACTE SirexAA-E]	8.01282	3	2	0.697793	0.638
SACTE_6074 isochorismate synthase [Streptomyces sp. Sv. ACTE SirexAA-E]	15.25	10	4	0.697793	0.738
SACTE_0915 protein of unknown function (DUF349) [Streptomyces sp. Sv. ACTE SirexAA-E]	20.5379	27	9	0.696353	1.438
SACTE_2193 conserved hypothetical protein [Streptomyces sp. Sv. ACTE SirexAA-E]	6.45161	10	2	0.696353	0.638
SACTE_2996 conserved hypothetical protein [Streptomyces sp. Sv. ACTE SirexAA-E]	45.283	11	7	0.696353	2.455
SACTE_3831 PAS domain S-box-containing protein [Streptomyces sp. Sv. ACTE SirexAA-E]	2.88248	3	1	0.696353	0.101
SACTE_6457 hypothetical protein [Streptomyces sp. Sv. ACTE SirexAA-E]	36.9863	16	6	0.696353	2.728
SACTE_1044 NADPH-dependent ferric siderophore reductase, contains FAD-binding and SIP domains [Streptomyces sp. Sv. ACTE SirexAA-E]	7.85714	2	2	0.694915	0.359
SACTE_2475 two component transcriptional regulator, LuxR family [Streptomyces sp. Sv. ACTE SirexAA-E]	7.6	2	2	0.694915	0.292
SACTE_4042 glycerol-3-phosphate dehydrogenase [Streptomyces sp. Sv. ACTE SirexAA-E]	10.3873	9	5	0.694915	0.354
SACTE_5038 trk system potassium uptake protein TrkA [Streptomyces sp. Sv. ACTE SirexAA-E]	18.4685	4	4	0.694915	0.54
SACTE_1593 phage shock protein A (PspA) family protein [Streptomyces sp. Sv. ACTE SirexAA-E]	51.5385	27	12	0.69348	7.66
SACTE_2005 dTDP-glucose 4,6-dehydratase [Streptomyces sp. Sv. ACTE SirexAA-E]	14.939	7	4	0.69348	0.778
SACTE_3468 BsuBI/PstI restriction endonuclease C-terminus [Streptomyces sp. Sv. ACTE SirexAA-E]	8.78788	4	3	0.69348	0.468
SACTE_4030 chaperonin GroES [Streptomyces sp. Sv. ACTE SirexAA-E]	93.1373	191	10	0.69348	30.623
SACTE_4652 Enoyl-CoA hydratase/carnithine racemase [Streptomyces sp. Sv. ACTE SirexAA-E]	18.0392	9	5	0.69348	0.995
SACTE_3768 conserved hypothetical protein [Streptomyces sp. Sv. ACTE SirexAA-E]	1.78908	1	1	0.692047	0.036
SACTE_4577 3-hydroxyacyl-CoA dehydrogenase [Streptomyces sp. Sv. ACTE SirexAA-E]	18.9655	24	5	0.692047	1.069
SACTE_0887 carbamoyl-phosphate synthase large subunit [Streptomyces sp. Sv. ACTE SirexAA-E]	9.07441	23	10	0.690617	0.633
SACTE_1831 sugar-phosphatase [Streptomyces sp. Sv. ACTE SirexAA-E]	6.36364	4	1	0.690617	0.212
SACTE_1857 hypothetical protein [Streptomyces sp. Sv. ACTE SirexAA-E]	4.17755	1	1	0.690617	0.155
SACTE_4555 bacterial peptide chain release factor 1 (bRF-1) [Streptomyces sp. Sv. ACTE SirexAA-E]	6.14525	4	1	0.690617	0.233
SACTE_4785 large subunit ribosomal protein L28 [Streptomyces sp. Sv. ACTE SirexAA-E]	26.2295	4	2	0.690617	2.162
SACTE_1045 iron complex transport system substrate-binding protein [Streptomyces sp. Sv. ACTE SirexAA-E]	13.1429	9	5	0.689189	0.995
SACTE_5090 cytochrome c oxidase subunit 1 [Streptomyces sp. Sv. ACTE SirexAA-E]	8.16327	4	2	0.689189	0.638
SACTE_5479 transcriptional regulator, IclR family [Streptomyces sp. Sv. ACTE SirexAA-E]	3.38346	1	1	0.689189	0.136
SACTE_0932 Diadenosine tetraphosphate (Ap4A) hydrolase [Streptomyces sp. Sv. ACTE SirexAA-E]	5.26316	3	1	0.687764	0.233
SACTE_3495 conserved hypothetical protein [Streptomyces sp. Sv. ACTE SirexAA-E]	2.05339	1	1	0.687764	0.083
SACTE_4181 biotin carboxyl carrier protein /biotin carboxylase [Streptomyces sp. Sv. ACTE SirexAA-E]	32.1918	65	16	0.687764	3.184
SACTE_6475 hydroxymethylbilane synthase [Streptomyces sp. Sv. ACTE SirexAA-E]	6.75241	2	2	0.687764	0.274
SACTE_1486 hypothetical protein [Streptomyces sp. Sv. ACTE SirexAA-E]	3.83142	1	1	0.686341	0.155
SACTE_1860 Peroxiredoxin [Streptomyces sp. Sv. ACTE SirexAA-E]	21.0526	13	4	0.686341	2.594
SACTE_2681 alkylhydroperoxidase AhpD family core domain-containing protein [Streptomyces sp. Sv. ACTE SirexAA-E]	10.1911	1	1	0.686341	0.212
SACTE_0985 N-acetyl-gamma-glutamyl-phosphate reductase [Streptomyces sp. Sv. ACTE SirexAA-E]	10.5263	4	3	0.68492	0.585
SACTE_1462 tryptophan synthase, beta chain [Streptomyces sp. Sv. ACTE SirexAA-E]	2.8169	1	1	0.68492	0.116
SACTE_3037 tellurium resistance protein TerZ [Streptomyces sp. Sv. ACTE SirexAA-E]	31.4433	17	6	0.68492	4.623
SACTE_3984 LSU ribosomal protein L18P [Streptomyces sp. Sv. ACTE SirexAA-E]	22.8346	7	3	0.68492	1.371
SACTE_4902 hypothetical protein [Streptomyces sp. Sv. ACTE SirexAA-E]	0.774194	1	1	0.68492	0.05
SACTE_0616 glutathione peroxidase [Streptomyces sp. Sv. ACTE SirexAA-E]	12.8834	7	2	0.683502	1.371
SACTE_1226 iron complex transport system ATP-binding protein [Streptomyces sp. Sv. ACTE SirexAA-E]	17.6692	12	4	0.683502	1.683
SACTE_2373 chaperonin GroES [Streptomyces sp. Sv. ACTE SirexAA-E]	13.3929	2	1	0.683502	0.585
SACTE_2838 osmoprotectant transport system substrate-binding protein [Streptomyces sp. Sv. ACTE SirexAA-E]	41.8462	45	11	0.683502	4.179
SACTE_3079 orotate phosphoribosyltransferase [Streptomyces sp. Sv. ACTE SirexAA-E]	8.02139	7	2	0.683502	0.874
SACTE_0751 Cysteine synthase [Streptomyces sp. Sv. ACTE SirexAA-E]	3.37079	3	1	0.682086	0.166
SACTE_2374 Protein of unknown function (DUF3618) [Streptomyces sp. Sv. ACTE SirexAA-E]	38.3929	6	5	0.682086	2.594
SACTE_3969 large subunit ribosomal protein L4 [Streptomyces sp. Sv. ACTE SirexAA-E]	19.9074	18	3	0.682086	2.162
SACTE_4370 succinyldiaminopimelate desuccinylase [Streptomyces sp. Sv. ACTE SirexAA-E]	7.79944	4	3	0.682086	0.501
SACTE_4694 Short-chain dehydrogenase [Streptomyces sp. Sv. ACTE SirexAA-E]	9.60699	4	3	0.682086	0.468
SACTE_4757 acetyl-CoA carboxylase carboxyltransferase subunit beta /acetyl-CoA carboxylase carboxyltransferase subunit alpha [Streptomyces sp. Sv. ACTE SirexAA-E]	5.88235	7	3	0.682086	0.359
SACTE_5680 Dipeptidyl aminopeptidase/acylaminoacyl peptidase [Streptomyces sp. Sv. ACTE SirexAA-E]	2.24215	1	1	0.682086	0.07
SACTE_1886 [acyl-carrier-protein] S-malonyltransferase [Streptomyces sp. Sv. ACTE SirexAA-E]	16.1184	10	5	0.680672	1.154
SACTE_2009 2-C-methyl-D-erythritol 4-phosphate cytidylyltransferase [Streptomyces sp. Sv. ACTE SirexAA-E]	12.2	14	6	0.679261	0.778
SACTE_3467 hypothetical protein [Streptomyces sp. Sv. ACTE SirexAA-E]	5.17241	2	1	0.679261	0.259
SACTE_3512 Protein of unknown function (DUF3073) [Streptomyces sp. Sv. ACTE SirexAA-E]	12.0482	1	1	0.679261	9
SACTE_0541 Sirohydrochlorin ferrochelatase [Streptomyces sp. Sv. ACTE SirexAA-E]	8.79479	2	2	0.677852	0.389
SACTE_1149 aldehyde dehydrogenase (NAD+) [Streptomyces sp. Sv. ACTE SirexAA-E]	2.37069	1	1	0.677852	0.116
SACTE_3053 protein of unknown function (DUF5063) [Streptomyces sp. Sv. ACTE SirexAA-E]	14.1553	2	2	0.677852	0.468
SACTE_3337 large subunit ribosomal protein L9 [Streptomyces sp. Sv. ACTE SirexAA-E]	27.7027	11	5	0.677852	3.329
SACTE_3365 histidinol-phosphate aminotransferase [Streptomyces sp. Sv. ACTE SirexAA-E]	23.9554	23	5	0.677852	1.239
SACTE_4592 LAO/AO transport system kinase [Streptomyces sp. Sv. ACTE SirexAA-E]	3.71517	1	1	0.677852	0.136
SACTE_1480 histidinol-phosphate aminotransferase [Streptomyces sp. Sv. ACTE SirexAA-E]	4.58221	1	1	0.676446	0.155
SACTE_2725 cytochrome c-type biogenesis protein CcsB [Streptomyces sp. Sv. ACTE SirexAA-E]	6.12813	3	2	0.676446	0.259
SACTE_3227 aspartyl aminopeptidase [Streptomyces sp. Sv. ACTE SirexAA-E]	2.77778	1	1	0.676446	0.105
SACTE_6312 non-ribosomal peptide synthase domain TIGR01720/amino acid adenylation domain-containing protein [Streptomyces sp. Sv. ACTE SirexAA-E]	17.5851	164	47	0.676446	1.163
SACTE_6360 molybdate transport system substrate-binding protein [Streptomyces sp. Sv. ACTE SirexAA-E]	15.6716	5	4	0.676446	0.624
SACTE_1003 3-hydroxyacyl-CoA dehydrogenase [Streptomyces sp. Sv. ACTE SirexAA-E]	13.6364	16	4	0.675042	0.995
SACTE_1611 hypothetical protein [Streptomyces sp. Sv. ACTE SirexAA-E]	2.34114	1	1	0.675042	0.145
SACTE_4829 uridylate kinase [Streptomyces sp. Sv. ACTE SirexAA-E]	14.3411	4	3	0.675042	0.54
SACTE_5114 ornithine carbamoyltransferase [Streptomyces sp. Sv. ACTE SirexAA-E]	6.62824	3	1	0.675042	0.274
SACTE_0621 hypothetical protein [Streptomyces sp. Sv. ACTE SirexAA-E]	5.78512	2	1	0.67364	0.194
SACTE_1233 phosphohistidine phosphatase [Streptomyces sp. Sv. ACTE SirexAA-E]	4.5977	1	1	0.67364	0.233
SACTE_3019 transcriptional regulator [Streptomyces sp. Sv. ACTE SirexAA-E]	32.5893	21	7	0.67364	3.394
SACTE_3502 phosphoribosylformylglycinamidine synthase [Streptomyces sp. Sv. ACTE SirexAA-E]	31.3253	5	2	0.67364	2.162
SACTE_4172 aldehyde dehydrogenase (acceptor) [Streptomyces sp. Sv. ACTE SirexAA-E]	2.30126	2	1	0.67364	0.086
SACTE_4367 succinyldiaminopimelate aminotransferase apoenzyme [Streptomyces sp. Sv. ACTE SirexAA-E]	7.9235	4	2	0.67364	0.259
SACTE_5003 Predicted Zn-dependent peptidase [Streptomyces sp. Sv. ACTE SirexAA-E]	19.1721	28	8	0.67364	1.276
SACTE_5243 1-deoxy-D-xylulose-5-phosphate synthase [Streptomyces sp. Sv. ACTE SirexAA-E]	7.68025	9	5	0.67364	0.354
SACTE_0507 electron transfer flavoprotein beta subunit [Streptomyces sp. Sv. ACTE SirexAA-E]	31.0345	25	9	0.672241	4.179
SACTE_2274 Short C-terminal domain-containing protein [Streptomyces sp. Sv. ACTE SirexAA-E]	9.34256	3	2	0.672241	0.292
SACTE_2429 UDP-N-acetylglucosamine 1-carboxyvinyltransferase [Streptomyces sp. Sv. ACTE SirexAA-E]	6.50224	4	3	0.672241	0.35
SACTE_4475 Diacylglycerol kinase family enzyme [Streptomyces sp. Sv. ACTE SirexAA-E]	17.7019	6	4	0.672241	1.254
SACTE_1350 ABC-2 type transport system ATP-binding protein [Streptomyces sp. Sv. ACTE SirexAA-E]	3.8961	1	1	0.670844	0.122
SACTE_1681 NAD+ synthase (glutamine-hydrolysing) [Streptomyces sp. Sv. ACTE SirexAA-E]	6.33562	8	4	0.670844	0.585
SACTE_2495 phosphomannomutase [Streptomyces sp. Sv. ACTE SirexAA-E]	3.51648	1	1	0.670844	0.11
SACTE_3989 Adenylate kinase [Streptomyces sp. Sv. ACTE SirexAA-E]	42.2018	24	9	0.670844	5.31
SACTE_4771 transcriptional regulator, IclR family [Streptomyces sp. Sv. ACTE SirexAA-E]	18.0672	6	4	0.670844	0.968
SACTE_5921 teichoic acid transport system ATP-binding protein [Streptomyces sp. Sv. ACTE SirexAA-E]	4.5977	1	1	0.670844	0.155
SACTE_0179 S-adenosyl methyltransferase [Streptomyces sp. Sv. ACTE SirexAA-E]	11.1111	5	2	0.669449	0.389
SACTE_1948 2-isopropylmalate synthase [Streptomyces sp. Sv. ACTE SirexAA-E]	5.05051	3	3	0.669449	0.225
SACTE_3095 molecular chaperone DnaJ [Streptomyces sp. Sv. ACTE SirexAA-E]	9.29648	8	3	0.669449	0.52
SACTE_3466 SIR2-like domain-containing protein [Streptomyces sp. Sv. ACTE SirexAA-E]	2.96053	3	2	0.669449	0.094
SACTE_4506 Putative adhesin [Streptomyces sp. Sv. ACTE SirexAA-E]	20.7018	10	5	0.669449	1.448
SACTE_5062 amino acid adenylation domain-containing protein/thioester reductase domain-containing protein [Streptomyces sp. Sv. ACTE SirexAA-E]	6.63752	22	12	0.669449	0.271
SACTE_6305 2,3-dihydro-2,3-dihydroxybenzoate dehydrogenase [Streptomyces sp. Sv. ACTE SirexAA-E]	31.1594	29	8	0.669449	3.833
SACTE_1114 S-(hydroxymethyl)mycothiol dehydrogenase [Streptomyces sp. Sv. ACTE SirexAA-E]	16.3435	8	5	0.668057	0.931
SACTE_2101 acyl-CoA thioester hydrolase [Streptomyces sp. Sv. ACTE SirexAA-E]	12.8571	1	1	0.668057	0.212
SACTE_3967 SSU ribosomal protein S10P [Streptomyces sp. Sv. ACTE SirexAA-E]	69.6078	31	8	0.668057	22.714
SACTE_4290 Regulator of protease activity HflC, stomatin/prohibitin superfamily [Streptomyces sp. Sv. ACTE SirexAA-E]	3.09598	1	1	0.668057	0.136
SACTE_4710 Phosphoglycerate dehydrogenase [Streptomyces sp. Sv. ACTE SirexAA-E]	3.06748	4	1	0.668057	0.292
SACTE_4773 3-isopropylmalate/(R)-2-methylmalate dehydratase small subunit [Streptomyces sp. Sv. ACTE SirexAA-E]	9.13706	2	1	0.668057	0.212
SACTE_5023 protein of unknown function (DUF4193) [Streptomyces sp. Sv. ACTE SirexAA-E]	15.3061	2	1	0.668057	0.585
SACTE_1178 cell division inhibitor SepF [Streptomyces sp. Sv. ACTE SirexAA-E]	6.84932	1	1	0.666667	0.292
SACTE_2087 6-phospho-beta-glucosidase [Streptomyces sp. Sv. ACTE SirexAA-E]	4.038	5	2	0.666667	0.194
SACTE_4032 hypothetical protein [Streptomyces sp. Sv. ACTE SirexAA-E]	13.2296	10	3	0.666667	0.624
SACTE_4179 transcriptional regulator, DeoR family [Streptomyces sp. Sv. ACTE SirexAA-E]	7.14286	3	2	0.666667	0.274
SACTE_4268 peptide/nickel transport system substrate-binding protein [Streptomyces sp. Sv. ACTE SirexAA-E]	13.1179	6	4	0.666667	0.346
SACTE_5596 NAD dependent epimerase/dehydratase, LLPSF_EDH_00030 family [Streptomyces sp. Sv. ACTE SirexAA-E]	15.3153	7	4	0.666667	0.833
SACTE_5670 Polyketide cyclase / dehydrase and lipid transport [Streptomyces sp. Sv. ACTE SirexAA-E]	23.8095	5	3	0.666667	1.154
SACTE_0950 branched-chain amino acid aminotransferase [Streptomyces sp. Sv. ACTE SirexAA-E]	19.7802	5	4	0.665279	0.896
SACTE_2851 hypoxanthine phosphoribosyltransferase [Streptomyces sp. Sv. ACTE SirexAA-E]	8.37989	6	1	0.665279	0.194
SACTE_3059 taurine---2-oxoglutarate transaminase [Streptomyces sp. Sv. ACTE SirexAA-E]	6.47948	2	2	0.665279	0.222
SACTE_3865 futalosine synthase [Streptomyces sp. Sv. ACTE SirexAA-E]	7.19178	2	2	0.665279	0.259
SACTE_1276 magnesium chelatase subunit D [Streptomyces sp. Sv. ACTE SirexAA-E]	2.51108	2	2	0.663894	0.116
SACTE_2004 dTDP-4-dehydrorhamnose reductase [Streptomyces sp. Sv. ACTE SirexAA-E]	4.42177	1	1	0.663894	0.155
SACTE_4039 IMP dehydrogenase [Streptomyces sp. Sv. ACTE SirexAA-E]	26.2032	15	7	0.663894	2.162
SACTE_4827 SSU ribosomal protein S2P [Streptomyces sp. Sv. ACTE SirexAA-E]	38.3871	28	13	0.663894	3.962
SACTE_0372 aldose 1-epimerase [Streptomyces sp. Sv. ACTE SirexAA-E]	4.18994	1	1	0.66251	0.129
SACTE_1887 3-oxoacyl-[acyl-carrier-protein] synthase-3 [Streptomyces sp. Sv. ACTE SirexAA-E]	15.3153	15	5	0.66251	1.154
SACTE_0992 LysR substrate binding domain-containing protein [Streptomyces sp. Sv. ACTE SirexAA-E]	6.34328	3	2	0.66113	0.638
SACTE_3024 arsenite efflux ATP-binding protein ArsA [Streptomyces sp. Sv. ACTE SirexAA-E]	3.73563	1	1	0.66113	0.122
SACTE_4226 alanine-synthesizing transaminase [Streptomyces sp. Sv. ACTE SirexAA-E]	7.69231	3	3	0.66113	0.318
SACTE_4435 conserved hypothetical protein [Streptomyces sp. Sv. ACTE SirexAA-E]	10.2151	3	1	0.66113	1.154
SACTE_2321 Predicted dehydrogenase [Streptomyces sp. Sv. ACTE SirexAA-E]	3.25203	1	1	0.659751	0.116
SACTE_3164 conserved hypothetical protein [Streptomyces sp. Sv. ACTE SirexAA-E]	18.8034	22	2	0.659751	4.179
SACTE_3252 putative NAD(P)H quinone oxidoreductase, PIG3 family [Streptomyces sp. Sv. ACTE SirexAA-E]	8.23171	4	3	0.659751	0.468
SACTE_3312 YidC/Oxa1 family membrane protein insertase [Streptomyces sp. Sv. ACTE SirexAA-E]	16.0757	14	7	0.659751	1.228
SACTE_3713 threonine synthase [Streptomyces sp. Sv. ACTE SirexAA-E]	28.9352	46	9	0.659751	2.831
SACTE_1465 conserved hypothetical protein [Streptomyces sp. Sv. ACTE SirexAA-E]	9.63855	2	1	0.658375	9
SACTE_1494 hypothetical protein [Streptomyces sp. Sv. ACTE SirexAA-E]	17.3611	3	3	0.658375	0.874
SACTE_2191 HAD-superfamily subfamily IIA hydrolase, TIGR01458 [Streptomyces sp. Sv. ACTE SirexAA-E]	4.61538	1	1	0.658375	0.179
SACTE_0804 hypothetical protein [Streptomyces sp. Sv. ACTE SirexAA-E]	8.28025	5	1	0.657001	0.778
SACTE_3232 TIGR03083 family protein [Streptomyces sp. Sv. ACTE SirexAA-E]	9.85401	8	2	0.657001	0.334
SACTE_4222 hypothetical protein [Streptomyces sp. Sv. ACTE SirexAA-E]	1.63447	1	1	0.657001	0.075
SACTE_3278 putative ABC transport system permease protein [Streptomyces sp. Sv. ACTE SirexAA-E]	1.58924	7	1	0.655629	0.049
SACTE_4186 propionyl-CoA carboxylase carboxyltransferase subunit [Streptomyces sp. Sv. ACTE SirexAA-E]	14.8289	10	6	0.655629	1.015
SACTE_4698 aspartyl/glutamyl-tRNA(Asn/Gln) amidotransferase subunit C [Streptomyces sp. Sv. ACTE SirexAA-E]	58.1633	6	3	0.655629	3.642
SACTE_5143 argininosuccinate synthase [Streptomyces sp. Sv. ACTE SirexAA-E]	13.9293	10	6	0.655629	0.61
SACTE_5555 L-ascorbate metabolism protein UlaG, beta-lactamase superfamily [Streptomyces sp. Sv. ACTE SirexAA-E]	10.6977	4	2	0.655629	0.995
SACTE_1851 caffeoyl-CoA O-methyltransferase [Streptomyces sp. Sv. ACTE SirexAA-E]	4.10959	2	1	0.65426	0.212
SACTE_3014 Putative Holin-X, holin superfamily III [Streptomyces sp. Sv. ACTE SirexAA-E]	21.0227	5	4	0.65426	2.728
SACTE_2037 conserved hypothetical protein [Streptomyces sp. Sv. ACTE SirexAA-E]	32.6284	19	9	0.652893	6.017
SACTE_3363 Calcineurin-like phosphoesterase [Streptomyces sp. Sv. ACTE SirexAA-E]	6.53409	2	2	0.652893	0.245
SACTE_3968 LSU ribosomal protein L3P [Streptomyces sp. Sv. ACTE SirexAA-E]	53.271	49	13	0.652893	9
SACTE_4729 2-isopropylmalate synthase [Streptomyces sp. Sv. ACTE SirexAA-E]	6.35514	5	4	0.652893	0.359
SACTE_1474 imidazole glycerol phosphate synthase subunit hisF [Streptomyces sp. Sv. ACTE SirexAA-E]	6.3745	1	1	0.651528	0.145
SACTE_2381 ribonuclease PH [Streptomyces sp. Sv. ACTE SirexAA-E]	13.4694	4	3	0.651528	0.701
SACTE_2731 glutamate-1-semialdehyde 2,1-aminomutase [Streptomyces sp. Sv. ACTE SirexAA-E]	10.5747	8	4	0.651528	0.585
SACTE_3763 1,4-dihydroxy-6-naphthoate synthase [Streptomyces sp. Sv. ACTE SirexAA-E]	11.2957	4	2	0.651528	0.468
SACTE_1277 cob(I)yrinic acid a,c-diamide adenosyltransferase [Streptomyces sp. Sv. ACTE SirexAA-E]	10.0503	2	2	0.650165	0.389
SACTE_1557 glucokinase [Streptomyces sp. Sv. ACTE SirexAA-E]	15.016	5	3	0.650165	0.638
SACTE_1872 CubicO group peptidase, beta-lactamase class C family [Streptomyces sp. Sv. ACTE SirexAA-E]	4.07407	1	1	0.650165	0.194
SACTE_1940 glycyl-tRNA synthetase [Streptomyces sp. Sv. ACTE SirexAA-E]	25.2174	29	11	0.650165	2.03
SACTE_1988 transcriptional attenuator, LytR family [Streptomyces sp. Sv. ACTE SirexAA-E]	5.71924	2	2	0.650165	0.202
SACTE_2799 Bacterial SH3 domain [Streptomyces sp. Sv. ACTE SirexAA-E]	15.9292	1	1	0.650165	0.468
SACTE_2857 membrane-associated protein [Streptomyces sp. Sv. ACTE SirexAA-E]	1.85185	2	1	0.650165	0.194
SACTE_2991 dTMP kinase [Streptomyces sp. Sv. ACTE SirexAA-E]	4.88759	6	5	0.650165	0.253
SACTE_4204 conserved hypothetical protein [Streptomyces sp. Sv. ACTE SirexAA-E]	2.99728	1	1	0.650165	0.129
SACTE_1101 probable phosphomutase, MSMEG_4193 family [Streptomyces sp. Sv. ACTE SirexAA-E]	16.25	4	3	0.648805	0.848
SACTE_1605 2-oxoglutarate dehydrogenase E2 component [Streptomyces sp. Sv. ACTE SirexAA-E]	23.8487	69	18	0.648805	14.317
SACTE_3607 Fur family transcriptional regulator, ferric uptake regulator [Streptomyces sp. Sv. ACTE SirexAA-E]	7.59494	1	1	0.648805	0.233
SACTE_3896 Outer membrane lipoprotein-sorting protein [Streptomyces sp. Sv. ACTE SirexAA-E]	8.78049	8	4	0.647446	0.52
SACTE_4397 Bacterioferritin (cytochrome b1) [Streptomyces sp. Sv. ACTE SirexAA-E]	17.6259	10	4	0.647446	0.833
SACTE_1211 23S rRNA (cytidine1920-2'-O)/16S rRNA (cytidine1409-2'-O)-methyltransferase [Streptomyces sp. Sv. ACTE SirexAA-E]	3.69004	1	1	0.646091	0.155
SACTE_1617 protein of unknown function (DUF4191) [Streptomyces sp. Sv. ACTE SirexAA-E]	24.6809	18	5	0.646091	7.111
SACTE_1983 putative secreted protein [Streptomyces sp. Sv. ACTE SirexAA-E]	10.6557	3	2	0.646091	0.334
SACTE_2826 pantothenate kinase [Streptomyces sp. Sv. ACTE SirexAA-E]	9.81132	2	2	0.646091	0.52
SACTE_3671 two-component system, OmpR family, response regulator RegX3 [Streptomyces sp. Sv. ACTE SirexAA-E]	11.5044	7	3	0.646091	0.848
SACTE_4000 LSU ribosomal protein L13P [Streptomyces sp. Sv. ACTE SirexAA-E]	40.1361	39	5	0.646091	4.623
SACTE_4295 fumarase, class I, homodimeric [Streptomyces sp. Sv. ACTE SirexAA-E]	13.8739	21	7	0.646091	0.931
SACTE_4699 aspartyl/glutamyl-tRNA(Asn/Gln) amidotransferase subunit A [Streptomyces sp. Sv. ACTE SirexAA-E]	25.8	26	10	0.646091	1.807
SACTE_0976 argininosuccinate lyase [Streptomyces sp. Sv. ACTE SirexAA-E]	15.9329	18	7	0.644737	0.887
SACTE_2001 Glycosyltransferase involved in cell wall bisynthesis [Streptomyces sp. Sv. ACTE SirexAA-E]	16.5926	28	12	0.644737	1.371
SACTE_3073 Kynureninase [Streptomyces sp. Sv. ACTE SirexAA-E]	7.08861	2	2	0.644737	0.222
SACTE_3389 Xaa-Pro aminopeptidase [Streptomyces sp. Sv. ACTE SirexAA-E]	18.6858	32	8	0.644737	1.326
SACTE_3440 Transcription regulator of the Arc/MetJ class [Streptomyces sp. Sv. ACTE SirexAA-E]	8.16327	4	1	0.644737	0.931
SACTE_4354 dipeptidyl-peptidase-4 [Streptomyces sp. Sv. ACTE SirexAA-E]	4.9505	6	3	0.644737	0.199
SACTE_4441 histidinol-phosphatase [Streptomyces sp. Sv. ACTE SirexAA-E]	9.02256	2	2	0.644737	0.425
SACTE_0934 threonyl-tRNA synthetase [Streptomyces sp. Sv. ACTE SirexAA-E]	8.35866	17	6	0.643385	0.455
SACTE_5002 DNA gyrase subunit A [Streptomyces sp. Sv. ACTE SirexAA-E]	2.07824	5	2	0.643385	0.108
SACTE_5039 amino acid/polyamine/organocation transporter, APC superfamily [Streptomyces sp. Sv. ACTE SirexAA-E]	1.13636	1	1	0.643385	0.089
SACTE_0813 phosphoenolpyruvate--protein phosphotransferase [Streptomyces sp. Sv. ACTE SirexAA-E]	12.2302	8	7	0.642036	0.585
SACTE_1523 MoxR-like ATPase [Streptomyces sp. Sv. ACTE SirexAA-E]	13.1805	6	3	0.642036	0.52
SACTE_3221 aspartyl-tRNA synthetase [Streptomyces sp. Sv. ACTE SirexAA-E]	11.0744	14	6	0.642036	0.645
SACTE_3307 DNA polymerase III, beta subunit [Streptomyces sp. Sv. ACTE SirexAA-E]	9.30851	7	3	0.642036	0.468
SACTE_3327 myo-inositol-1-phosphate synthase [Streptomyces sp. Sv. ACTE SirexAA-E]	38.0556	65	11	0.642036	5.449
SACTE_3356 Cupin domain-containing protein [Streptomyces sp. Sv. ACTE SirexAA-E]	25.7143	3	2	0.640689	0.931
SACTE_3360 Uncharacterized membrane protein [Streptomyces sp. Sv. ACTE SirexAA-E]	1.99557	1	1	0.640689	0.179
SACTE_3700 tellurium resistance protein TerD [Streptomyces sp. Sv. ACTE SirexAA-E]	66.4921	95	6	0.640689	7.377
SACTE_2075 allantoicase [Streptomyces sp. Sv. ACTE SirexAA-E]	3.9267	1	1	0.639344	0.093
SACTE_5194 Polyketide synthesis cyclase [Streptomyces sp. Sv. ACTE SirexAA-E]	5.77778	1	1	0.639344	0.194
SACTE_0630 enterochelin esterase [Streptomyces sp. Sv. ACTE SirexAA-E]	4.85175	1	1	0.638002	0.145
SACTE_2552 NADH dehydrogenase [Streptomyces sp. Sv. ACTE SirexAA-E]	24.0781	30	11	0.638002	1.656
SACTE_4080 integral membrane protein [Streptomyces sp. Sv. ACTE SirexAA-E]	3	1	1	0.638002	0.389
SACTE_0506 electron transfer flavoprotein alpha subunit apoprotein [Streptomyces sp. Sv. ACTE SirexAA-E]	16.25	11	4	0.636661	1.276
SACTE_0556 Sugar kinase of the NBD/HSP70 family, may contain an N-terminal HTH domain [Streptomyces sp. Sv. ACTE SirexAA-E]	3.47395	1	1	0.636661	0.11
SACTE_4768 glutamyl-tRNA synthetase [Streptomyces sp. Sv. ACTE SirexAA-E]	7.95229	6	4	0.635323	0.322
SACTE_4880 translation initiation factor IF-2 [Streptomyces sp. Sv. ACTE SirexAA-E]	17.4551	20	8	0.635323	1.207
SACTE_0434 Lysophospholipase L1 [Streptomyces sp. Sv. ACTE SirexAA-E]	5.56962	2	2	0.633987	0.245
SACTE_0452 Acyl-CoA dehydrogenase [Streptomyces sp. Sv. ACTE SirexAA-E]	8.56643	18	4	0.633987	0.343
SACTE_1859 tellurium resistance protein TerD [Streptomyces sp. Sv. ACTE SirexAA-E]	66.4921	74	8	0.633987	13.251
SACTE_1916 xylulokinase [Streptomyces sp. Sv. ACTE SirexAA-E]	3.08008	4	1	0.633987	0.292
SACTE_3336 SSU ribosomal protein S18P [Streptomyces sp. Sv. ACTE SirexAA-E]	56.4103	9	6	0.633987	6.197
SACTE_3496 phosphoribosylaminoimidazole-succinocarboxamide synthase [Streptomyces sp. Sv. ACTE SirexAA-E]	15.2104	9	4	0.633987	0.719
SACTE_6123 Methyltransferase domain-containing protein [Streptomyces sp. Sv. ACTE SirexAA-E]	11.1538	3	2	0.633987	0.292
SACTE_1358 glucose-6-phosphate dehydrogenase assembly protein OpcA [Streptomyces sp. Sv. ACTE SirexAA-E]	27.4052	20	9	0.632653	2.548
SACTE_2853 putative hydrolase/uncharacterized protein, coenzyme F420 biosynthesis associated [Streptomyces sp. Sv. ACTE SirexAA-E]	21.2598	31	8	0.632653	1.754
SACTE_3475 adenine phosphoribosyltransferase [Streptomyces sp. Sv. ACTE SirexAA-E]	12.0419	3	2	0.632653	0.52
SACTE_4097 peptide/nickel transport system substrate-binding protein [Streptomyces sp. Sv. ACTE SirexAA-E]	13.7331	9	6	0.632653	0.655
SACTE_4296 Cell wall-active antibiotics response 4TMS YvqF [Streptomyces sp. Sv. ACTE SirexAA-E]	3.0303	2	1	0.632653	0.194
SACTE_4820 Protein of unknown function (DUF2469) [Streptomyces sp. Sv. ACTE SirexAA-E]	15.6863	6	2	0.632653	0.931
SACTE_4882 ribosome-binding factor A [Streptomyces sp. Sv. ACTE SirexAA-E]	21.3333	4	3	0.632653	0.874
SACTE_0012 Helix-turn-helix domain-containing protein [Streptomyces sp. Sv. ACTE SirexAA-E]	3.64683	1	1	0.631321	0.089
SACTE_0669 adenylosuccinate lyase [Streptomyces sp. Sv. ACTE SirexAA-E]	12.369	11	5	0.631321	0.52
SACTE_3119 UDPglucose 6-dehydrogenase [Streptomyces sp. Sv. ACTE SirexAA-E]	4.77273	2	2	0.631321	0.172
SACTE_3380 seryl-tRNA synthetase [Streptomyces sp. Sv. ACTE SirexAA-E]	13.4118	11	6	0.631321	1.081
SACTE_3954 LSU ribosomal protein L10P [Streptomyces sp. Sv. ACTE SirexAA-E]	60	46	11	0.631321	12.594
SACTE_0975 Predicted oxidoreductase [Streptomyces sp. Sv. ACTE SirexAA-E]	3.40557	1	1	0.629992	0.122
SACTE_3097 molecular chaperone DnaK [Streptomyces sp. Sv. ACTE SirexAA-E]	45.705	181	28	0.629992	11.589
SACTE_3674 2-C-methyl-D-erythritol 4-phosphate cytidylyltransferase [Streptomyces sp. Sv. ACTE SirexAA-E]	6.69291	3	1	0.629992	0.179
SACTE_4581 conserved hypothetical protein [Streptomyces sp. Sv. ACTE SirexAA-E]	49.2308	23	5	0.629992	6.499
SACTE_5212 Uncharacterized conserved protein YbjT, contains NAD(P)-binding and DUF2867 domains [Streptomyces sp. Sv. ACTE SirexAA-E]	4.30108	3	1	0.629992	0.389
SACTE_5619 isocitrate dehydrogenase [Streptomyces sp. Sv. ACTE SirexAA-E]	37.3478	110	25	0.629992	5.579
SACTE_3025 Anion-transporting ATPase, ArsA/GET3 family [Streptomyces sp. Sv. ACTE SirexAA-E]	3.57143	5	2	0.628664	0.186
SACTE_3951 LSU ribosomal protein L11P [Streptomyces sp. Sv. ACTE SirexAA-E]	37.5	25	7	0.627339	3.924
SACTE_3334 SSU ribosomal protein S6P [Streptomyces sp. Sv. ACTE SirexAA-E]	16.6667	6	2	0.626016	1.683
SACTE_3654 Predicted O-methyltransferase YrrM [Streptomyces sp. Sv. ACTE SirexAA-E]	5.40541	1	1	0.626016	0.233
SACTE_3833 iron (metal) dependent repressor, DtxR family [Streptomyces sp. Sv. ACTE SirexAA-E]	6.08696	2	1	0.626016	0.233
SACTE_4294 fumarase, class II [Streptomyces sp. Sv. ACTE SirexAA-E]	20.985	20	10	0.626016	1.512
SACTE_4548 diaminopimelate decarboxylase [Streptomyces sp. Sv. ACTE SirexAA-E]	1.72786	2	1	0.626016	0.086
SACTE_2728 Thiol-disulfide isomerase or thioredoxin [Streptomyces sp. Sv. ACTE SirexAA-E]	7.9602	4	1	0.624695	0.585
SACTE_2828 L-aspartate oxidase [Streptomyces sp. Sv. ACTE SirexAA-E]	6.77966	3	3	0.624695	0.218
SACTE_3602 Protein of unknown function (DUF1416) [Streptomyces sp. Sv. ACTE SirexAA-E]	43.1579	12	3	0.624695	3.642
SACTE_3892 fumarylacetoacetate hydrolase [Streptomyces sp. Sv. ACTE SirexAA-E]	14.6699	9	4	0.624695	0.624
SACTE_4399 Protein of unknown function (DUF3107) [Streptomyces sp. Sv. ACTE SirexAA-E]	48	29	4	0.624695	20.544
SACTE_4445 3-phosphoshikimate 1-carboxyvinyltransferase [Streptomyces sp. Sv. ACTE SirexAA-E]	1.96078	1	1	0.624695	0.096
SACTE_5350 iron complex transport system substrate-binding protein [Streptomyces sp. Sv. ACTE SirexAA-E]	10.4816	5	3	0.624695	0.438
SACTE_2129 type I restriction enzyme M protein [Streptomyces sp. Sv. ACTE SirexAA-E]	1.80587	1	1	0.623377	0.044
SACTE_4618 6-phosphofructokinase 1 [Streptomyces sp. Sv. ACTE SirexAA-E]	24.9267	37	5	0.623377	2.162
SACTE_0904 alanyl-tRNA synthetase [Streptomyces sp. Sv. ACTE SirexAA-E]	19.1226	38	15	0.62206	1.534
SACTE_1688 3-methyl-2-oxobutanoate hydroxymethyltransferase [Streptomyces sp. Sv. ACTE SirexAA-E]	5.62914	2	2	0.62206	0.389
SACTE_2172 citrate synthase [Streptomyces sp. Sv. ACTE SirexAA-E]	32.6389	110	11	0.62206	4.754
SACTE_2490 adenosylhomocysteinase [Streptomyces sp. Sv. ACTE SirexAA-E]	30.1031	88	15	0.62206	4.055
SACTE_5007 Phosphocarrier protein HPr [Streptomyces sp. Sv. ACTE SirexAA-E]	13.9785	1	1	0.62206	0.778
SACTE_2041 trigger factor [Streptomyces sp. Sv. ACTE SirexAA-E]	33.0435	49	14	0.620746	3.642
SACTE_3083 Protein of unknown function DUF2617 [Streptomyces sp. Sv. ACTE SirexAA-E]	13.2948	1	1	0.620746	0.212
SACTE_0959 uroporphyrin-III C-methyltransferase / precorrin-2 dehydrogenase / sirohydrochlorin ferrochelatase [Streptomyces sp. Sv. ACTE SirexAA-E]	2.90557	1	1	0.619433	0.116
SACTE_1997 glutamate 5-kinase [Streptomyces sp. Sv. ACTE SirexAA-E]	10.7527	5	3	0.619433	0.52
SACTE_4549 homoserine dehydrogenase [Streptomyces sp. Sv. ACTE SirexAA-E]	20.4598	16	7	0.619433	1.154
SACTE_0855 6,7-dimethyl-8-ribityllumazine synthase [Streptomyces sp. Sv. ACTE SirexAA-E]	20.4969	16	3	0.618123	1.31
SACTE_3652 conserved hypothetical protein [Streptomyces sp. Sv. ACTE SirexAA-E]	21.9512	1	1	0.618123	0.468
SACTE_4784 hydroxymethylpyrimidine/phosphomethylpyrimidine kinase [Streptomyces sp. Sv. ACTE SirexAA-E]	4.46097	2	1	0.618123	0.425
SACTE_4877 ribosome maturation factor RimP [Streptomyces sp. Sv. ACTE SirexAA-E]	16.3636	13	2	0.618123	1.154
SACTE_3600 Protein of unknown function (DUF2993) [Streptomyces sp. Sv. ACTE SirexAA-E]	14.7186	11	3	0.616815	1.031
SACTE_3812 CubicO group peptidase, beta-lactamase class C family [Streptomyces sp. Sv. ACTE SirexAA-E]	7.98969	6	3	0.616815	0.413
SACTE_4031 chaperonin GroEL [Streptomyces sp. Sv. ACTE SirexAA-E]	54.797	263	32	0.616815	39.37
SACTE_4205 cystathionine gamma-synthase [Streptomyces sp. Sv. ACTE SirexAA-E]	10.7612	6	3	0.616815	0.413
SACTE_2878 type I restriction enzyme, R subunit [Streptomyces sp. Sv. ACTE SirexAA-E]	3.90286	5	5	0.615509	0.179
SACTE_4671 aminomethyltransferase [Streptomyces sp. Sv. ACTE SirexAA-E]	11.5903	6	4	0.615509	0.624
SACTE_6447 enoyl-CoA hydratase [Streptomyces sp. Sv. ACTE SirexAA-E]	6.21469	2	2	0.615509	0.274
SACTE_0494 Acetylornithine deacetylase/Succinyl-diaminopimelate desuccinylase [Streptomyces sp. Sv. ACTE SirexAA-E]	2.86976	1	1	0.614205	0.093
SACTE_1594 Protein of unknown function (DUF3043) [Streptomyces sp. Sv. ACTE SirexAA-E]	3.51759	1	1	0.614205	0.212
SACTE_1607 pyruvate dehydrogenase E1 component [Streptomyces sp. Sv. ACTE SirexAA-E]	16.2374	20	15	0.611604	0.837
SACTE_1956 Hemolysin, contains CBS domains [Streptomyces sp. Sv. ACTE SirexAA-E]	3.73832	1	1	0.611604	0.11
SACTE_3680 cysteinyl-tRNA synthetase [Streptomyces sp. Sv. ACTE SirexAA-E]	9.24731	11	4	0.611604	0.45
SACTE_1356 transaldolase [Streptomyces sp. Sv. ACTE SirexAA-E]	32.5269	49	13	0.60901	3.507
SACTE_1476 1-(5-phosphoribosyl)-5-[(5-phosphoribosylamino)methylideneamino] imidazole-4-carboxamide isomerase [Streptomyces sp. Sv. ACTE SirexAA-E]	36.0996	25	6	0.60901	2.415
SACTE_4408 adenylyltransferase and sulfurtransferase [Streptomyces sp. Sv. ACTE SirexAA-E]	25.2551	47	8	0.60901	3.833
SACTE_1562 long-chain acyl-CoA synthetase [Streptomyces sp. Sv. ACTE SirexAA-E]	6.18729	6	3	0.607717	0.241
SACTE_2998 anti-sigma B factor antagonist [Streptomyces sp. Sv. ACTE SirexAA-E]	17.9487	13	3	0.607717	2.162
SACTE_3075 Protein of unknown function (DUF3151) [Streptomyces sp. Sv. ACTE SirexAA-E]	20.438	3	2	0.606426	0.995
SACTE_5208 3-oxoacyl-[acyl-carrier protein] reductase [Streptomyces sp. Sv. ACTE SirexAA-E]	15.261	4	3	0.606426	0.585
SACTE_2720 3-octaprenyl-4hydroxybenzoate decarboxylase [Streptomyces sp. Sv. ACTE SirexAA-E]	5.7732	6	3	0.605136	0.292
SACTE_2846 dihydroneopterin aldolase [Streptomyces sp. Sv. ACTE SirexAA-E]	5.88235	1	1	0.605136	0
SACTE_3715 cold-shock DNA-binding protein family [Streptomyces sp. Sv. ACTE SirexAA-E]	45.5882	22	3	0.605136	9
SACTE_3867 de-hypoxanthine futalosine cyclase [Streptomyces sp. Sv. ACTE SirexAA-E]	2.75689	1	1	0.605136	0.11
SACTE_5079 Formylglycine-generating enzyme, required for sulfatase activity, contains SUMF1/FGE domain [Streptomyces sp. Sv. ACTE SirexAA-E]	3.59955	3	3	0.605136	0.124
SACTE_0213 probable F420-dependent oxidoreductase, MSMEG_4141 family [Streptomyces sp. Sv. ACTE SirexAA-E]	6.08108	13	2	0.603849	0.54
SACTE_1982 EDD domain protein, DegV family [Streptomyces sp. Sv. ACTE SirexAA-E]	2.84698	2	1	0.603849	0.425
SACTE_2237 acetolactate synthase-1/2/3 large subunit [Streptomyces sp. Sv. ACTE SirexAA-E]	5.11883	2	2	0.603849	0.16
SACTE_3843 TIGR03083 family protein [Streptomyces sp. Sv. ACTE SirexAA-E]	1.48515	2	1	0.603849	0.101
SACTE_4383 ATP-binding protein involved in chromosome partitioning [Streptomyces sp. Sv. ACTE SirexAA-E]	9.54907	6	3	0.603849	0.389
SACTE_0908 small subunit ribosomal protein S4 [Streptomyces sp. Sv. ACTE SirexAA-E]	30.8824	35	10	0.602564	5.31
SACTE_1263 Uncharacterized conserved protein YloU, alkaline shock protein (Asp23) family [Streptomyces sp. Sv. ACTE SirexAA-E]	6.09756	2	1	0.602564	0.194
SACTE_1509 hypothetical protein [Streptomyces sp. Sv. ACTE SirexAA-E]	4.1841	1	1	0.602564	0.166
SACTE_1951 GTP-binding protein Era [Streptomyces sp. Sv. ACTE SirexAA-E]	12.7726	8	4	0.602564	0.551
SACTE_3088 ATP-dependent Clp protease ATP-binding subunit ClpB [Streptomyces sp. Sv. ACTE SirexAA-E]	15.7044	31	10	0.602564	1.031
SACTE_3493 phosphoribosylamine--glycine ligase [Streptomyces sp. Sv. ACTE SirexAA-E]	15.8273	10	7	0.602564	0.957
SACTE_0337 Predicted NTP pyrophosphohydrolase, NUDIX family [Streptomyces sp. Sv. ACTE SirexAA-E]	4.16667	2	1	0.601281	0.233
SACTE_1258 3-oxoacyl-[acyl-carrier protein] reductase [Streptomyces sp. Sv. ACTE SirexAA-E]	11.9522	4	3	0.601281	0.931
SACTE_1535 5,10-methylenetetrahydrofolate reductase (NAD(P)) [Streptomyces sp. Sv. ACTE SirexAA-E]	4.13793	1	1	0.601281	0.145
SACTE_2480 two-component system, OmpR family, response regulator MtrA [Streptomyces sp. Sv. ACTE SirexAA-E]	8.44444	9	2	0.601281	0.638
SACTE_3985 SSU ribosomal protein S5P [Streptomyces sp. Sv. ACTE SirexAA-E]	46	56	8	0.601281	7.377
SACTE_5544 transcriptional regulator [Streptomyces sp. Sv. ACTE SirexAA-E]	15.0685	1	1	0.601281	0.233
SACTE_0659 biotin synthase [Streptomyces sp. Sv. ACTE SirexAA-E]	2.80612	2	1	0.6	0.145
SACTE_2801 dihydroxy-acid dehydratase [Streptomyces sp. Sv. ACTE SirexAA-E]	31.4935	43	17	0.598721	3.354
SACTE_3335 single-strand binding protein [Streptomyces sp. Sv. ACTE SirexAA-E]	13.8614	10	3	0.598721	2.162
SACTE_4066 isobutyryl-CoA mutase small subunit [Streptomyces sp. Sv. ACTE SirexAA-E]	4.37956	9	1	0.598721	0.389
SACTE_1551 two component transcriptional regulator, LuxR family [Streptomyces sp. Sv. ACTE SirexAA-E]	5.15021	1	1	0.597444	0.145
SACTE_1791 dinuclear metal center protein, YbgI/SA1388 family [Streptomyces sp. Sv. ACTE SirexAA-E]	3.95683	2	1	0.597444	0.145
SACTE_3101 hypothetical protein [Streptomyces sp. Sv. ACTE SirexAA-E]	7.83133	1	1	0.597444	0.233
SACTE_3609 D-tyrosyl-tRNA(Tyr) deacylase [Streptomyces sp. Sv. ACTE SirexAA-E]	12.1951	1	1	0.597444	0.292
SACTE_0886 dihydroorotate oxidase A [Streptomyces sp. Sv. ACTE SirexAA-E]	5.14905	2	2	0.596169	0.274
SACTE_0926 pyridoxal phosphate synthase yaaD subunit [Streptomyces sp. Sv. ACTE SirexAA-E]	28.6184	16	10	0.596169	1.994
SACTE_2577 conserved hypothetical protein [Streptomyces sp. Sv. ACTE SirexAA-E]	3.65449	1	1	0.596169	0.105
SACTE_4591 acetyl-CoA C-acetyltransferase [Streptomyces sp. Sv. ACTE SirexAA-E]	31.75	53	10	0.596169	4.179
SACTE_4814 large subunit ribosomal protein L19 [Streptomyces sp. Sv. ACTE SirexAA-E]	42.2414	18	4	0.596169	2.728
SACTE_6093 sporulation-control protein [Streptomyces sp. Sv. ACTE SirexAA-E]	7.18563	3	2	0.596169	0.468
SACTE_1337 2,3,4,5-tetrahydropyridine-2-carboxylate N-succinyltransferase [Streptomyces sp. Sv. ACTE SirexAA-E]	21.988	19	6	0.594896	1.976
SACTE_2388 Molybdopterin converting factor, small subunit [Streptomyces sp. Sv. ACTE SirexAA-E]	16.3043	9	2	0.594896	1.371
SACTE_2556 enolase [Streptomyces sp. Sv. ACTE SirexAA-E]	34.3458	87	12	0.594896	4.484
SACTE_4431 Nucleoside-diphosphate-sugar epimerase [Streptomyces sp. Sv. ACTE SirexAA-E]	3.68421	2	1	0.594896	0.11
SACTE_2431 malate dehydrogenase (oxaloacetate-decarboxylating) [Streptomyces sp. Sv. ACTE SirexAA-E]	20.7547	11	8	0.593625	1.346
SACTE_4885 riboflavin kinase / FMN adenylyltransferase [Streptomyces sp. Sv. ACTE SirexAA-E]	2.83912	1	1	0.593625	0.179
SACTE_0110 lipoprotein [Streptomyces sp. Sv. ACTE SirexAA-E]	13.4615	6	4	0.592357	1.054
SACTE_1560 Polyketide cyclase / dehydrase and lipid transport [Streptomyces sp. Sv. ACTE SirexAA-E]	36.2416	13	6	0.592357	2.511
SACTE_1632 Predicted oxidoreductase [Streptomyces sp. Sv. ACTE SirexAA-E]	12.4113	5	3	0.592357	0.468
SACTE_2039 ATP-dependent Clp protease, protease subunit [Streptomyces sp. Sv. ACTE SirexAA-E]	12.069	29	3	0.592357	2.831
SACTE_3193 TrkA domain protein [Streptomyces sp. Sv. ACTE SirexAA-E]	3.84615	1	1	0.59109	0.233
SACTE_3987 LSU ribosomal protein L15P [Streptomyces sp. Sv. ACTE SirexAA-E]	21.8543	5	3	0.59109	1.783
SACTE_4745 iron complex transport system substrate-binding protein [Streptomyces sp. Sv. ACTE SirexAA-E]	35.1585	65	13	0.589825	6.305
SACTE_3280 FHA domain-containing protein [Streptomyces sp. Sv. ACTE SirexAA-E]	8.13953	2	1	0.588562	0.259
SACTE_5940 conserved hypothetical protein [Streptomyces sp. Sv. ACTE SirexAA-E]	8.1761	5	2	0.588562	0.585
SACTE_0892 pyrimidine operon attenuation protein / uracil phosphoribosyltransferase [Streptomyces sp. Sv. ACTE SirexAA-E]	11.3402	2	2	0.587302	0.389
SACTE_1507 YggT family protein [Streptomyces sp. Sv. ACTE SirexAA-E]	6.12245	1	1	0.587302	0.468
SACTE_2553 exopolyphosphatase / guanosine-5'-triphosphate,3'-diphosphate pyrophosphatase [Streptomyces sp. Sv. ACTE SirexAA-E]	5.04732	3	2	0.587302	0.274
SACTE_4791 uncharacterized protein [Streptomyces sp. Sv. ACTE SirexAA-E]	13.4328	2	2	0.587302	0.425
SACTE_2279 oligoribonuclease [Streptomyces sp. Sv. ACTE SirexAA-E]	14.9254	5	3	0.586043	0.995
SACTE_3288 para-aminobenzoate synthetase component 2 [Streptomyces sp. Sv. ACTE SirexAA-E]	4.71698	1	1	0.586043	0.334
SACTE_0854 phosphoribosyl-ATP pyrophosphatase [Streptomyces sp. Sv. ACTE SirexAA-E]	7.77778	1	1	0.584786	0.389
SACTE_3381 prephenate dehydratase [Streptomyces sp. Sv. ACTE SirexAA-E]	7.07395	3	2	0.584786	0.292
SACTE_4002 phosphoglucosamine mutase [Streptomyces sp. Sv. ACTE SirexAA-E]	5.30973	3	2	0.584786	0.179
SACTE_4616 acetate kinase [Streptomyces sp. Sv. ACTE SirexAA-E]	7.82396	4	3	0.584786	0.28
SACTE_0727 hypothetical protein [Streptomyces sp. Sv. ACTE SirexAA-E]	28.483	14	7	0.583531	1.738
SACTE_2243 MinD-like ATPase involved in chromosome partitioning or flagellar assembly [Streptomyces sp. Sv. ACTE SirexAA-E]	3.43915	1	1	0.583531	0.116
SACTE_3107 hypothetical protein [Streptomyces sp. Sv. ACTE SirexAA-E]	26.1905	3	2	0.583531	0.668
SACTE_1553 1-acyl-sn-glycerol-3-phosphate acyltransferase [Streptomyces sp. Sv. ACTE SirexAA-E]	3.96825	1	1	0.582278	0.129
SACTE_4696 DNA ligase (NAD+) [Streptomyces sp. Sv. ACTE SirexAA-E]	4.91803	4	4	0.582278	0.202
SACTE_0806 zinc-ribbon domain-containing protein [Streptomyces sp. Sv. ACTE SirexAA-E]	14.4487	11	3	0.581028	0.848
SACTE_2614 TatD DNase family protein [Streptomyces sp. Sv. ACTE SirexAA-E]	2.43056	1	1	0.581028	0.129
SACTE_3332 Lipid II:glycine glycyltransferase (Peptidoglycan interpeptide bridge formation enzyme) [Streptomyces sp. Sv. ACTE SirexAA-E]	6.72043	7	3	0.581028	0.445
SACTE_4089 tryptophanyl-tRNA synthetase [Streptomyces sp. Sv. ACTE SirexAA-E]	20.178	7	6	0.579779	1.154
SACTE_6479 NAD(P)-dependent dehydrogenase, short-chain alcohol dehydrogenase family [Streptomyces sp. Sv. ACTE SirexAA-E]	5.09804	2	1	0.579779	0.194
SACTE_2036 valyl-tRNA synthetase [Streptomyces sp. Sv. ACTE SirexAA-E]	17.6871	27	13	0.578532	0.874
SACTE_2379 XTP/dITP diphosphohydrolase [Streptomyces sp. Sv. ACTE SirexAA-E]	8.5	3	2	0.578532	0.52
SACTE_2585 ribose-phosphate pyrophosphokinase [Streptomyces sp. Sv. ACTE SirexAA-E]	11.6923	13	4	0.578532	0.668
SACTE_0880 methionine adenosyltransferase [Streptomyces sp. Sv. ACTE SirexAA-E]	19.9005	24	8	0.577287	1.291
SACTE_1204 CTP synthase [Streptomyces sp. Sv. ACTE SirexAA-E]	11.8705	12	6	0.577287	0.63
SACTE_0612 Helicase conserved C-terminal domain-containing protein [Streptomyces sp. Sv. ACTE SirexAA-E]	1.05018	1	1	0.576044	0.051
SACTE_2187 regulatory protein, luxR family [Streptomyces sp. Sv. ACTE SirexAA-E]	9.14454	2	2	0.576044	0.222
SACTE_3044 molecular chaperone HtpG [Streptomyces sp. Sv. ACTE SirexAA-E]	12.5392	11	8	0.576044	0.748
SACTE_3444 Uncharacterized conserved protein YbjT, contains NAD(P)-binding and DUF2867 domains [Streptomyces sp. Sv. ACTE SirexAA-E]	5.51181	3	1	0.576044	0.311
SACTE_4915 4-hydroxy-tetrahydrodipicolinate synthase [Streptomyces sp. Sv. ACTE SirexAA-E]	11.7057	8	3	0.576044	0.668
SACTE_1201 alanine dehydrogenase [Streptomyces sp. Sv. ACTE SirexAA-E]	32.3529	111	10	0.574803	7.799
SACTE_2035 dihydrofolate synthase / folylpolyglutamate synthase [Streptomyces sp. Sv. ACTE SirexAA-E]	9.86193	4	4	0.574803	0.407
SACTE_5242 D-xylose transport system permease protein [Streptomyces sp. Sv. ACTE SirexAA-E]	5.64706	10	2	0.574803	0.778
SACTE_5339 adenylylsulfate kinase [Streptomyces sp. Sv. ACTE SirexAA-E]	7.18232	10	1	0.574803	0.585
SACTE_5482 Aldo/keto reductase [Streptomyces sp. Sv. ACTE SirexAA-E]	12.5899	6	2	0.574803	0.292
SACTE_1537 conserved hypothetical protein [Streptomyces sp. Sv. ACTE SirexAA-E]	10.7438	11	1	0.573564	0.931
SACTE_4160 phage shock protein C (PspC) family protein [Streptomyces sp. Sv. ACTE SirexAA-E]	16.4179	2	1	0.573564	0.585
SACTE_3219 methionyl-tRNA synthetase [Streptomyces sp. Sv. ACTE SirexAA-E]	24.5318	36	13	0.572327	2.06
SACTE_4123 methylmalonyl-CoA mutase [Streptomyces sp. Sv. ACTE SirexAA-E]	22.6236	28	10	0.571092	2.29
SACTE_5288 peptide-methionine (R)-S-oxide reductase [Streptomyces sp. Sv. ACTE SirexAA-E]	17.037	2	2	0.571092	0.585
SACTE_1573 anthranilate phosphoribosyltransferase [Streptomyces sp. Sv. ACTE SirexAA-E]	16.9492	7	5	0.568627	0.585
SACTE_2375 peroxiredoxin Q/BCP [Streptomyces sp. Sv. ACTE SirexAA-E]	14.1935	4	3	0.568627	1.154
SACTE_3371 Luciferase-like monooxygenase [Streptomyces sp. Sv. ACTE SirexAA-E]	10.5611	4	3	0.568627	0.438
SACTE_3595 transcriptional regulator, LacI family [Streptomyces sp. Sv. ACTE SirexAA-E]	4.32277	4	2	0.568627	0.233
SACTE_3974 SSU ribosomal protein S3P [Streptomyces sp. Sv. ACTE SirexAA-E]	20.8633	27	6	0.568627	1.783
SACTE_4610 putative thioredoxin [Streptomyces sp. Sv. ACTE SirexAA-E]	18.5759	12	6	0.568627	1.371
SACTE_1848 conserved hypothetical protein [Streptomyces sp. Sv. ACTE SirexAA-E]	8.75274	7	3	0.567398	0.334
SACTE_3385 protein SCO1/2 [Streptomyces sp. Sv. ACTE SirexAA-E]	8.6758	2	2	0.567398	0.52
SACTE_3936 hypothetical protein [Streptomyces sp. Sv. ACTE SirexAA-E]	47.5309	23	8	0.567398	9
SACTE_1479 imidazoleglycerol-phosphate dehydratase [Streptomyces sp. Sv. ACTE SirexAA-E]	4.56853	2	1	0.566171	0.233
SACTE_3716 chaperonin GroEL [Streptomyces sp. Sv. ACTE SirexAA-E]	52.2222	345	28	0.566171	44.316
SACTE_4718 delta-1-pyrroline-5-carboxylate dehydrogenase [Streptomyces sp. Sv. ACTE SirexAA-E]	5.15654	3	3	0.566171	0.28
SACTE_6230 thioredoxin [Streptomyces sp. Sv. ACTE SirexAA-E]	15.5039	4	2	0.566171	0.668
SACTE_1505 Isoleucyl-tRNA synthetase [Streptomyces sp. Sv. ACTE SirexAA-E]	4.67112	10	5	0.564945	0.298
SACTE_1938 conserved hypothetical protein [Streptomyces sp. Sv. ACTE SirexAA-E]	14.4928	1	1	0.564945	1.154
SACTE_4554 LSU ribosomal protein L31P [Streptomyces sp. Sv. ACTE SirexAA-E]	37.8378	4	3	0.564945	2.981
SACTE_4727 3-isopropylmalate dehydrogenase [Streptomyces sp. Sv. ACTE SirexAA-E]	20.7493	49	6	0.564945	1.955
SACTE_4724 MoxR-like ATPase [Streptomyces sp. Sv. ACTE SirexAA-E]	3.24324	2	1	0.563722	0.202
SACTE_3047 Dipeptidyl aminopeptidase/acylaminoacyl peptidase [Streptomyces sp. Sv. ACTE SirexAA-E]	13.12	13	7	0.5625	0.778
SACTE_3052 aspartate kinase [Streptomyces sp. Sv. ACTE SirexAA-E]	20.331	46	10	0.5625	2.981
SACTE_3078 fructose-bisphosphate aldolase [Streptomyces sp. Sv. ACTE SirexAA-E]	15.5882	23	7	0.56128	2.384
SACTE_4750 Thioredoxin reductase [Streptomyces sp. Sv. ACTE SirexAA-E]	7.97721	5	3	0.56128	0.413
SACTE_0077 rsbT co-antagonist protein RsbR [Streptomyces sp. Sv. ACTE SirexAA-E]	11.3879	7	3	0.560062	0.624
SACTE_3704 Carbohydrate binding module (family 6) [Streptomyces sp. Sv. ACTE SirexAA-E]	10.625	3	3	0.560062	0.638
SACTE_2827 nicotinate-nucleotide pyrophosphorylase [carboxylating] [Streptomyces sp. Sv. ACTE SirexAA-E]	12.2093	8	5	0.558846	1.254
SACTE_4550 L-threonine synthase [Streptomyces sp. Sv. ACTE SirexAA-E]	32.5843	47	11	0.558846	3.217
SACTE_4792 LSU ribosomal protein L32P [Streptomyces sp. Sv. ACTE SirexAA-E]	43.8596	5	2	0.558846	9
SACTE_1081 tRNA (adenine-58-N(1)-) methyltransferase [Streptomyces sp. Sv. ACTE SirexAA-E]	6.29139	2	2	0.557632	0.245
SACTE_2002 dTDP-4-dehydrorhamnose 3,5-epimerase [Streptomyces sp. Sv. ACTE SirexAA-E]	13.0653	4	2	0.557632	0.701
SACTE_2389 Proteasome lid subunit RPN8/RPN11, contains Jab1/MPN metalloenzyme (JAMM) motif [Streptomyces sp. Sv. ACTE SirexAA-E]	13.1034	1	1	0.557632	0.389
SACTE_3096 molecular chaperone GrpE [Streptomyces sp. Sv. ACTE SirexAA-E]	16.6667	17	3	0.557632	1.424
SACTE_3677 peptide/nickel transport system substrate-binding protein [Streptomyces sp. Sv. ACTE SirexAA-E]	4.38247	3	2	0.55642	0.155
SACTE_4038 inosine-5'-monophosphate dehydrogenase [Streptomyces sp. Sv. ACTE SirexAA-E]	45.6	92	20	0.55642	9.798
SACTE_5192 Clp amino terminal domain-containing protein, pathogenicity island component [Streptomyces sp. Sv. ACTE SirexAA-E]	12.8755	7	3	0.55642	0.931
SACTE_4073 succinyl-CoA synthetase (ADP-forming) alpha subunit [Streptomyces sp. Sv. ACTE SirexAA-E]	56.1224	262	14	0.55521	157.489
SACTE_5600 conserved hypothetical protein [Streptomyces sp. Sv. ACTE SirexAA-E]	4.16667	3	1	0.55521	0.778
SACTE_4206 DNA-binding transcriptional regulator, MarR family [Streptomyces sp. Sv. ACTE SirexAA-E]	6.81818	3	1	0.554002	0.212
SACTE_0983 glutamate N-acetyltransferase [Streptomyces sp. Sv. ACTE SirexAA-E]	15.3646	10	5	0.552795	1.081
SACTE_2493 phospho-glucose isomerase C-terminal SIS domain-containing protein [Streptomyces sp. Sv. ACTE SirexAA-E]	3.22581	6	1	0.552795	0.389
SACTE_2789 DNA binding domain-containing protein, excisionase family [Streptomyces sp. Sv. ACTE SirexAA-E]	15.7143	2	1	0.552795	0.585
SACTE_3666 phosphoglycerate mutase [Streptomyces sp. Sv. ACTE SirexAA-E]	34.3874	35	8	0.552795	3.642
SACTE_3608 hypothetical protein [Streptomyces sp. Sv. ACTE SirexAA-E]	15.2648	6	4	0.55159	0.624
SACTE_6232 2,5-diketo-D-gluconate reductase A [Streptomyces sp. Sv. ACTE SirexAA-E]	2.54545	1	1	0.55159	0.136
SACTE_2418 conserved hypothetical protein [Streptomyces sp. Sv. ACTE SirexAA-E]	2.65849	1	1	0.550388	0.077
SACTE_0548 Predicted oxidoreductase [Streptomyces sp. Sv. ACTE SirexAA-E]	20.7951	37	5	0.549187	2.162
SACTE_3319 thioredoxin reductase (NADPH) [Streptomyces sp. Sv. ACTE SirexAA-E]	27.2446	14	7	0.549187	1.448
SACTE_0980 transcriptional regulator, ArgR family [Streptomyces sp. Sv. ACTE SirexAA-E]	3.93258	1	1	0.547988	0.212
SACTE_2880 type I restriction enzyme M protein [Streptomyces sp. Sv. ACTE SirexAA-E]	2.16963	1	1	0.547988	0.075
SACTE_3028 hypothetical protein [Streptomyces sp. Sv. ACTE SirexAA-E]	25.7669	6	5	0.547988	1.276
SACTE_3086 Putative sensory transduction regulator [Streptomyces sp. Sv. ACTE SirexAA-E]	26.8817	17	5	0.547988	3.642
SACTE_3835 ABC-2 type transport system permease protein [Streptomyces sp. Sv. ACTE SirexAA-E]	1.82815	1	1	0.547988	0.212
SACTE_4473 Two-component sensor histidine kinase, contains HisKA and HATPase domains [Streptomyces sp. Sv. ACTE SirexAA-E]	3.48361	3	2	0.547988	0.15
SACTE_5044 erythromycin esterase [Streptomyces sp. Sv. ACTE SirexAA-E]	3.99002	2	2	0.547988	0.141
SACTE_1423 DNA polymerase I [Streptomyces sp. Sv. ACTE SirexAA-E]	3.32226	7	2	0.54679	0.136
SACTE_1815 Methyltransferase domain-containing protein [Streptomyces sp. Sv. ACTE SirexAA-E]	4.93827	1	1	0.54679	0.136
SACTE_3306 6-phosphogluconate dehydrogenase (decarboxylating) [Streptomyces sp. Sv. ACTE SirexAA-E]	37.6712	31	12	0.54679	5.952
SACTE_2850 cell division protease FtsH [Streptomyces sp. Sv. ACTE SirexAA-E]	21.8978	37	16	0.545595	1.766
SACTE_6224 iron(II)-dependent oxidoreductase [Streptomyces sp. Sv. ACTE SirexAA-E]	2.68456	1	1	0.545595	0.096
SACTE_4072 succinyl-CoA synthetase (ADP-forming) beta subunit [Streptomyces sp. Sv. ACTE SirexAA-E]	38.9313	116	16	0.544402	10.007
SACTE_1203 ADP-ribose pyrophosphatase [Streptomyces sp. Sv. ACTE SirexAA-E]	12.0192	5	2	0.54321	0.585
SACTE_4701 aspartyl/glutamyl-tRNA(Asn/Gln) amidotransferase subunit B [Streptomyces sp. Sv. ACTE SirexAA-E]	22.9084	23	9	0.54321	1.371
SACTE_0982 N-acetylglutamate kinase [Streptomyces sp. Sv. ACTE SirexAA-E]	6.84039	3	2	0.54202	0.468
SACTE_2196 hypothetical protein [Streptomyces sp. Sv. ACTE SirexAA-E]	19.2837	13	6	0.54202	0.823
SACTE_2717 4-hydroxy-3-polyprenylbenzoate decarboxylase [Streptomyces sp. Sv. ACTE SirexAA-E]	7.52212	2	2	0.54202	0.425
SACTE_3055 hypothetical protein [Streptomyces sp. Sv. ACTE SirexAA-E]	44.1441	12	4	0.540832	9
SACTE_1348 Iron-regulated ABC transporter membrane component SufB [Streptomyces sp. Sv. ACTE SirexAA-E]	14.1649	23	6	0.539646	1.096
SACTE_2753 conserved hypothetical protein [Streptomyces sp. Sv. ACTE SirexAA-E]	15.6489	8	4	0.539646	1.054
SACTE_5109 probable F420-dependent oxidoreductase, Rv1855c family [Streptomyces sp. Sv. ACTE SirexAA-E]	15.6352	15	5	0.539646	1.069
SACTE_5240 D-xylose transport system substrate-binding protein [Streptomyces sp. Sv. ACTE SirexAA-E]	59.8916	199	21	0.539646	58.255
SACTE_3673 transcriptional regulator, CarD family [Streptomyces sp. Sv. ACTE SirexAA-E]	8.75	2	2	0.538462	0.468
SACTE_4575 cob(I)alamin adenosyltransferase [Streptomyces sp. Sv. ACTE SirexAA-E]	7.36842	1	1	0.538462	0.259
SACTE_1619 L-glutamine synthetase [Streptomyces sp. Sv. ACTE SirexAA-E]	19.6162	40	8	0.536098	3.642
SACTE_2249 hypothetical protein [Streptomyces sp. Sv. ACTE SirexAA-E]	0.657895	1	1	0.536098	0.043
SACTE_5197 transcriptional regulator, TetR family [Streptomyces sp. Sv. ACTE SirexAA-E]	4.0293	1	1	0.536098	0.179
SACTE_0628 MbtH protein [Streptomyces sp. Sv. ACTE SirexAA-E]	17.1429	1	1	0.532567	0.585
SACTE_1548 3-deoxy-D-arabinoheptulosonate-7-phosphate synthase [Streptomyces sp. Sv. ACTE SirexAA-E]	19.1964	21	8	0.532567	1.102
SACTE_2542 cystathionine beta-synthase [Streptomyces sp. Sv. ACTE SirexAA-E]	9.63597	8	4	0.532567	0.65
SACTE_2560 XTP/dITP diphosphohydrolase [Streptomyces sp. Sv. ACTE SirexAA-E]	5.79268	1	1	0.532567	0.122
SACTE_4078 phosphoribosylaminoimidazolecarboxamide formyltransferase / IMP cyclohydrolase [Streptomyces sp. Sv. ACTE SirexAA-E]	17.4081	26	9	0.532567	1.754
SACTE_0741 amino acid adenylation domain-containing protein [Streptomyces sp. Sv. ACTE SirexAA-E]	7.91946	20	12	0.531394	0.286
SACTE_4767 2-keto-4-pentenoate hydratase/2-oxohepta-3-ene-1,7-dioic acid hydratase (catechol pathway) [Streptomyces sp. Sv. ACTE SirexAA-E]	3.44828	14	1	0.531394	0.778
SACTE_5732 Aldo/keto reductase [Streptomyces sp. Sv. ACTE SirexAA-E]	32.0144	35	9	0.531394	3.642
SACTE_2197 Dephospho-CoA kinase [Streptomyces sp. Sv. ACTE SirexAA-E]	5.91398	5	1	0.530222	0.194
SACTE_2784 RNA polymerase sigma-70 factor, ECF subfamily [Streptomyces sp. Sv. ACTE SirexAA-E]	4.65116	1	1	0.527884	0.129
SACTE_3948 L-aspartate aminotransferase apoenzyme [Streptomyces sp. Sv. ACTE SirexAA-E]	19.3627	27	5	0.527884	1.637
SACTE_0965 D-methionine transport system ATP-binding protein [Streptomyces sp. Sv. ACTE SirexAA-E]	3.08989	1	1	0.526718	0.122
SACTE_1187 1-acyl-sn-glycerol-3-phosphate acyltransferase [Streptomyces sp. Sv. ACTE SirexAA-E]	7.33945	1	1	0.526718	0.166
SACTE_4178 dihydrolipoamide dehydrogenase [Streptomyces sp. Sv. ACTE SirexAA-E]	3.54906	2	2	0.526718	0.259
SACTE_4916 ribonuclease J [Streptomyces sp. Sv. ACTE SirexAA-E]	19.9643	71	11	0.526718	1.88
SACTE_4371 hypothetical protein [Streptomyces sp. Sv. ACTE SirexAA-E]	11.8774	3	2	0.525553	0.425
SACTE_1368 phosphoglycerate kinase [Streptomyces sp. Sv. ACTE SirexAA-E]	39.206	38	12	0.52439	3.806
SACTE_3067 Adenylosuccinate synthetase [Streptomyces sp. Sv. ACTE SirexAA-E]	25.7611	38	10	0.52207	2.631
SACTE_4076 conserved hypothetical protein [Streptomyces sp. Sv. ACTE SirexAA-E]	9.42761	3	2	0.52207	0.359
SACTE_3946 UDP-N-acetylmuramate dehydrogenase [Streptomyces sp. Sv. ACTE SirexAA-E]	4.46927	1	1	0.520913	0.122
SACTE_4436 hypothetical protein [Streptomyces sp. Sv. ACTE SirexAA-E]	28.8577	57	27	0.520913	2.162
SACTE_4967 ribonucleoside-diphosphate reductase class II [Streptomyces sp. Sv. ACTE SirexAA-E]	16.9928	38	13	0.520913	1.121
SACTE_3537 Predicted oxidoreductase [Streptomyces sp. Sv. ACTE SirexAA-E]	27.707	28	10	0.519757	4.412
SACTE_4052 GMP synthase (glutamine-hydrolyzing) [Streptomyces sp. Sv. ACTE SirexAA-E]	20.3774	27	9	0.519757	1.783
SACTE_1192 conserved hypothetical protein [Streptomyces sp. Sv. ACTE SirexAA-E]	10.4265	1	1	0.518603	0.259
SACTE_4509 2-oxoglutarate dehydrogenase E1 component [Streptomyces sp. Sv. ACTE SirexAA-E]	16.6406	71	20	0.518603	1.332
SACTE_4669 serine hydroxymethyltransferase [Streptomyces sp. Sv. ACTE SirexAA-E]	22.9117	30	9	0.518603	1.721
SACTE_0500 Nucleoside-diphosphate-sugar epimerase [Streptomyces sp. Sv. ACTE SirexAA-E]	13.7931	8	4	0.515152	0.931
SACTE_4873 prolyl-tRNA synthetase [Streptomyces sp. Sv. ACTE SirexAA-E]	10.2473	9	5	0.514005	0.453
SACTE_0661 dethiobiotin synthetase [Streptomyces sp. Sv. ACTE SirexAA-E]	10.4803	1	1	0.512859	0.212
SACTE_3986 LSU ribosomal protein L30P [Streptomyces sp. Sv. ACTE SirexAA-E]	10	2	1	0.512859	0.585
SACTE_0131 methionyl aminopeptidase [Streptomyces sp. Sv. ACTE SirexAA-E]	10	13	2	0.511716	1.31
SACTE_1460 Protein-disulfide isomerase [Streptomyces sp. Sv. ACTE SirexAA-E]	4.7619	1	1	0.511716	0.145
SACTE_4426 Stress response protein SCP2 [Streptomyces sp. Sv. ACTE SirexAA-E]	5.44465	5	3	0.508296	0.369
SACTE_5883 Methyltransferase domain-containing protein [Streptomyces sp. Sv. ACTE SirexAA-E]	4.43686	1	1	0.508296	0.136
SACTE_1347 Fe-S cluster assembly protein SufD [Streptomyces sp. Sv. ACTE SirexAA-E]	13.9949	10	4	0.507159	0.492
SACTE_2537 conserved hypothetical protein [Streptomyces sp. Sv. ACTE SirexAA-E]	12.0968	4	2	0.507159	0.778
SACTE_4291 Membrane carboxypeptidase (penicillin-binding protein) [Streptomyces sp. Sv. ACTE SirexAA-E]	1.62822	1	1	0.507159	0.059
SACTE_1942 zinc transport system ATP-binding protein [Streptomyces sp. Sv. ACTE SirexAA-E]	11.6279	7	3	0.506024	0.638
SACTE_3895 heptaprenyl diphosphate synthase [Streptomyces sp. Sv. ACTE SirexAA-E]	3.57143	2	1	0.506024	0.245
SACTE_4417 mycoredoxin [Streptomyces sp. Sv. ACTE SirexAA-E]	35	6	1	0.506024	3.642
SACTE_4864 hypothetical protein [Streptomyces sp. Sv. ACTE SirexAA-E]	2.77778	2	2	0.506024	0.103
SACTE_1375 Excinuclease ABC subunit A [Streptomyces sp. Sv. ACTE SirexAA-E]	2.38569	3	3	0.504891	0.118
SACTE_1974 small subunit ribosomal protein S20 [Streptomyces sp. Sv. ACTE SirexAA-E]	26.1364	5	4	0.503759	5.31
SACTE_0968 Acetyltransferase (GNAT) family protein [Streptomyces sp. Sv. ACTE SirexAA-E]	19.7605	8	4	0.50263	0.931
SACTE_2200 ATP-grasp domain-containing protein [Streptomyces sp. Sv. ACTE SirexAA-E]	10.9524	11	5	0.50263	0.859
SACTE_4088 ornithine--oxo-acid transaminase [Streptomyces sp. Sv. ACTE SirexAA-E]	2.24439	8	1	0.50263	0.274
SACTE_3229 Thiol-disulfide isomerase or thioredoxin [Streptomyces sp. Sv. ACTE SirexAA-E]	12.0066	17	6	0.501502	0.874
SACTE_3769 conserved hypothetical protein [Streptomyces sp. Sv. ACTE SirexAA-E]	5.61404	3	2	0.501502	0.334
SACTE_5439 fatty-acyl-CoA synthase [Streptomyces sp. Sv. ACTE SirexAA-E]	1.49254	1	1	0.501502	0.07
SACTE_1412 Methyltransferase domain-containing protein [Streptomyces sp. Sv. ACTE SirexAA-E]	17.5214	3	2	0.500375	0.334
SACTE_4427 Uncharacterized conserved protein, AIM24 family [Streptomyces sp. Sv. ACTE SirexAA-E]	12.7753	3	2	0.500375	0.52
SACTE_4817 signal peptidase I [Streptomyces sp. Sv. ACTE SirexAA-E]	5.70571	6	2	0.500375	0.438
SACTE_1328 Stress response protein SCP2 [Streptomyces sp. Sv. ACTE SirexAA-E]	33.4975	23	11	0.49925	2.008
SACTE_3386 Uncharacterized protein YcnI [Streptomyces sp. Sv. ACTE SirexAA-E]	21.3115	23	6	0.49925	3.642
SACTE_0622 6-phosphofructokinase [Streptomyces sp. Sv. ACTE SirexAA-E]	22.8739	13	6	0.498127	1.462
SACTE_0874 transcriptional regulator [Streptomyces sp. Sv. ACTE SirexAA-E]	6.76471	2	2	0.497006	0.274
SACTE_0800 glycine dehydrogenase [Streptomyces sp. Sv. ACTE SirexAA-E]	11.9667	16	9	0.495886	0.756
SACTE_0493 geranylgeranyl reductase family [Streptomyces sp. Sv. ACTE SirexAA-E]	1.97044	2	1	0.494768	0.077
SACTE_4590 methylmalonyl-CoA epimerase /ethylmalonyl-CoA epimerase [Streptomyces sp. Sv. ACTE SirexAA-E]	23.2394	7	3	0.494768	1.512
SACTE_2990 DNA polymerase-3 subunit delta' [Streptomyces sp. Sv. ACTE SirexAA-E]	2.49377	1	1	0.493652	0.086
SACTE_3727 conserved hypothetical protein [Streptomyces sp. Sv. ACTE SirexAA-E]	8.54701	4	1	0.493652	0.931
SACTE_2365 Uncharacterized membrane-anchored protein YjiN, DUF445 family [Streptomyces sp. Sv. ACTE SirexAA-E]	2.03252	2	1	0.492537	0.08
SACTE_1987 ribosome-associated protein [Streptomyces sp. Sv. ACTE SirexAA-E]	10.5634	5	1	0.491424	0.292
SACTE_0503 glucokinase [Streptomyces sp. Sv. ACTE SirexAA-E]	3.09598	1	1	0.488095	0.155
SACTE_5333 NitT/TauT family transport system permease protein [Streptomyces sp. Sv. ACTE SirexAA-E]	6.16438	2	2	0.486989	0.389
SACTE_1344 cysteine desulfurase / selenocysteine lyase [Streptomyces sp. Sv. ACTE SirexAA-E]	18.2464	19	8	0.485884	1.61
SACTE_5241 monosaccharide ABC transporter ATP-binding protein, CUT2 family [Streptomyces sp. Sv. ACTE SirexAA-E]	14.8855	11	5	0.485884	2.162
SACTE_1995 glutamate-5-semialdehyde dehydrogenase [Streptomyces sp. Sv. ACTE SirexAA-E]	22.9508	11	8	0.484781	1.089
SACTE_1333 Probable cobalt transporter subunit (CbtB) [Streptomyces sp. Sv. ACTE SirexAA-E]	10.9589	5	1	0.48368	1.154
SACTE_1359 6-phosphogluconolactonase [Streptomyces sp. Sv. ACTE SirexAA-E]	32.3077	14	6	0.48258	1.929
SACTE_2992 DNA topoisomerase I [Streptomyces sp. Sv. ACTE SirexAA-E]	5.32915	6	5	0.48258	0.208
SACTE_4281 Transglycosylase domain protein [Streptomyces sp. Sv. ACTE SirexAA-E]	8.01688	3	1	0.48258	0.778
SACTE_5838 Signal transduction histidine kinase [Streptomyces sp. Sv. ACTE SirexAA-E]	5.48446	3	2	0.48258	0.15
SACTE_5321 conserved hypothetical protein [Streptomyces sp. Sv. ACTE SirexAA-E]	2.92683	1	1	0.481481	0.129
SACTE_1367 triosephosphate isomerase [Streptomyces sp. Sv. ACTE SirexAA-E]	39.9225	39	9	0.480385	10.788
SACTE_1588 quinolinate synthetase [Streptomyces sp. Sv. ACTE SirexAA-E]	7.65306	3	3	0.480385	0.413
SACTE_3239 pyruvate dehydrogenase E2 component (dihydrolipoamide acetyltransferase) [Streptomyces sp. Sv. ACTE SirexAA-E]	10.4255	6	5	0.480385	0.616
SACTE_3476 Protein of unknown function (DUF4254) [Streptomyces sp. Sv. ACTE SirexAA-E]	9.18197	13	4	0.480385	0.379
SACTE_5660 crotonyl-CoA carboxylase/reductase [Streptomyces sp. Sv. ACTE SirexAA-E]	2.47191	1	1	0.480385	0.093
SACTE_3803 phosphoserine aminotransferase apoenzyme [Streptomyces sp. Sv. ACTE SirexAA-E]	16.129	27	6	0.477105	2.162
SACTE_4463 ribonucleoside-diphosphate reductase alpha chain [Streptomyces sp. Sv. ACTE SirexAA-E]	8.09465	8	4	0.474926	0.222
SACTE_1433 pyruvate kinase [Streptomyces sp. Sv. ACTE SirexAA-E]	36.2683	85	13	0.473839	3.417
SACTE_4615 pyruvate kinase [Streptomyces sp. Sv. ACTE SirexAA-E]	36.2105	77	16	0.47167	3.977
SACTE_3235 D-alanyl-D-alanine carboxypeptidase (penicillin-binding protein 5/6) [Streptomyces sp. Sv. ACTE SirexAA-E]	5.29595	2	2	0.470588	0.245
SACTE_2040 ATP-dependent Clp protease, protease subunit [Streptomyces sp. Sv. ACTE SirexAA-E]	7.80488	7	2	0.466276	0.778
SACTE_4545 coagulation factor 5/8 type domain protein [Streptomyces sp. Sv. ACTE SirexAA-E]	1.17647	2	1	0.459854	0.075
SACTE_4430 putative hydrolase [Streptomyces sp. Sv. ACTE SirexAA-E]	2.05761	3	1	0.458789	0.11
SACTE_2777 porphobilinogen synthase [Streptomyces sp. Sv. ACTE SirexAA-E]	19.9396	15	6	0.457726	1.336
SACTE_0514 conserved hypothetical protein [Streptomyces sp. Sv. ACTE SirexAA-E]	3.01075	3	2	0.454545	0.25
SACTE_2246 conserved hypothetical protein [Streptomyces sp. Sv. ACTE SirexAA-E]	18.018	3	2	0.453488	0.931
SACTE_3241 pyruvate dehydrogenase E1 component alpha subunit [Streptomyces sp. Sv. ACTE SirexAA-E]	10.2094	5	3	0.452433	0.585
SACTE_4340 Nicotinamidase-related amidase [Streptomyces sp. Sv. ACTE SirexAA-E]	6.48649	1	1	0.449275	0.212
SACTE_3207 Nucleotide-binding universal stress protein, UspA family [Streptomyces sp. Sv. ACTE SirexAA-E]	13.5714	10	2	0.448226	2.981
SACTE_2066 aspartate-semialdehyde dehydrogenase [Streptomyces sp. Sv. ACTE SirexAA-E]	27.4854	20	8	0.443001	2.793
SACTE_2589 Phosphoenolpyruvate carboxylase, type 1 [Streptomyces sp. Sv. ACTE SirexAA-E]	23.2123	44	18	0.440922	1.754
SACTE_0738 thiazolinyl imide reductase [Streptomyces sp. Sv. ACTE SirexAA-E]	6.70554	6	4	0.439885	0.301
SACTE_3240 pyruvate dehydrogenase E1 component beta subunit [Streptomyces sp. Sv. ACTE SirexAA-E]	10.4294	8	3	0.439885	0.389
SACTE_2715 transcriptional regulator, AsnC family [Streptomyces sp. Sv. ACTE SirexAA-E]	25.1656	11	4	0.438849	2.981
SACTE_4751 Methyltransferase domain-containing protein [Streptomyces sp. Sv. ACTE SirexAA-E]	12.2066	5	3	0.438849	0.701
SACTE_4310 type I restriction enzyme, R subunit [Streptomyces sp. Sv. ACTE SirexAA-E]	1.04962	1	1	0.43575	0.035
SACTE_5195 aromatase [Streptomyces sp. Sv. ACTE SirexAA-E]	5.11182	2	1	0.43575	0.122
SACTE_0694 hypothetical protein [Streptomyces sp. Sv. ACTE SirexAA-E]	26.8116	7	4	0.429593	1.783
SACTE_0734 ATP-binding cassette, subfamily B [Streptomyces sp. Sv. ACTE SirexAA-E]	7.0626	5	4	0.429593	0.374
SACTE_4937 RecA protein [Streptomyces sp. Sv. ACTE SirexAA-E]	11.9681	8	4	0.427552	0.688
SACTE_3318 thioredoxin [Streptomyces sp. Sv. ACTE SirexAA-E]	47.2727	12	4	0.426534	4.623
SACTE_4439 catalase [Streptomyces sp. Sv. ACTE SirexAA-E]	31.677	88	17	0.425517	4.623
SACTE_1345 Fe-S cluster assembly ATP-binding protein [Streptomyces sp. Sv. ACTE SirexAA-E]	28.7402	12	7	0.422475	1.955
SACTE_4503 D-arabinose 1-dehydrogenase, Zn-dependent alcohol dehydrogenase family [Streptomyces sp. Sv. ACTE SirexAA-E]	2.80374	8	1	0.413428	0.292
SACTE_4462 ribonucleoside-diphosphate reductase beta chain [Streptomyces sp. Sv. ACTE SirexAA-E]	13.5294	14	4	0.411433	0.73
SACTE_3477 hypothetical protein [Streptomyces sp. Sv. ACTE SirexAA-E]	19.5349	4	4	0.410437	0.931
SACTE_3953 lipoprotein [Streptomyces sp. Sv. ACTE SirexAA-E]	2.57235	1	1	0.410437	0.145
SACTE_4606 methylmalonyl-CoA mutase /isobutyryl-CoA mutase large subunit [Streptomyces sp. Sv. ACTE SirexAA-E]	2.4735	1	1	0.40647	0.08
SACTE_3102 dCTP deaminase [Streptomyces sp. Sv. ACTE SirexAA-E]	6.80628	1	1	0.403509	0.212
SACTE_4198 glutamate dehydrogenase (NADP+) [Streptomyces sp. Sv. ACTE SirexAA-E]	31.6594	55	11	0.403509	3.417
SACTE_1715 Lamin Tail Domain [Streptomyces sp. Sv. ACTE SirexAA-E]	25.4902	6	4	0.40056	2.162
SACTE_4715 D-3-phosphoglycerate dehydrogenase [Streptomyces sp. Sv. ACTE SirexAA-E]	34.9057	165	17	0.395673	5.661
SACTE_0732 salicylate synthetase [Streptomyces sp. Sv. ACTE SirexAA-E]	15.5983	17	7	0.3947	1.276
SACTE_1992 Zn-dependent protease with chaperone function [Streptomyces sp. Sv. ACTE SirexAA-E]	28.7599	48	12	0.393728	2.981
SACTE_2318 NagD protein [Streptomyces sp. Sv. ACTE SirexAA-E]	2.65152	1	1	0.391788	0.233
SACTE_1369 glyceraldehyde-3-phosphate dehydrogenase (NAD+) [Streptomyces sp. Sv. ACTE SirexAA-E]	55.0595	230	20	0.390821	32.405
SACTE_0740 pyochelin synthetase [Streptomyces sp. Sv. ACTE SirexAA-E]	13.7912	50	21	0.386001	0.778
SACTE_4897 hypothetical protein [Streptomyces sp. Sv. ACTE SirexAA-E]	56.0345	18	5	0.384083	6.197
SACTE_3513 valine dehydrogenase (NAD+) [Streptomyces sp. Sv. ACTE SirexAA-E]	27.2727	29	8	0.383126	1.976
SACTE_2779 hydroxymethylbilane synthase [Streptomyces sp. Sv. ACTE SirexAA-E]	12.1951	4	3	0.380262	0.438
SACTE_0742 2,3-dihydroxybenzoate-AMP ligase [Streptomyces sp. Sv. ACTE SirexAA-E]	22.0217	26	12	0.376462	1.848
SACTE_1614 lipoyl(octanoyl) transferase [Streptomyces sp. Sv. ACTE SirexAA-E]	5.20446	1	1	0.370802	0.136
SACTE_5301 2-amino-3-ketobutyrate coenzyme A ligase [Streptomyces sp. Sv. ACTE SirexAA-E]	6.80101	3	2	0.370802	0.222
SACTE_0761 zinc/manganese transport system substrate-binding protein [Streptomyces sp. Sv. ACTE SirexAA-E]	9.84615	3	2	0.368925	0.359
SACTE_0746 peptide/nickel transport system substrate-binding protein [Streptomyces sp. Sv. ACTE SirexAA-E]	11.7424	14	5	0.364256	0.45
SACTE_0762 lipoprotein [Streptomyces sp. Sv. ACTE SirexAA-E]	20.1946	19	8	0.363327	1.61
SACTE_0739 Saccharopine dehydrogenase NADP binding domain-containing protein [Streptomyces sp. Sv. ACTE SirexAA-E]	12.2715	4	4	0.36147	0.52
SACTE_3511 phosphoribosylformylglycinamidine cyclo-ligase [Streptomyces sp. Sv. ACTE SirexAA-E]	9.52381	9	4	0.355932	0.585
SACTE_0169 glyceraldehyde-3-phosphate dehydrogenase (NAD+) [Streptomyces sp. Sv. ACTE SirexAA-E]	30.4217	23	9	0.336005	4.623
SACTE_0733 ATP-binding cassette, subfamily B [Streptomyces sp. Sv. ACTE SirexAA-E]	2.22222	1	1	0.319261	0.08
SACTE_3639 conserved hypothetical protein [Streptomyces sp. Sv. ACTE SirexAA-E]	17.8404	7	4	0.314924	0.848
SACTE_0735 Methyltransferase domain-containing protein [Streptomyces sp. Sv. ACTE SirexAA-E]	6.19835	4	2	0.313198	0.389
SACTE_3472 3-oxoacyl-[acyl-carrier protein] reductase [Streptomyces sp. Sv. ACTE SirexAA-E]	17.2691	9	3	0.308044	0.931
SACTE_4898 WXG100 family type VII secretion target [Streptomyces sp. Sv. ACTE SirexAA-E]	17.6471	5	2	0.303781	1.683
SACTE_5081 methionine synthase (B12-independent) [Streptomyces sp. Sv. ACTE SirexAA-E]	33.5065	158	26	0.302083	3.924
SACTE_1228 two component transcriptional regulator, LuxR family [Streptomyces sp. Sv. ACTE SirexAA-E]	4.20561	1	1	0.30039	0.166
SACTE_3830 Pyridoxamine 5'-phosphate oxidase [Streptomyces sp. Sv. ACTE SirexAA-E]	4.2735	2	1	0.30039	0.166
SACTE_2111 hypothetical protein [Streptomyces sp. Sv. ACTE SirexAA-E]	11.215	4	3	0.29199	1.154
SACTE_5214 ATP-binding cassette, subfamily B [Streptomyces sp. Sv. ACTE SirexAA-E]	1.87793	1	1	0.291156	0.068
SACTE_1941 zinc transport system substrate-binding protein [Streptomyces sp. Sv. ACTE SirexAA-E]	38.1098	54	11	0.28783	10.548
SACTE_3478 ADP-ribose pyrophosphatase YjhB, NUDIX family [Streptomyces sp. Sv. ACTE SirexAA-E]	18.0645	10	3	0.272265	2.162
SACTE_4955 diaminopimelate epimerase [Streptomyces sp. Sv. ACTE SirexAA-E]	5.17241	1	1	0.271456	0.155
SACTE_1924 divalent cation tolerance protein [Streptomyces sp. Sv. ACTE SirexAA-E]	14.2857	1	1	0.259446	0.389
SACTE_0760 secreted protein [Streptomyces sp. Sv. ACTE SirexAA-E]	47.25	105	17	0.243781	11.023
SACTE_6119 LSU ribosomal protein L33P [Streptomyces sp. Sv. ACTE SirexAA-E]	50	6	3	0.219512	20.544
SACTE_6115 Short-chain dehydrogenase [Streptomyces sp. Sv. ACTE SirexAA-E]	10.1045	2	2	0.19403	0.311
SACTE_2517 hypothetical protein [Streptomyces sp. Sv. ACTE SirexAA-E]	12.5	4	1	0.138304	2.162

## Sheet: Table S7
Table S7. All quantified proteins determined in xylan/glucose by the intracellular proteomics
Description	%Coverage of detected protein	# PSMs (Spectrum counts)	# Unique Peptides	Abundance ratio (Xylose/glucose)	emPAI (overall abundance from three replicates)
SACTE_0534 xylobiose transport system substrate-binding protein [Streptomyces sp. Sv. ACTE SirexAA-E]	62.7586	110	20	3.64037	40.246
SACTE_5828 xylose isomerase [Streptomyces sp. Sv. ACTE SirexAA-E]	51.928	115	16	3.53515	13.678
SACTE_2289 cellobiose-binding protein [Streptomyces sp. Sv. ACTE SirexAA-E]	58.6364	105	24	3.52489	36.276
SACTE_0882 DNA-directed RNA polymerase subunit omega [Streptomyces sp. Sv. ACTE SirexAA-E]	18.8889	1	1	2.89105	0.778
SACTE_4283 alkyl hydroperoxide reductase subunit D [Streptomyces sp. Sv. ACTE SirexAA-E]	17.4157	9	3	2.8835	1.848
SACTE_1650 arabinogalactan oligomer / maltooligosaccharide transport system substrate-binding protein [Streptomyces sp. Sv. ACTE SirexAA-E]	26.2411	15	10	2.73832	2.728
SACTE_0400 sorbitol/mannitol transport system substrate-binding protein [Streptomyces sp. Sv. ACTE SirexAA-E]	3.76106	2	2	2.52734	0.212
SACTE_5227 multiple sugar transport system permease protein [Streptomyces sp. Sv. ACTE SirexAA-E]	8.77193	2	2	2.367	1.512
SACTE_1898 putative multiple sugar transport system substrate-binding protein [Streptomyces sp. Sv. ACTE SirexAA-E]	13.2791	5	5	2.22581	0.65
SACTE_0529 Na+/proline symporter [Streptomyces sp. Sv. ACTE SirexAA-E]	2.53906	1	1	2.21543	0.179
SACTE_2711 Na+/H+-dicarboxylate symporter [Streptomyces sp. Sv. ACTE SirexAA-E]	8.22222	5	3	2.19489	0.668
SACTE_5190 drug resistance transporter, EmrB/QacA subfamily [Streptomyces sp. Sv. ACTE SirexAA-E]	11.1732	12	3	2.18471	1.154
SACTE_5229 multiple sugar transport system substrate-binding protein [Streptomyces sp. Sv. ACTE SirexAA-E]	30.7143	22	10	2.17965	4.623
SACTE_0638 L-ornithine N5-oxygenase [Streptomyces sp. Sv. ACTE SirexAA-E]	43.6807	55	16	2.06748	6.11
SACTE_4493 nickel superoxide dismutase [Streptomyces sp. Sv. ACTE SirexAA-E]	39.6947	40	6	2.06748	9
SACTE_0532 xylobiose transport system permease protein [Streptomyces sp. Sv. ACTE SirexAA-E]	10.0334	6	3	2.06279	1.31
SACTE_1522 carbonic anhydrase [Streptomyces sp. Sv. ACTE SirexAA-E]	14.0777	10	4	2.0349	1.61
SACTE_2286 beta-glucosidase [Streptomyces sp. Sv. ACTE SirexAA-E]	19.7125	9	6	2.02115	0.638
SACTE_5231 alpha-D-xyloside xylohydrolase [Streptomyces sp. Sv. ACTE SirexAA-E]	38.6667	50	23	2.01659	4.623
SACTE_5228 multiple sugar transport system permease protein [Streptomyces sp. Sv. ACTE SirexAA-E]	8.97833	2	2	1.98507	0.668
SACTE_2103 LPXTG-motif cell wall anchor domain-containing protein/TQXA domain-containing protein [Streptomyces sp. Sv. ACTE SirexAA-E]	25.098	13	9	1.95858	1.462
SACTE_0531 beta-xylosidase [Streptomyces sp. Sv. ACTE SirexAA-E]	22.25	15	12	1.95421	0.974
SACTE_2739 methylglutaconyl-CoA hydratase [Streptomyces sp. Sv. ACTE SirexAA-E]	2.3166	2	1	1.93255	0.145
SACTE_4991 conserved hypothetical protein [Streptomyces sp. Sv. ACTE SirexAA-E]	17.1053	1	1	1.90698	0.468
SACTE_3685 carbohydrate ABC transporter ATP-binding protein, CUT1 family [Streptomyces sp. Sv. ACTE SirexAA-E]	23.75	23	9	1.87356	4.012
SACTE_4284 peroxiredoxin (alkyl hydroperoxide reductase subunit C) [Streptomyces sp. Sv. ACTE SirexAA-E]	49.4565	19	7	1.87356	9
SACTE_5226 beta-glucosidase [Streptomyces sp. Sv. ACTE SirexAA-E]	29.8475	22	12	1.86533	2.433
SACTE_2494 hypothetical protein [Streptomyces sp. Sv. ACTE SirexAA-E]	61.6667	2	2	1.85714	3.642
SACTE_1889 3-oxoacyl-[acyl-carrier-protein] synthase II [Streptomyces sp. Sv. ACTE SirexAA-E]	28.5714	14	8	1.74348	1.818
SACTE_4343 oligopeptide transport system substrate-binding protein [Streptomyces sp. Sv. ACTE SirexAA-E]	52.1179	72	24	1.66312	12.46
SACTE_4757 acetyl-CoA carboxylase carboxyltransferase subunit beta /acetyl-CoA carboxylase carboxyltransferase subunit alpha [Streptomyces sp. Sv. ACTE SirexAA-E]	38.7097	63	15	1.66312	7.577
SACTE_1886 [acyl-carrier-protein] S-malonyltransferase [Streptomyces sp. Sv. ACTE SirexAA-E]	30.5921	10	7	1.65957	2.415
SACTE_5827 xylulokinase [Streptomyces sp. Sv. ACTE SirexAA-E]	42.1907	33	15	1.65957	6.586
SACTE_3271 DnaJ domain [Streptomyces sp. Sv. ACTE SirexAA-E]	2.36686	1	1	1.65604	0.11
SACTE_1239 Enoyl-[acyl-carrier-protein] reductase [NADH] [Streptomyces sp. Sv. ACTE SirexAA-E]	30.1961	17	6	1.64901	4.179
SACTE_1597 conserved hypothetical protein [Streptomyces sp. Sv. ACTE SirexAA-E]	26.8657	2	1	1.6455	2.162
SACTE_5334 NitT/TauT family transport system ATP-binding protein [Streptomyces sp. Sv. ACTE SirexAA-E]	2.28137	2	1	1.64201	0.155
SACTE_2470 conserved hypothetical protein [Streptomyces sp. Sv. ACTE SirexAA-E]	11.3095	2	2	1.62123	0.668
SACTE_6209 S-adenosyl methyltransferase [Streptomyces sp. Sv. ACTE SirexAA-E]	9.55882	2	2	1.57732	0.389
SACTE_1903 hypothetical protein [Streptomyces sp. Sv. ACTE SirexAA-E]	15.2047	4	4	1.574	0.668
SACTE_2308 polar amino acid transport system substrate-binding protein [Streptomyces sp. Sv. ACTE SirexAA-E]	7.66667	4	3	1.574	0.668
SACTE_6309 iron complex transport system permease protein [Streptomyces sp. Sv. ACTE SirexAA-E]	9.38416	2	2	1.56082	0.389
SACTE_2533 urocanate hydratase [Streptomyces sp. Sv. ACTE SirexAA-E]	17.6895	13	7	1.55754	1.154
SACTE_6141 NADPH:quinone reductase [Streptomyces sp. Sv. ACTE SirexAA-E]	10.8504	6	3	1.55754	0.931
SACTE_4191 histidine ammonia-lyase [Streptomyces sp. Sv. ACTE SirexAA-E]	11.2403	6	4	1.52525	0.65
SACTE_5584 putative ABC transport system ATP-binding protein [Streptomyces sp. Sv. ACTE SirexAA-E]	9.3633	3	2	1.52525	0.389
SACTE_6445 LPXTG-motif cell wall anchor domain-containing protein [Streptomyces sp. Sv. ACTE SirexAA-E]	2.77778	1	1	1.52525	0.778
SACTE_3601 thiosulfate/3-mercaptopyruvate sulfurtransferase [Streptomyces sp. Sv. ACTE SirexAA-E]	60.2151	105	18	1.52207	32.598
SACTE_2530 imidazolonepropionase [Streptomyces sp. Sv. ACTE SirexAA-E]	7.69231	3	3	1.51572	0.413
SACTE_3309 LSU ribosomal protein L34P [Streptomyces sp. Sv. ACTE SirexAA-E]	15.5556	1	1	1.51572	2.162
SACTE_0397 2-desacetyl-2-hydroxyethyl bacteriochlorophyllide A dehydrogenase [Streptomyces sp. Sv. ACTE SirexAA-E]	9.42249	4	3	1.51256	0.501
SACTE_1287 ectoine hydroxylase [Streptomyces sp. Sv. ACTE SirexAA-E]	20.202	7	6	1.50627	1.069
SACTE_6304 isochorismate synthase [Streptomyces sp. Sv. ACTE SirexAA-E]	50.3836	46	12	1.5	10.159
SACTE_1689 oleandomycin transport system ATP-binding protein [Streptomyces sp. Sv. ACTE SirexAA-E]	6.48968	3	2	1.49688	0.389
SACTE_1887 3-oxoacyl-[acyl-carrier-protein] synthase-3 [Streptomyces sp. Sv. ACTE SirexAA-E]	49.8498	33	13	1.49688	9
SACTE_6308 iron complex transport system substrate-binding protein [Streptomyces sp. Sv. ACTE SirexAA-E]	44.1441	163	20	1.49377	257.086
SACTE_1240 3-oxoacyl-[acyl-carrier-protein] reductase [Streptomyces sp. Sv. ACTE SirexAA-E]	61.9247	23	11	1.48756	10.659
SACTE_3864 cold-shock DNA-binding protein family [Streptomyces sp. Sv. ACTE SirexAA-E]	49.2537	32	3	1.48447	24.119
SACTE_2789 DNA binding domain-containing protein, excisionase family [Streptomyces sp. Sv. ACTE SirexAA-E]	15.7143	3	1	1.47219	0.585
SACTE_1888 acyl carrier protein [Streptomyces sp. Sv. ACTE SirexAA-E]	25.6098	34	3	1.46609	9
SACTE_5172 early secretory antigenic target ESAT-6 [Streptomyces sp. Sv. ACTE SirexAA-E]	28.8136	4	2	1.46609	1.683
SACTE_6075 iron complex transport system substrate-binding protein [Streptomyces sp. Sv. ACTE SirexAA-E]	41.2844	19	9	1.46002	4.08
SACTE_6311 iron complex transport system ATP-binding protein [Streptomyces sp. Sv. ACTE SirexAA-E]	32.567	22	6	1.45399	11.328
SACTE_5569 [acyl-carrier-protein] S-malonyltransferase [Streptomyces sp. Sv. ACTE SirexAA-E]	8.68167	2	2	1.43605	0.292
SACTE_6098 NAD(P)-dependent dehydrogenase, short-chain alcohol dehydrogenase family [Streptomyces sp. Sv. ACTE SirexAA-E]	5.81395	1	1	1.43605	0.166
SACTE_4775 DNA-binding protein HU-beta [Streptomyces sp. Sv. ACTE SirexAA-E]	5.04587	1	1	1.42424	0.179
SACTE_2033 nucleoside diphosphate kinase [Streptomyces sp. Sv. ACTE SirexAA-E]	59.854	17	7	1.42131	6.943
SACTE_1090 glycerol kinase [Streptomyces sp. Sv. ACTE SirexAA-E]	16.4062	12	8	1.41546	1.154
SACTE_5736 3-oxoacyl-[acyl-carrier-protein] synthase-3 [Streptomyces sp. Sv. ACTE SirexAA-E]	6.01266	1	1	1.39808	0.136
SACTE_5581 Acyl transferase domain-containing protein [Streptomyces sp. Sv. ACTE SirexAA-E]	3.95579	18	11	1.38663	0.127
SACTE_1595 2-polyprenyl-3-methyl-5-hydroxy-6-metoxy-1,4-benzoquinol methylase [Streptomyces sp. Sv. ACTE SirexAA-E]	6.80851	1	1	1.38379	0.194
SACTE_6213 succinate dehydrogenase subunit A [Streptomyces sp. Sv. ACTE SirexAA-E]	31.5871	53	19	1.38095	4.623
SACTE_5579 Acyl transferase domain-containing protein [Streptomyces sp. Sv. ACTE SirexAA-E]	2.77316	3	3	1.37812	0.073
SACTE_2531 formiminoglutamate deiminase [Streptomyces sp. Sv. ACTE SirexAA-E]	15.8242	6	5	1.37248	0.688
SACTE_0639 methionyl-tRNA formyltransferase [Streptomyces sp. Sv. ACTE SirexAA-E]	53.9683	72	14	1.36128	16.302
SACTE_3611 asparaginase [Streptomyces sp. Sv. ACTE SirexAA-E]	16.1491	6	4	1.35571	0.778
SACTE_0455 Uncharacterized conserved protein, DUF2267 family [Streptomyces sp. Sv. ACTE SirexAA-E]	7.5	1	1	1.35018	0.233
SACTE_2466 teichoic acid transport system permease protein [Streptomyces sp. Sv. ACTE SirexAA-E]	2.78638	1	1	1.35018	0.179
SACTE_2745 Signal transduction histidine kinase [Streptomyces sp. Sv. ACTE SirexAA-E]	21.066	14	7	1.35018	1.462
SACTE_2389 Proteasome lid subunit RPN8/RPN11, contains Jab1/MPN metalloenzyme (JAMM) motif [Streptomyces sp. Sv. ACTE SirexAA-E]	28.9655	7	3	1.34742	2.728
SACTE_5577 Acyl transferase domain-containing protein [Streptomyces sp. Sv. ACTE SirexAA-E]	9.15835	29	16	1.34742	0.384
SACTE_1169 streptogrisin B [Streptomyces sp. Sv. ACTE SirexAA-E]	3.28947	1	1	1.34467	0.233
SACTE_5335 NitT/TauT family transport system substrate-binding protein [Streptomyces sp. Sv. ACTE SirexAA-E]	42.2764	34	15	1.34192	7.185
SACTE_5820 glycine betaine/proline transport system permease protein [Streptomyces sp. Sv. ACTE SirexAA-E]	1.6692	1	1	1.34192	0.101
SACTE_4785 large subunit ribosomal protein L28 [Streptomyces sp. Sv. ACTE SirexAA-E]	14.7541	2	1	1.33645	0.778
SACTE_1574 ubiquinol-cytochrome c reductase cytochrome b subunit [Streptomyces sp. Sv. ACTE SirexAA-E]	11.6451	14	6	1.33372	1.565
SACTE_4453 RNA polymerase sigma-70 factor, ECF subfamily [Streptomyces sp. Sv. ACTE SirexAA-E]	8.57143	2	2	1.32829	0.292
SACTE_3160 cold-shock DNA-binding protein family [Streptomyces sp. Sv. ACTE SirexAA-E]	23.8806	9	1	1.32558	2.162
SACTE_0368 multiple sugar transport system substrate-binding protein [Streptomyces sp. Sv. ACTE SirexAA-E]	12.5561	9	5	1.32019	1.228
SACTE_6307 NADPH-dependent ferric siderophore reductase, contains FAD-binding and SIP domains [Streptomyces sp. Sv. ACTE SirexAA-E]	45.0704	29	11	1.32019	5.952
SACTE_1701 Htaa protein [Streptomyces sp. Sv. ACTE SirexAA-E]	45.5408	58	18	1.3175	23.041
SACTE_1042 glycine betaine/proline transport system ATP-binding protein [Streptomyces sp. Sv. ACTE SirexAA-E]	3.53261	1	1	1.31214	0.145
SACTE_4181 biotin carboxyl carrier protein /biotin carboxylase [Streptomyces sp. Sv. ACTE SirexAA-E]	58.9041	91	27	1.31214	18.829
SACTE_0351 iron complex transport system substrate-binding protein [Streptomyces sp. Sv. ACTE SirexAA-E]	28.8136	21	6	1.30415	2.162
SACTE_0427 Nucleoside-diphosphate-sugar epimerase [Streptomyces sp. Sv. ACTE SirexAA-E]	8.64553	2	2	1.29621	0.245
SACTE_1044 NADPH-dependent ferric siderophore reductase, contains FAD-binding and SIP domains [Streptomyces sp. Sv. ACTE SirexAA-E]	25	14	6	1.29621	2.415
SACTE_1089 glycerol uptake facilitator protein [Streptomyces sp. Sv. ACTE SirexAA-E]	5.70342	3	1	1.29621	2.162
SACTE_3376 ABC-2 type transport system ATP-binding protein [Streptomyces sp. Sv. ACTE SirexAA-E]	4.29043	4	2	1.29621	0.438
SACTE_6137 Threonine dehydrogenase [Streptomyces sp. Sv. ACTE SirexAA-E]	3.5533	1	1	1.29621	0.105
SACTE_6380 tRNA threonylcarbamoyl adenosine modification protein, Sua5/YciO/YrdC/YwlC family [Streptomyces sp. Sv. ACTE SirexAA-E]	23.7864	9	4	1.29095	3.642
SACTE_0220 hypothetical protein [Streptomyces sp. Sv. ACTE SirexAA-E]	2.43243	1	1	1.28833	0.089
SACTE_0917 adenine phosphoribosyltransferase [Streptomyces sp. Sv. ACTE SirexAA-E]	11.413	2	2	1.28833	0.52
SACTE_5283 osmotically inducible protein OsmC [Streptomyces sp. Sv. ACTE SirexAA-E]	4.22535	1	1	1.28833	0.468
SACTE_2430 DNA-binding protein HU-beta [Streptomyces sp. Sv. ACTE SirexAA-E]	47.3118	32	4	1.28571	38.811
SACTE_4518 Signal transduction histidine kinase [Streptomyces sp. Sv. ACTE SirexAA-E]	0.591716	1	1	1.28571	0.046
SACTE_4763 hypothetical protein [Streptomyces sp. Sv. ACTE SirexAA-E]	38.342	8	5	1.28571	2.162
SACTE_5895 acetyl-CoA C-acetyltransferase [Streptomyces sp. Sv. ACTE SirexAA-E]	12.3762	3	3	1.28571	0.438
SACTE_1647 alpha-glucosidase [Streptomyces sp. Sv. ACTE SirexAA-E]	6.2724	3	3	1.28311	0.292
SACTE_4919 Response regulator receiver domain-containing protein [Streptomyces sp. Sv. ACTE SirexAA-E]	30.0885	5	4	1.2805	1.154
SACTE_0392 Peptidyl-prolyl cis-trans isomerase (rotamase) - cyclophilin family [Streptomyces sp. Sv. ACTE SirexAA-E]	43.0303	41	8	1.2779	16.013
SACTE_2038 ATP-dependent Clp protease ATP-binding subunit ClpX [Streptomyces sp. Sv. ACTE SirexAA-E]	10.4408	4	4	1.27531	0.407
SACTE_5232 probable phosphoglycerate mutase [Streptomyces sp. Sv. ACTE SirexAA-E]	9.61538	2	2	1.27015	0.425
SACTE_1468 phosphoribosyl-AMP cyclohydrolase [Streptomyces sp. Sv. ACTE SirexAA-E]	21.4286	2	2	1.26501	0.668
SACTE_3007 HAD-superfamily subfamily IB hydrolase, TIGR01490 [Streptomyces sp. Sv. ACTE SirexAA-E]	9.67742	3	3	1.26501	0.638
SACTE_5146 PPOX class probable F420-dependent enzyme [Streptomyces sp. Sv. ACTE SirexAA-E]	9.28571	1	1	1.26501	0.292
SACTE_2427 Protein of unknown function (DUF3039) [Streptomyces sp. Sv. ACTE SirexAA-E]	24.2424	3	2	1.26244	1.683
SACTE_2741 Cytochrome P450 [Streptomyces sp. Sv. ACTE SirexAA-E]	10.7692	4	4	1.26244	0.492
SACTE_4713 acetolactate synthase, small subunit [Streptomyces sp. Sv. ACTE SirexAA-E]	46.8571	18	9	1.26244	4.878
SACTE_0635 iron complex transport system ATP-binding protein [Streptomyces sp. Sv. ACTE SirexAA-E]	27.7193	11	6	1.25989	3.924
SACTE_3974 SSU ribosomal protein S3P [Streptomyces sp. Sv. ACTE SirexAA-E]	39.5683	42	11	1.25734	7.799
SACTE_5174 conserved hypothetical protein [Streptomyces sp. Sv. ACTE SirexAA-E]	10.119	1	1	1.25734	0.233
SACTE_5979 DNA-binding transcriptional regulator, MerR family [Streptomyces sp. Sv. ACTE SirexAA-E]	5.97015	1	1	1.25734	0.233
SACTE_4478 serine/threonine-protein kinase RsbW [Streptomyces sp. Sv. ACTE SirexAA-E]	27.7372	4	4	1.25479	1.512
SACTE_0991 conserved hypothetical protein [Streptomyces sp. Sv. ACTE SirexAA-E]	32.3529	5	4	1.25225	2.594
SACTE_1586 conserved hypothetical protein [Streptomyces sp. Sv. ACTE SirexAA-E]	1.64609	1	1	1.25225	0.086
SACTE_6381 ferredoxin--NADP+ reductase [Streptomyces sp. Sv. ACTE SirexAA-E]	47.2406	21	15	1.25225	2.415
SACTE_0530 glucarate dehydratase [Streptomyces sp. Sv. ACTE SirexAA-E]	4.02844	1	1	1.24972	0.116
SACTE_0661 dethiobiotin synthetase [Streptomyces sp. Sv. ACTE SirexAA-E]	10.4803	2	1	1.24467	0.212
SACTE_6006 asparagine synthase (glutamine-hydrolysing) [Streptomyces sp. Sv. ACTE SirexAA-E]	14.9425	8	6	1.24215	0.546
SACTE_0325 Stress response protein SCP2 [Streptomyces sp. Sv. ACTE SirexAA-E]	28.3505	8	5	1.23964	2.981
SACTE_5173 WXG100 family type VII secretion target [Streptomyces sp. Sv. ACTE SirexAA-E]	14.6789	2	2	1.23964	0.931
SACTE_0582 Acyl-coenzyme A oxidase [Streptomyces sp. Sv. ACTE SirexAA-E]	1.83767	1	1	1.23714	0.058
SACTE_0103 osmoprotectant transport system ATP-binding protein [Streptomyces sp. Sv. ACTE SirexAA-E]	10.1408	2	2	1.23464	0.292
SACTE_0620 UDP-N-acetylmuramyl tripeptide synthase [Streptomyces sp. Sv. ACTE SirexAA-E]	15.2913	8	5	1.23464	0.778
SACTE_0697 Carbonic anhydrase or acetyltransferase, isoleucine patch superfamily [Streptomyces sp. Sv. ACTE SirexAA-E]	7.38636	4	1	1.23464	0.931
SACTE_1702 Htaa protein [Streptomyces sp. Sv. ACTE SirexAA-E]	20.9402	16	8	1.23464	1.721
SACTE_0822 Predicted regulator of Ras-like GTPase activity, Roadblock/LC7/MglB family [Streptomyces sp. Sv. ACTE SirexAA-E]	19.7279	2	2	1.23214	0.778
SACTE_1073 proteasome alpha subunit [Streptomyces sp. Sv. ACTE SirexAA-E]	26.1324	14	8	1.23214	3.437
SACTE_1242 Predicted Zn-dependent protease or its inactivated homolog [Streptomyces sp. Sv. ACTE SirexAA-E]	12.069	5	3	1.23214	0.374
SACTE_1248 cation/acetate symporter [Streptomyces sp. Sv. ACTE SirexAA-E]	1.47059	1	1	1.22717	0.122
SACTE_0884 putative integration host factor [Streptomyces sp. Sv. ACTE SirexAA-E]	48.5981	27	5	1.22469	9
SACTE_2388 Molybdopterin converting factor, small subunit [Streptomyces sp. Sv. ACTE SirexAA-E]	48.913	11	3	1.22469	3.217
SACTE_5077 conserved hypothetical protein [Streptomyces sp. Sv. ACTE SirexAA-E]	2.35849	1	1	1.22469	0.089
SACTE_5337 sulfate adenylyltransferase subunit 1 [Streptomyces sp. Sv. ACTE SirexAA-E]	27.2931	19	9	1.22222	2.899
SACTE_0632 non-ribosomal peptide synthase domain TIGR01720/amino acid adenylation domain-containing protein [Streptomyces sp. Sv. ACTE SirexAA-E]	26.7365	131	70	1.21729	2.006
SACTE_6447 enoyl-CoA hydratase [Streptomyces sp. Sv. ACTE SirexAA-E]	16.6667	5	5	1.21484	0.833
SACTE_0963 D-methionine transport system substrate-binding protein [Streptomyces sp. Sv. ACTE SirexAA-E]	32.6389	29	9	1.21239	9
SACTE_6305 2,3-dihydro-2,3-dihydroxybenzoate dehydrogenase [Streptomyces sp. Sv. ACTE SirexAA-E]	45.6522	39	11	1.20994	13.384
SACTE_1580 Cytochrome c oxidase subunit IV [Streptomyces sp. Sv. ACTE SirexAA-E]	6.81818	1	1	1.20751	1.154
SACTE_3515 DNA binding domain-containing protein, excisionase family [Streptomyces sp. Sv. ACTE SirexAA-E]	41.1765	10	2	1.20751	45.416
SACTE_0900 chorismate synthase [Streptomyces sp. Sv. ACTE SirexAA-E]	33.2487	19	9	1.20507	3.329
SACTE_3994 SSU ribosomal protein S11P [Streptomyces sp. Sv. ACTE SirexAA-E]	16.4179	11	3	1.20507	6.197
SACTE_0660 adenosylmethionine-8-amino-7-oxononanoate aminotransferase [Streptomyces sp. Sv. ACTE SirexAA-E]	4.37788	1	1	1.20264	0.096
SACTE_2126 type I restriction enzyme, R subunit [Streptomyces sp. Sv. ACTE SirexAA-E]	13.796	13	12	1.20264	0.475
SACTE_4632 1,4-alpha-glucan branching enzyme [Streptomyces sp. Sv. ACTE SirexAA-E]	1.41509	1	1	1.20264	0.054
SACTE_0687 Uncharacterized conserved protein, DUF885 familyt [Streptomyces sp. Sv. ACTE SirexAA-E]	27.9359	23	10	1.20022	2.162
SACTE_6074 isochorismate synthase [Streptomyces sp. Sv. ACTE SirexAA-E]	31	15	10	1.20022	2.311
SACTE_5493 simple sugar transport system substrate-binding protein [Streptomyces sp. Sv. ACTE SirexAA-E]	4.89297	1	1	1.1978	0.166
SACTE_0798 conserved hypothetical protein [Streptomyces sp. Sv. ACTE SirexAA-E]	33.8235	11	5	1.19539	4.995
SACTE_1703 iron complex transport system substrate-binding protein [Streptomyces sp. Sv. ACTE SirexAA-E]	18.5915	13	5	1.19539	1.512
SACTE_1041 glycine betaine/proline transport system substrate-binding protein [Streptomyces sp. Sv. ACTE SirexAA-E]	1.93402	1	1	1.19298	0.061
SACTE_2059 superoxide dismutase, Fe-Mn family [Streptomyces sp. Sv. ACTE SirexAA-E]	33.8028	15	7	1.19298	6.743
SACTE_2065 Subtilase family protein [Streptomyces sp. Sv. ACTE SirexAA-E]	6.63636	6	5	1.19298	0.241
SACTE_3996 large subunit ribosomal protein L17 [Streptomyces sp. Sv. ACTE SirexAA-E]	45.2381	22	9	1.19298	9
SACTE_4307 hypothetical protein [Streptomyces sp. Sv. ACTE SirexAA-E]	16.2983	11	5	1.19058	0.995
SACTE_4500 polar amino acid transport system permease protein [Streptomyces sp. Sv. ACTE SirexAA-E]	9.62733	2	2	1.19058	0.389
SACTE_5350 iron complex transport system substrate-binding protein [Streptomyces sp. Sv. ACTE SirexAA-E]	19.2635	7	5	1.18579	1.069
SACTE_6020 2-dehydro-3-deoxyphosphogluconate aldolase / (4S)-4-hydroxy-2-oxoglutarate aldolase [Streptomyces sp. Sv. ACTE SirexAA-E]	9.30233	1	1	1.18579	0.179
SACTE_0506 electron transfer flavoprotein alpha subunit apoprotein [Streptomyces sp. Sv. ACTE SirexAA-E]	57.5	39	10	1.18103	9
SACTE_1431 response regulator receiver and ANTAR domain protein [Streptomyces sp. Sv. ACTE SirexAA-E]	18.3486	8	3	1.18103	1.848
SACTE_4063 DNA helicase-2 / ATP-dependent DNA helicase PcrA [Streptomyces sp. Sv. ACTE SirexAA-E]	1.34969	1	1	1.18103	0.046
SACTE_4899 protein of unknown function (DUF397) [Streptomyces sp. Sv. ACTE SirexAA-E]	40.2597	4	3	1.18103	1.683
SACTE_5932 protein-tyrosine phosphatase [Streptomyces sp. Sv. ACTE SirexAA-E]	8.92193	2	2	1.18103	0.311
SACTE_0720 3-oxoacyl-[acyl-carrier protein] reductase [Streptomyces sp. Sv. ACTE SirexAA-E]	30.4348	12	8	1.17865	2.875
SACTE_5655 phosphatidylserine decarboxylase [Streptomyces sp. Sv. ACTE SirexAA-E]	22.7907	9	3	1.17865	1.61
SACTE_2450 bacterial peptide chain release factor 2 (bRF-2) [Streptomyces sp. Sv. ACTE SirexAA-E]	16.4773	10	5	1.17628	1.404
SACTE_2502 LPPG:FO 2-phospho-L-lactate transferase [Streptomyces sp. Sv. ACTE SirexAA-E]	20.4403	6	4	1.17628	1.371
SACTE_3075 Protein of unknown function (DUF3151) [Streptomyces sp. Sv. ACTE SirexAA-E]	29.927	8	3	1.17628	2.162
SACTE_3955 LSU ribosomal protein L12P [Streptomyces sp. Sv. ACTE SirexAA-E]	64.5669	45	7	1.17628	145.78
SACTE_6212 succinate dehydrogenase / fumarate reductase cytochrome b subunit [Streptomyces sp. Sv. ACTE SirexAA-E]	7.78689	5	2	1.17628	0.995
SACTE_1526 Protein of unknown function (DUF3040) [Streptomyces sp. Sv. ACTE SirexAA-E]	14.5038	2	2	1.17391	1.154
SACTE_3119 UDPglucose 6-dehydrogenase [Streptomyces sp. Sv. ACTE SirexAA-E]	12.0455	4	4	1.17391	0.374
SACTE_4766 Signal transduction histidine kinase [Streptomyces sp. Sv. ACTE SirexAA-E]	8.58704	9	8	1.17391	0.376
SACTE_3313 spoIIIJ-associated protein [Streptomyces sp. Sv. ACTE SirexAA-E]	26.6272	6	4	1.17155	1.61
SACTE_4670 glycine cleavage system H protein [Streptomyces sp. Sv. ACTE SirexAA-E]	11.2	3	1	1.17155	0.778
SACTE_5988 DNA-binding transcriptional regulator, FadR family [Streptomyces sp. Sv. ACTE SirexAA-E]	3.95257	1	1	1.17155	0.155
SACTE_1140 Acyl dehydratase [Streptomyces sp. Sv. ACTE SirexAA-E]	5.88235	1	1	1.1692	0.292
SACTE_4772 3-isopropylmalate dehydratase, large subunit [Streptomyces sp. Sv. ACTE SirexAA-E]	4.84211	2	2	1.1692	0.194
SACTE_6312 non-ribosomal peptide synthase domain TIGR01720/amino acid adenylation domain-containing protein [Streptomyces sp. Sv. ACTE SirexAA-E]	31.4664	222	77	1.1692	3.09
SACTE_0634 iron complex transport system substrate-binding protein [Streptomyces sp. Sv. ACTE SirexAA-E]	41.4286	45	11	1.16685	10.365
SACTE_3197 tellurite resistance protein TerB [Streptomyces sp. Sv. ACTE SirexAA-E]	54.3046	42	7	1.16685	18.953
SACTE_4555 bacterial peptide chain release factor 1 (bRF-1) [Streptomyces sp. Sv. ACTE SirexAA-E]	6.42458	3	1	1.16685	0.233
SACTE_3692 S-adenosyl methyltransferase [Streptomyces sp. Sv. ACTE SirexAA-E]	15.4122	5	2	1.1645	0.54
SACTE_4732 peptide/nickel transport system substrate-binding protein [Streptomyces sp. Sv. ACTE SirexAA-E]	9.48122	5	5	1.1645	0.45
SACTE_1705 iron complex transport system ATP-binding protein [Streptomyces sp. Sv. ACTE SirexAA-E]	40	12	7	1.16216	3.642
SACTE_1074 proteasome beta subunit [Streptomyces sp. Sv. ACTE SirexAA-E]	26.3566	11	7	1.15983	2.728
SACTE_3226 hypothetical protein [Streptomyces sp. Sv. ACTE SirexAA-E]	13.9803	8	7	1.15983	0.512
SACTE_4744 iron complex transport system ATP-binding protein [Streptomyces sp. Sv. ACTE SirexAA-E]	8.12721	1	1	1.15983	0.145
SACTE_5576 Acyl transferase domain-containing protein [Streptomyces sp. Sv. ACTE SirexAA-E]	3.33056	11	6	1.15983	0.139
SACTE_4458 peptide deformylase [Streptomyces sp. Sv. ACTE SirexAA-E]	33.4906	5	5	1.1575	1.424
SACTE_1243 tyrosyl-tRNA synthetase [Streptomyces sp. Sv. ACTE SirexAA-E]	10.4265	4	4	1.15517	0.624
SACTE_6369 ATP-binding cassette, subfamily B [Streptomyces sp. Sv. ACTE SirexAA-E]	1.17057	1	1	1.15517	0.064
SACTE_2643 UTP--glucose-1-phosphate uridylyltransferase [Streptomyces sp. Sv. ACTE SirexAA-E]	11	3	2	1.15285	0.468
SACTE_0070 MT0933-like antitoxin protein [Streptomyces sp. Sv. ACTE SirexAA-E]	26.9841	2	1	1.15054	1.154
SACTE_1648 arabinogalactan oligomer / maltooligosaccharide transport system permease protein [Streptomyces sp. Sv. ACTE SirexAA-E]	3.98671	1	1	1.15054	0.259
SACTE_2233 PS-10 peptidase S37 [Streptomyces sp. Sv. ACTE SirexAA-E]	3.04878	2	2	1.15054	0.194
SACTE_3954 LSU ribosomal protein L10P [Streptomyces sp. Sv. ACTE SirexAA-E]	59.4595	31	11	1.15054	12.594
SACTE_4280 PhoH-like ATPase [Streptomyces sp. Sv. ACTE SirexAA-E]	17.7273	8	7	1.15054	1.031
SACTE_5479 transcriptional regulator, IclR family [Streptomyces sp. Sv. ACTE SirexAA-E]	14.6617	5	3	1.15054	0.668
SACTE_4728 branched-chain amino acid aminotransferase [Streptomyces sp. Sv. ACTE SirexAA-E]	22.6158	14	7	1.14823	2.875
SACTE_0135 Pimeloyl-ACP methyl ester carboxylesterase [Streptomyces sp. Sv. ACTE SirexAA-E]	11.6129	2	2	1.14362	0.389
SACTE_6128 probable F420-dependent oxidoreductase, Rv2161c family [Streptomyces sp. Sv. ACTE SirexAA-E]	9.73154	4	2	1.14362	0.778
SACTE_0456 HSP20 family protein [Streptomyces sp. Sv. ACTE SirexAA-E]	17.3611	3	2	1.14133	0.931
SACTE_0883 guanylate kinase [Streptomyces sp. Sv. ACTE SirexAA-E]	5.85366	1	1	1.14133	0.194
SACTE_1078 proteasome-associated ATPase [Streptomyces sp. Sv. ACTE SirexAA-E]	49.3197	72	27	1.14133	7.938
SACTE_4989 RNA polymerase, sigma 70 subunit, RpoD [Streptomyces sp. Sv. ACTE SirexAA-E]	13.9806	13	6	1.14133	0.817
SACTE_1087 methionine synthase (B12-dependent) [Streptomyces sp. Sv. ACTE SirexAA-E]	1.79487	2	2	1.13904	0.07
SACTE_1507 YggT family protein [Streptomyces sp. Sv. ACTE SirexAA-E]	6.12245	1	1	1.13904	0.468
SACTE_2328 SEC-C motif-containing protein [Streptomyces sp. Sv. ACTE SirexAA-E]	10.6825	2	2	1.13904	0.334
SACTE_6073 2,3-dihydroxybenzoate-AMP ligase [Streptomyces sp. Sv. ACTE SirexAA-E]	44.2446	41	20	1.13904	4.08
SACTE_2979 Helix-turn-helix domain-containing protein [Streptomyces sp. Sv. ACTE SirexAA-E]	12.1107	8	5	1.13675	1.371
SACTE_4952 MT0933-like antitoxin protein [Streptomyces sp. Sv. ACTE SirexAA-E]	30.8642	4	3	1.13675	5.31
SACTE_5269 Uncharacterized conserved protein, AIM24 family [Streptomyces sp. Sv. ACTE SirexAA-E]	8.44444	1	1	1.13447	0.194
SACTE_1587 Iron-sulfur cluster assembly accessory protein [Streptomyces sp. Sv. ACTE SirexAA-E]	44.9153	7	5	1.1322	2.594
SACTE_1615 lipoic acid synthetase [Streptomyces sp. Sv. ACTE SirexAA-E]	6.38298	2	2	1.1322	0.222
SACTE_4676 peptide/nickel transport system substrate-binding protein [Streptomyces sp. Sv. ACTE SirexAA-E]	51.7065	90	31	1.1322	22.52
SACTE_0858 riboflavin synthase alpha chain [Streptomyces sp. Sv. ACTE SirexAA-E]	9.70874	2	2	1.12993	0.468
SACTE_0919 preprotein translocase subunit SecD [Streptomyces sp. Sv. ACTE SirexAA-E]	8.57633	6	4	1.12993	0.616
SACTE_4568 F-type H+-transporting ATPase subunit beta [Streptomyces sp. Sv. ACTE SirexAA-E]	44.375	107	16	1.12993	27.73
SACTE_5555 L-ascorbate metabolism protein UlaG, beta-lactamase superfamily [Streptomyces sp. Sv. ACTE SirexAA-E]	17.6744	4	3	1.12766	1.512
SACTE_1437 aminopeptidase N [Streptomyces sp. Sv. ACTE SirexAA-E]	6.40569	5	4	1.1254	0.307
SACTE_0911 Uncharacterized membrane protein [Streptomyces sp. Sv. ACTE SirexAA-E]	4.2654	1	1	1.12314	0.334
SACTE_1376 maleylpyruvate isomerase [Streptomyces sp. Sv. ACTE SirexAA-E]	19.214	3	3	1.12314	0.54
SACTE_4381 sec-independent protein translocase protein TatB [Streptomyces sp. Sv. ACTE SirexAA-E]	12.2699	2	2	1.12314	0.425
SACTE_4745 iron complex transport system substrate-binding protein [Streptomyces sp. Sv. ACTE SirexAA-E]	41.7867	70	16	1.12314	17.738
SACTE_0612 Helicase conserved C-terminal domain-containing protein [Streptomyces sp. Sv. ACTE SirexAA-E]	2.10035	3	2	1.12089	0.105
SACTE_5926 squalene-hopene/tetraprenyl-beta-curcumene cyclase [Streptomyces sp. Sv. ACTE SirexAA-E]	8.92857	5	5	1.12089	0.403
SACTE_0700 conserved hypothetical protein [Streptomyces sp. Sv. ACTE SirexAA-E]	10.4225	2	2	1.1164	0.311
SACTE_3066 Serine/threonine protein kinase [Streptomyces sp. Sv. ACTE SirexAA-E]	1.54242	1	1	1.1164	0.08
SACTE_3982 SSU ribosomal protein S8P [Streptomyces sp. Sv. ACTE SirexAA-E]	33.3333	14	5	1.1164	2.981
SACTE_4809 conserved hypothetical protein [Streptomyces sp. Sv. ACTE SirexAA-E]	9.13706	2	2	1.1164	0.585
SACTE_1430 amino acid/amide ABC transporter ATP-binding protein 2, HAAT family [Streptomyces sp. Sv. ACTE SirexAA-E]	10.084	2	2	1.11416	0.389
SACTE_4813 tRNA (guanine37-N1)-methyltransferase [Streptomyces sp. Sv. ACTE SirexAA-E]	4.7619	1	1	1.11416	0.179
SACTE_4907 SSU ribosomal protein S15P [Streptomyces sp. Sv. ACTE SirexAA-E]	51.0417	31	6	1.11416	22.714
SACTE_5021 DNA-binding response regulator, OmpR family, contains REC and winged-helix (wHTH) domain [Streptomyces sp. Sv. ACTE SirexAA-E]	33.1797	12	6	1.11416	2.728
SACTE_4564 F-type H+-transporting ATPase subunit b [Streptomyces sp. Sv. ACTE SirexAA-E]	56.9061	42	12	1.11193	25.102
SACTE_6300 pentalenic acid synthase [Streptomyces sp. Sv. ACTE SirexAA-E]	9.62963	3	3	1.11193	0.334
SACTE_0429 Glyoxalase-like domain-containing protein [Streptomyces sp. Sv. ACTE SirexAA-E]	10.5691	1	1	1.1097	0.468
SACTE_0609 NADH dehydrogenase [Streptomyces sp. Sv. ACTE SirexAA-E]	4.41501	2	2	1.1097	0.186
SACTE_1584 adenosine kinase [Streptomyces sp. Sv. ACTE SirexAA-E]	27.7778	8	6	1.1097	0.931
SACTE_3295 putative DNA-binding protein [Streptomyces sp. Sv. ACTE SirexAA-E]	35.7143	5	5	1.1097	1.848
SACTE_3322 Protein kinase domain [Streptomyces sp. Sv. ACTE SirexAA-E]	1.41593	1	1	1.1097	0.075
SACTE_4968 tellurium resistance protein TerD [Streptomyces sp. Sv. ACTE SirexAA-E]	38.0682	15	6	1.1097	9
SACTE_5268 Peptidyl-tRNA hydrolase [Streptomyces sp. Sv. ACTE SirexAA-E]	12.4542	2	2	1.1097	0.389
SACTE_2551 cyclopropane-fatty-acyl-phospholipid synthase [Streptomyces sp. Sv. ACTE SirexAA-E]	8.75576	5	2	1.10748	0.28
SACTE_3745 DNA excision repair protein ERCC-3 [Streptomyces sp. Sv. ACTE SirexAA-E]	1.99637	1	1	1.10748	0.062
SACTE_4597 Uncharacterized conserved protein, AIM24 family [Streptomyces sp. Sv. ACTE SirexAA-E]	11.5538	2	2	1.10748	0.585
SACTE_0893 Helix-turn-helix [Streptomyces sp. Sv. ACTE SirexAA-E]	22.8916	7	4	1.10526	1.61
SACTE_2250 Immunity protein 49 [Streptomyces sp. Sv. ACTE SirexAA-E]	15.5477	6	3	1.10526	1.154
SACTE_3327 myo-inositol-1-phosphate synthase [Streptomyces sp. Sv. ACTE SirexAA-E]	63.3333	68	19	1.10526	45.416
SACTE_1592 conserved hypothetical protein [Streptomyces sp. Sv. ACTE SirexAA-E]	30.4348	3	2	1.10305	2.162
SACTE_3975 LSU ribosomal protein L16P [Streptomyces sp. Sv. ACTE SirexAA-E]	38.8489	12	4	1.10305	20.544
SACTE_4712 acetolactate synthase, large subunit [Streptomyces sp. Sv. ACTE SirexAA-E]	25.5663	22	11	1.10305	2.433
SACTE_4729 2-isopropylmalate synthase [Streptomyces sp. Sv. ACTE SirexAA-E]	13.4579	5	5	1.10305	0.468
SACTE_0895 translation elongation factor P (EF-P) [Streptomyces sp. Sv. ACTE SirexAA-E]	21.2766	4	3	1.10084	1.512
SACTE_1091 glycerol-3-phosphate dehydrogenase [Streptomyces sp. Sv. ACTE SirexAA-E]	12.8731	6	5	1.10084	0.377
SACTE_4243 reactive intermediate/imine deaminase [Streptomyces sp. Sv. ACTE SirexAA-E]	14.7059	3	2	1.10084	1.371
SACTE_4810 small subunit ribosomal protein S16 [Streptomyces sp. Sv. ACTE SirexAA-E]	46.5278	31	7	1.10084	20.544
SACTE_5634 Phytoene dehydrogenase-related protein [Streptomyces sp. Sv. ACTE SirexAA-E]	18.259	8	6	1.10084	0.931
SACTE_0507 electron transfer flavoprotein beta subunit [Streptomyces sp. Sv. ACTE SirexAA-E]	42.1456	21	10	1.09864	5.105
SACTE_2468 glutamate dehydrogenase [Streptomyces sp. Sv. ACTE SirexAA-E]	23.4132	60	33	1.09864	1.437
SACTE_2598 UDP-glucose 4-epimerase [Streptomyces sp. Sv. ACTE SirexAA-E]	8.28221	3	2	1.09864	0.274
SACTE_3998 conserved hypothetical protein [Streptomyces sp. Sv. ACTE SirexAA-E]	16.0279	2	2	1.09864	0.334
SACTE_0871 aldehyde dehydrogenase (NAD+) [Streptomyces sp. Sv. ACTE SirexAA-E]	28.3951	16	9	1.09644	2.162
SACTE_1032 NAD(P)-dependent dehydrogenase, short-chain alcohol dehydrogenase family [Streptomyces sp. Sv. ACTE SirexAA-E]	14.7059	7	3	1.09644	1.154
SACTE_2781 redox-sensing transcriptional repressor [Streptomyces sp. Sv. ACTE SirexAA-E]	26.9231	7	5	1.09644	1.154
SACTE_4773 3-isopropylmalate/(R)-2-methylmalate dehydratase small subunit [Streptomyces sp. Sv. ACTE SirexAA-E]	16.7513	4	2	1.09644	0.778
SACTE_4830 ribosome recycling factor [Streptomyces sp. Sv. ACTE SirexAA-E]	52.973	32	11	1.09644	13.251
SACTE_4501 polar amino acid transport system substrate-binding protein [Streptomyces sp. Sv. ACTE SirexAA-E]	45	16	11	1.09424	2.899
SACTE_5619 isocitrate dehydrogenase [Streptomyces sp. Sv. ACTE SirexAA-E]	52.5034	114	32	1.09424	12.689
SACTE_5817 betaine-aldehyde dehydrogenase [Streptomyces sp. Sv. ACTE SirexAA-E]	12.5	5	4	1.09424	0.487
SACTE_0830 hypothetical protein [Streptomyces sp. Sv. ACTE SirexAA-E]	8.46154	2	1	1.09205	0.778
SACTE_2008 conserved hypothetical protein [Streptomyces sp. Sv. ACTE SirexAA-E]	6.46109	4	4	1.09205	0.301
SACTE_2821 Lsr2 protein [Streptomyces sp. Sv. ACTE SirexAA-E]	30.6306	8	4	1.09205	4.179
SACTE_3176 NADPH2:quinone reductase [Streptomyces sp. Sv. ACTE SirexAA-E]	8.27815	2	2	1.09205	0.389
SACTE_6276 PRC-barrel domain-containing protein [Streptomyces sp. Sv. ACTE SirexAA-E]	6.77966	2	1	1.09205	0.468
SACTE_0633 ATP-binding cassette, subfamily C [Streptomyces sp. Sv. ACTE SirexAA-E]	30.2521	14	11	1.08986	1.297
SACTE_1419 SSU ribosomal protein S1P [Streptomyces sp. Sv. ACTE SirexAA-E]	53.5714	87	24	1.08986	16.433
SACTE_2005 dTDP-glucose 4,6-dehydratase [Streptomyces sp. Sv. ACTE SirexAA-E]	18.2927	11	4	1.08986	0.995
SACTE_0560 Arylsulfatase A [Streptomyces sp. Sv. ACTE SirexAA-E]	1.19284	1	1	1.08768	0.086
SACTE_1012 translation initiation factor IF-3 [Streptomyces sp. Sv. ACTE SirexAA-E]	34.7015	33	11	1.08768	9
SACTE_1292 multiple sugar transport system substrate-binding protein [Streptomyces sp. Sv. ACTE SirexAA-E]	5.25114	1	1	1.08768	0.096
SACTE_1517 UDP-N-acetylmuramoyl-tripeptide--D-alanyl-D-alanine ligase [Streptomyces sp. Sv. ACTE SirexAA-E]	20.0846	7	6	1.08768	1.015
SACTE_1424 oxidoreductase alpha (molybdopterin) subunit [Streptomyces sp. Sv. ACTE SirexAA-E]	7.11462	5	5	1.08551	0.265
SACTE_2525 DNA-binding response regulator, OmpR family, contains REC and winged-helix (wHTH) domain [Streptomyces sp. Sv. ACTE SirexAA-E]	33.3333	13	6	1.08551	2.162
SACTE_0108 conserved hypothetical protein [Streptomyces sp. Sv. ACTE SirexAA-E]	34.0102	12	6	1.08333	3.642
SACTE_0950 branched-chain amino acid aminotransferase [Streptomyces sp. Sv. ACTE SirexAA-E]	24.5421	6	6	1.08333	1.154
SACTE_1790 hypothetical protein [Streptomyces sp. Sv. ACTE SirexAA-E]	53.6765	23	15	1.08333	5.579
SACTE_4150 thymidine phosphorylase [Streptomyces sp. Sv. ACTE SirexAA-E]	7.05882	3	2	1.08333	0.318
SACTE_4400 transcriptional regulator, TetR family [Streptomyces sp. Sv. ACTE SirexAA-E]	21.1268	4	3	1.08333	0.778
SACTE_4714 ketol-acid reductoisomerase [Streptomyces sp. Sv. ACTE SirexAA-E]	50.1502	110	17	1.08333	24.65
SACTE_1844 5-methylcytosine-specific restriction enzyme A [Streptomyces sp. Sv. ACTE SirexAA-E]	1.79641	1	1	1.08117	0.11
SACTE_4563 ATP synthase F0 subcomplex C subunit [Streptomyces sp. Sv. ACTE SirexAA-E]	11.1111	2	1	1.08117	1.154
SACTE_1241 TldD protein [Streptomyces sp. Sv. ACTE SirexAA-E]	11.4398	6	5	1.079	0.433
SACTE_5846 Helix-turn-helix domain-containing protein [Streptomyces sp. Sv. ACTE SirexAA-E]	4.1958	1	1	1.079	0.179
SACTE_0920 preprotein translocase subunit YajC [Streptomyces sp. Sv. ACTE SirexAA-E]	31.2102	10	5	1.07684	6.743
SACTE_2528 anti-anti-sigma factor [Streptomyces sp. Sv. ACTE SirexAA-E]	19.8529	2	2	1.07684	0.778
SACTE_4066 isobutyryl-CoA mutase small subunit [Streptomyces sp. Sv. ACTE SirexAA-E]	20.438	6	3	1.07684	4.179
SACTE_4551 homoserine kinase [Streptomyces sp. Sv. ACTE SirexAA-E]	11.4754	3	2	1.07684	0.292
SACTE_5632 fructose-1,6-bisphosphatase [Streptomyces sp. Sv. ACTE SirexAA-E]	10.1399	3	3	1.07684	0.54
SACTE_0812 PTS system, glucose subfamily, IIA component [Streptomyces sp. Sv. ACTE SirexAA-E]	56.3758	10	6	1.07469	6.499
SACTE_0888 carbamoyl-phosphate synthase small subunit [Streptomyces sp. Sv. ACTE SirexAA-E]	13.6842	6	4	1.07469	0.833
SACTE_3549 DNA-binding transcriptional regulator, MarR family [Streptomyces sp. Sv. ACTE SirexAA-E]	8.10811	1	1	1.07469	0.194
SACTE_3711 trehalose 6-phosphate synthase [Streptomyces sp. Sv. ACTE SirexAA-E]	22.0524	14	10	1.07469	1.264
SACTE_3838 conserved hypothetical protein [Streptomyces sp. Sv. ACTE SirexAA-E]	1.73913	1	1	1.07469	0.077
SACTE_4561 ATP synthase protein I [Streptomyces sp. Sv. ACTE SirexAA-E]	8.27586	2	1	1.07469	0.778
SACTE_3970 large subunit ribosomal protein L23 [Streptomyces sp. Sv. ACTE SirexAA-E]	55.1402	27	6	1.07254	15.681
SACTE_3973 LSU ribosomal protein L22P [Streptomyces sp. Sv. ACTE SirexAA-E]	26.087	8	3	1.07254	9
SACTE_5176 YbaB/EbfC DNA-binding family protein [Streptomyces sp. Sv. ACTE SirexAA-E]	15	1	1	1.07039	0.334
SACTE_1469 TIGR03085 family protein [Streptomyces sp. Sv. ACTE SirexAA-E]	20	11	4	1.06825	1.683
SACTE_3810 transcriptional attenuator, LytR family [Streptomyces sp. Sv. ACTE SirexAA-E]	1.63666	1	1	1.06825	0.059
SACTE_0229 Protein of unknown function (DUF664) [Streptomyces sp. Sv. ACTE SirexAA-E]	8.87574	1	1	1.06612	0.468
SACTE_0669 adenylosuccinate lyase [Streptomyces sp. Sv. ACTE SirexAA-E]	24.109	23	10	1.06612	1.848
SACTE_5580 Acyl transferase domain-containing protein [Streptomyces sp. Sv. ACTE SirexAA-E]	10.0946	14	12	1.06612	0.455
SACTE_2482 Membrane domain of glycerophosphoryl diester phosphodiesterase [Streptomyces sp. Sv. ACTE SirexAA-E]	4.97512	1	1	1.06398	0.259
SACTE_2728 Thiol-disulfide isomerase or thioredoxin [Streptomyces sp. Sv. ACTE SirexAA-E]	31.8408	9	4	1.06398	2.981
SACTE_5544 transcriptional regulator [Streptomyces sp. Sv. ACTE SirexAA-E]	8.90411	1	1	1.06398	0.233
SACTE_1291 beta-galactosidase [Streptomyces sp. Sv. ACTE SirexAA-E]	3.0837	2	2	1.06186	0.129
SACTE_3961 translation elongation factor 1A (EF-1A/EF-Tu) [Streptomyces sp. Sv. ACTE SirexAA-E]	57.6826	177	16	1.06186	19.806
SACTE_3978 LSU ribosomal protein L14P [Streptomyces sp. Sv. ACTE SirexAA-E]	72.9508	34	11	1.06186	27.48
SACTE_4636 starch phosphorylase [Streptomyces sp. Sv. ACTE SirexAA-E]	15.7895	11	10	1.06186	0.643
SACTE_6214 succinate dehydrogenase / fumarate reductase iron-sulfur subunit [Streptomyces sp. Sv. ACTE SirexAA-E]	13.7097	5	3	1.06186	2.162
SACTE_3842 formyltetrahydrofolate deformylase [Streptomyces sp. Sv. ACTE SirexAA-E]	10	5	3	1.05761	0.719
SACTE_4499 amino acid ABC transporter ATP-binding protein, PAAT family [Streptomyces sp. Sv. ACTE SirexAA-E]	5.13834	1	1	1.05761	0.145
SACTE_4848 aminodeoxyfutalosine deaminase [Streptomyces sp. Sv. ACTE SirexAA-E]	8.43023	2	2	1.05761	0.259
SACTE_5256 ribonuclease D [Streptomyces sp. Sv. ACTE SirexAA-E]	10.6132	4	3	1.05761	0.425
SACTE_5345 putative acyl-CoA dehydrogenase [Streptomyces sp. Sv. ACTE SirexAA-E]	3.8674	1	1	1.05761	0.077
SACTE_1581 cytochrome c oxidase subunit 1 [Streptomyces sp. Sv. ACTE SirexAA-E]	6.7474	9	4	1.0555	1.371
SACTE_0813 phosphoenolpyruvate--protein phosphotransferase [Streptomyces sp. Sv. ACTE SirexAA-E]	32.3741	23	13	1.05339	2.06
SACTE_1070 proteasome accessory factor A [Streptomyces sp. Sv. ACTE SirexAA-E]	40.8389	24	17	1.05339	2.621
SACTE_2819 ATP-dependent Clp protease ATP-binding subunit ClpC [Streptomyces sp. Sv. ACTE SirexAA-E]	39.1924	83	26	1.05339	5.813
SACTE_2849 GTP cyclohydrolase I [Streptomyces sp. Sv. ACTE SirexAA-E]	6.96517	1	1	1.05339	0.194
SACTE_5027 dUTP pyrophosphatase [Streptomyces sp. Sv. ACTE SirexAA-E]	10.7955	4	2	1.05339	0.995
SACTE_0036 hypothetical protein [Streptomyces sp. Sv. ACTE SirexAA-E]	21.7949	22	12	1.05128	1.3
SACTE_0574 polar amino acid transport system substrate-binding protein [Streptomyces sp. Sv. ACTE SirexAA-E]	25.641	6	6	1.05128	1.371
SACTE_1147 Nitroreductase family protein [Streptomyces sp. Sv. ACTE SirexAA-E]	31.1927	31	9	1.05128	4.623
SACTE_3960 translation elongation factor 2 (EF-2/EF-G) [Streptomyces sp. Sv. ACTE SirexAA-E]	53.2486	102	32	1.05128	15.037
SACTE_4828 elongation factor Ts [Streptomyces sp. Sv. ACTE SirexAA-E]	61.5108	69	19	1.05128	41.813
SACTE_5929 ornithine--oxo-acid transaminase [Streptomyces sp. Sv. ACTE SirexAA-E]	6.23656	3	2	1.05128	0.25
SACTE_0810 mannose-1-phosphate guanylyltransferase / phosphomannomutase [Streptomyces sp. Sv. ACTE SirexAA-E]	29.9639	50	23	1.04918	3.169
SACTE_4212 mycothiol S-conjugate amidase [Streptomyces sp. Sv. ACTE SirexAA-E]	22.8669	11	6	1.04918	1.818
SACTE_4601 uncharacterized protein, MTH1187 family [Streptomyces sp. Sv. ACTE SirexAA-E]	20.6186	4	2	1.04918	1.683
SACTE_4695 Cobalamin-independent synthase, Catalytic domain [Streptomyces sp. Sv. ACTE SirexAA-E]	8.5044	1	1	1.04918	0.129
SACTE_1045 iron complex transport system substrate-binding protein [Streptomyces sp. Sv. ACTE SirexAA-E]	13.7143	9	4	1.04708	0.995
SACTE_1099 conserved hypothetical protein [Streptomyces sp. Sv. ACTE SirexAA-E]	4.87805	1	1	1.04708	0.166
SACTE_2027 CHAD domain-containing protein [Streptomyces sp. Sv. ACTE SirexAA-E]	4.85437	3	2	1.04708	0.241
SACTE_2102 ATP-binding cassette protein, ChvD family [Streptomyces sp. Sv. ACTE SirexAA-E]	32.491	52	16	1.04708	9
SACTE_3604 Predicted peroxiredoxin [Streptomyces sp. Sv. ACTE SirexAA-E]	42.5	4	4	1.04708	3.642
SACTE_3957 DNA-directed RNA polymerase subunit beta' [Streptomyces sp. Sv. ACTE SirexAA-E]	43.0331	121	51	1.04708	6.117
SACTE_3995 DNA-directed RNA polymerase subunit alpha [Streptomyces sp. Sv. ACTE SirexAA-E]	59.1176	64	16	1.04708	11.328
SACTE_5582 Acyl transferase domain-containing protein [Streptomyces sp. Sv. ACTE SirexAA-E]	4.83619	7	1	1.04708	0.222
SACTE_0658 8-amino-7-oxononanoate synthase [Streptomyces sp. Sv. ACTE SirexAA-E]	3.66492	1	1	1.04499	0.116
SACTE_1402 alanine-synthesizing transaminase [Streptomyces sp. Sv. ACTE SirexAA-E]	3.97022	1	1	1.04499	0.122
SACTE_1699 heme oxygenase [Streptomyces sp. Sv. ACTE SirexAA-E]	6.63717	1	1	1.04499	0.145
SACTE_1911 malonyl-CoA/methylmalonyl-CoA synthetase [Streptomyces sp. Sv. ACTE SirexAA-E]	9.48454	4	4	1.04499	0.359
SACTE_3038 tellurium resistance protein TerD [Streptomyces sp. Sv. ACTE SirexAA-E]	48.1675	41	5	1.04499	9
SACTE_5825 conserved hypothetical protein [Streptomyces sp. Sv. ACTE SirexAA-E]	7.39437	3	2	1.04499	0.701
SACTE_0981 acetylornithine aminotransferase [Streptomyces sp. Sv. ACTE SirexAA-E]	8.79397	3	2	1.0429	0.389
SACTE_4189 Enoyl-CoA hydratase/carnithine racemase [Streptomyces sp. Sv. ACTE SirexAA-E]	22.2222	5	4	1.0429	0.778
SACTE_4699 aspartyl/glutamyl-tRNA(Asn/Gln) amidotransferase subunit A [Streptomyces sp. Sv. ACTE SirexAA-E]	41	27	14	1.0429	3.175
SACTE_4963 Siderophore synthetase component [Streptomyces sp. Sv. ACTE SirexAA-E]	6.17886	8	4	1.0429	0.334
SACTE_0631 putative ABC transport system ATP-binding protein [Streptomyces sp. Sv. ACTE SirexAA-E]	6.18375	4	3	1.04082	0.359
SACTE_0959 uroporphyrin-III C-methyltransferase / precorrin-2 dehydrogenase / sirohydrochlorin ferrochelatase [Streptomyces sp. Sv. ACTE SirexAA-E]	9.20097	2	2	1.04082	0.245
SACTE_1474 imidazole glycerol phosphate synthase subunit hisF [Streptomyces sp. Sv. ACTE SirexAA-E]	25.0996	6	5	1.04082	1.254
SACTE_2972 spore associated protein, SapC [Streptomyces sp. Sv. ACTE SirexAA-E]	22.1477	4	3	1.04082	1.371
SACTE_5677 L-glyceraldehyde 3-phosphate reductase [Streptomyces sp. Sv. ACTE SirexAA-E]	8.70871	4	3	1.04082	0.389
SACTE_5944 PPOX class probable F420-dependent enzyme [Streptomyces sp. Sv. ACTE SirexAA-E]	50	10	7	1.04082	5.31
SACTE_0853 ATP phosphoribosyltransferase [Streptomyces sp. Sv. ACTE SirexAA-E]	9.21986	2	2	1.03874	0.334
SACTE_1861 Protein of unknown function (DUF3052) [Streptomyces sp. Sv. ACTE SirexAA-E]	35.1724	7	3	1.03874	3.217
SACTE_4358 conserved hypothetical protein [Streptomyces sp. Sv. ACTE SirexAA-E]	13.8148	5	5	1.03874	0.433
SACTE_4522 2-polyprenyl-6-methoxyphenol hydroxylase [Streptomyces sp. Sv. ACTE SirexAA-E]	26.3285	14	8	1.03874	1.395
SACTE_4878 NusA antitermination factor [Streptomyces sp. Sv. ACTE SirexAA-E]	22.7405	11	8	1.03874	1.61
SACTE_6474 S-adenosyl methyltransferase [Streptomyces sp. Sv. ACTE SirexAA-E]	18.0812	6	4	1.03874	0.778
SACTE_1511 cell division protein FtsZ [Streptomyces sp. Sv. ACTE SirexAA-E]	36.3636	17	10	1.03666	3.642
SACTE_4000 LSU ribosomal protein L13P [Streptomyces sp. Sv. ACTE SirexAA-E]	41.4966	22	5	1.03666	9
SACTE_4427 Uncharacterized conserved protein, AIM24 family [Streptomyces sp. Sv. ACTE SirexAA-E]	17.1806	3	3	1.03666	0.874
SACTE_4780 D-alanine-D-alanine ligase [Streptomyces sp. Sv. ACTE SirexAA-E]	15.9601	5	4	1.03666	0.551
SACTE_5585 putative ABC transport system permease protein [Streptomyces sp. Sv. ACTE SirexAA-E]	12.4402	14	7	1.03459	0.73
SACTE_4399 Protein of unknown function (DUF3107) [Streptomyces sp. Sv. ACTE SirexAA-E]	49.3333	16	5	1.03252	30.623
SACTE_4743 iron complex transport system permease protein [Streptomyces sp. Sv. ACTE SirexAA-E]	5.04202	1	1	1.03252	0.194
SACTE_5165 Protein of unknown function (DUF4232) [Streptomyces sp. Sv. ACTE SirexAA-E]	9.46502	1	1	1.03252	0.212
SACTE_5917 glycerol-1-phosphate dehydrogenase [NAD(P)+] [Streptomyces sp. Sv. ACTE SirexAA-E]	9.63173	2	2	1.03252	0.245
SACTE_0915 protein of unknown function (DUF349) [Streptomyces sp. Sv. ACTE SirexAA-E]	25.6724	19	10	1.03046	1.829
SACTE_1067 transcriptional regulator [Streptomyces sp. Sv. ACTE SirexAA-E]	3.47003	1	1	1.03046	0.145
SACTE_2260 Acyl-CoA dehydrogenase [Streptomyces sp. Sv. ACTE SirexAA-E]	18.1818	9	7	1.03046	0.817
SACTE_3952 LSU ribosomal protein L1P [Streptomyces sp. Sv. ACTE SirexAA-E]	52.5	36	12	1.03046	15.681
SACTE_3958 SSU ribosomal protein S12P [Streptomyces sp. Sv. ACTE SirexAA-E]	26.8293	9	4	1.03046	6.197
SACTE_5243 1-deoxy-D-xylulose-5-phosphate synthase [Streptomyces sp. Sv. ACTE SirexAA-E]	12.2257	9	7	1.03046	0.624
SACTE_6173 conserved hypothetical protein [Streptomyces sp. Sv. ACTE SirexAA-E]	6.20155	1	1	1.03046	0.585
SACTE_0204 RibD C-terminal domain-containing protein [Streptomyces sp. Sv. ACTE SirexAA-E]	27.1028	6	4	1.0284	1.154
SACTE_5254 3-hydroxyacyl-CoA dehydrogenase [Streptomyces sp. Sv. ACTE SirexAA-E]	18.7588	14	11	1.0284	0.947
SACTE_6123 Methyltransferase domain-containing protein [Streptomyces sp. Sv. ACTE SirexAA-E]	11.1538	2	2	1.0284	0.292
SACTE_6127 peptide/nickel transport system substrate-binding protein [Streptomyces sp. Sv. ACTE SirexAA-E]	2.75049	1	1	1.0284	0.068
SACTE_6165 6-phosphogluconate dehydrogenase [Streptomyces sp. Sv. ACTE SirexAA-E]	1.875	1	1	1.0284	0.083
SACTE_0948 Thioredoxin [Streptomyces sp. Sv. ACTE SirexAA-E]	3.50877	1	1	1.02634	0.292
SACTE_1006 phenylalanyl-tRNA synthetase beta subunit [Streptomyces sp. Sv. ACTE SirexAA-E]	18.7575	18	12	1.02634	0.986
SACTE_1506 DivIVA domain-containing protein [Streptomyces sp. Sv. ACTE SirexAA-E]	6.94087	8	2	1.02634	0.638
SACTE_1527 Methyltransferase domain-containing protein [Streptomyces sp. Sv. ACTE SirexAA-E]	17.8571	2	2	1.02634	0.425
SACTE_2009 2-C-methyl-D-erythritol 4-phosphate cytidylyltransferase [Streptomyces sp. Sv. ACTE SirexAA-E]	46.6	21	17	1.02634	2.652
SACTE_2454 alpha-glucoside transport system substrate-binding protein [Streptomyces sp. Sv. ACTE SirexAA-E]	24.1071	15	8	1.02634	2.02
SACTE_0892 pyrimidine operon attenuation protein / uracil phosphoribosyltransferase [Streptomyces sp. Sv. ACTE SirexAA-E]	14.9485	4	2	1.02429	0.931
SACTE_1258 3-oxoacyl-[acyl-carrier protein] reductase [Streptomyces sp. Sv. ACTE SirexAA-E]	23.1076	6	4	1.02429	1.276
SACTE_2110 hypothetical protein [Streptomyces sp. Sv. ACTE SirexAA-E]	5.26316	1	1	1.02429	0.194
SACTE_4767 2-keto-4-pentenoate hydratase/2-oxohepta-3-ene-1,7-dioic acid hydratase (catechol pathway) [Streptomyces sp. Sv. ACTE SirexAA-E]	8.42912	10	2	1.02429	1.371
SACTE_5175 Microtubule/TRAF3 and DISC1 binding protein [Streptomyces sp. Sv. ACTE SirexAA-E]	6.71704	6	6	1.02429	0.241
SACTE_5333 NitT/TauT family transport system permease protein [Streptomyces sp. Sv. ACTE SirexAA-E]	4.10959	1	1	1.02429	0.179
SACTE_6306 Aryl carrier domain-containing protein [Streptomyces sp. Sv. ACTE SirexAA-E]	20.2532	3	2	1.02429	2.162
SACTE_1791 dinuclear metal center protein, YbgI/SA1388 family [Streptomyces sp. Sv. ACTE SirexAA-E]	15.4676	4	4	1.02224	0.719
SACTE_4768 glutamyl-tRNA synthetase [Streptomyces sp. Sv. ACTE SirexAA-E]	31.4115	23	11	1.02224	1.848
SACTE_5541 S-adenosyl methyltransferase [Streptomyces sp. Sv. ACTE SirexAA-E]	7.74908	4	2	1.02224	0.778
SACTE_0213 probable F420-dependent oxidoreductase, MSMEG_4141 family [Streptomyces sp. Sv. ACTE SirexAA-E]	17.5676	8	5	1.0202	1.371
SACTE_1111 Acetylornithine deacetylase/Succinyl-diaminopimelate desuccinylase [Streptomyces sp. Sv. ACTE SirexAA-E]	23.8739	21	10	1.0202	1.929
SACTE_1998 Polysaccharide pyruvyl transferase family protein WcaK [Streptomyces sp. Sv. ACTE SirexAA-E]	3.76569	1	1	1.0202	0.068
SACTE_3052 aspartate kinase [Streptomyces sp. Sv. ACTE SirexAA-E]	41.3712	49	15	1.0202	6.586
SACTE_3245 Serine/threonine protein kinase [Streptomyces sp. Sv. ACTE SirexAA-E]	4.80591	2	2	1.0202	0.468
SACTE_3336 SSU ribosomal protein S18P [Streptomyces sp. Sv. ACTE SirexAA-E]	57.6923	13	7	1.0202	18.307
SACTE_3916 2-oxoglutarate ferredoxin oxidoreductase subunit alpha [Streptomyces sp. Sv. ACTE SirexAA-E]	29.4931	28	15	1.0202	2.371
SACTE_4727 3-isopropylmalate dehydrogenase [Streptomyces sp. Sv. ACTE SirexAA-E]	39.1931	40	10	1.0202	7.733
SACTE_0037 hypothetical protein [Streptomyces sp. Sv. ACTE SirexAA-E]	59.3023	14	5	1.01816	9
SACTE_2585 ribose-phosphate pyrophosphokinase [Streptomyces sp. Sv. ACTE SirexAA-E]	31.6923	18	8	1.01816	1.783
SACTE_4565 F-type H+-transporting ATPase subunit delta [Streptomyces sp. Sv. ACTE SirexAA-E]	57.9336	34	13	1.01816	6.197
SACTE_4926 starvation-inducible DNA-binding protein [Streptomyces sp. Sv. ACTE SirexAA-E]	8.33333	2	1	1.01816	0.52
SACTE_5263 chlorite dismutase [Streptomyces sp. Sv. ACTE SirexAA-E]	33.3333	20	9	1.01816	3.084
SACTE_2492 mannose-6-phosphate isomerase, type 1 [Streptomyces sp. Sv. ACTE SirexAA-E]	16.9231	4	4	1.01613	0.668
SACTE_3383 copper transport protein [Streptomyces sp. Sv. ACTE SirexAA-E]	2.79503	2	2	1.01613	0.166
SACTE_3561 putative integral membrane protein [Streptomyces sp. Sv. ACTE SirexAA-E]	8.82353	1	1	1.01613	0.468
SACTE_4102 succinate dehydrogenase subunit A [Streptomyces sp. Sv. ACTE SirexAA-E]	23.9726	27	13	1.01613	2.162
SACTE_4882 ribosome-binding factor A [Streptomyces sp. Sv. ACTE SirexAA-E]	18.6667	5	2	1.01613	1.848
SACTE_1017 Predicted arabinose efflux permease, MFS family [Streptomyces sp. Sv. ACTE SirexAA-E]	2.26876	1	1	1.0141	0.145
SACTE_1921 NADPH-dependent 2,4-dienoyl-CoA reductase, sulfur reductase [Streptomyces sp. Sv. ACTE SirexAA-E]	21.957	8	7	1.0141	0.859
SACTE_2720 3-octaprenyl-4hydroxybenzoate decarboxylase [Streptomyces sp. Sv. ACTE SirexAA-E]	8.86598	6	4	1.0141	0.407
SACTE_4586 ABC-2 family transporter protein [Streptomyces sp. Sv. ACTE SirexAA-E]	2.7027	2	1	1.0141	0.233
SACTE_0877 methionyl-tRNA formyltransferase [Streptomyces sp. Sv. ACTE SirexAA-E]	9.67742	2	2	1.01207	0.311
SACTE_1250 Serine protease, subtilisin family [Streptomyces sp. Sv. ACTE SirexAA-E]	14.9312	6	6	1.01207	0.778
SACTE_1496 Protein-disulfide isomerase [Streptomyces sp. Sv. ACTE SirexAA-E]	29.1513	11	8	1.01207	3.642
SACTE_1934 pyruvate phosphate dikinase [Streptomyces sp. Sv. ACTE SirexAA-E]	10.742	9	8	1.01207	0.374
SACTE_3950 transcription antitermination protein nusG [Streptomyces sp. Sv. ACTE SirexAA-E]	26.5993	21	6	1.01207	9
SACTE_5236 N-acetylglucosamine transport system substrate-binding protein [Streptomyces sp. Sv. ACTE SirexAA-E]	19.0871	12	10	1.01207	1.471
SACTE_5919 Glycosyltransferase, GT2 family [Streptomyces sp. Sv. ACTE SirexAA-E]	4.77816	1	1	1.01207	0.129
SACTE_0179 S-adenosyl methyltransferase [Streptomyces sp. Sv. ACTE SirexAA-E]	21.8391	4	3	1.01005	0.638
SACTE_0533 xylobiose transport system permease protein [Streptomyces sp. Sv. ACTE SirexAA-E]	6.14887	1	1	1.01005	0.259
SACTE_2447 cell division ATP-binding protein FtsE [Streptomyces sp. Sv. ACTE SirexAA-E]	6.11354	2	1	1.01005	0.194
SACTE_3503 phosphoribosylformylglycinamidine synthase [Streptomyces sp. Sv. ACTE SirexAA-E]	36.7257	9	6	1.01005	3.924
SACTE_3987 LSU ribosomal protein L15P [Streptomyces sp. Sv. ACTE SirexAA-E]	39.0728	23	5	1.01005	15.681
SACTE_4396 Superfamily II DNA and RNA helicase [Streptomyces sp. Sv. ACTE SirexAA-E]	7.31707	5	4	1.01005	0.343
SACTE_6230 thioredoxin [Streptomyces sp. Sv. ACTE SirexAA-E]	41.8605	5	4	1.01005	1.783
SACTE_0447 transcriptional regulator, TetR family [Streptomyces sp. Sv. ACTE SirexAA-E]	17.7273	2	2	1.00803	0.389
SACTE_1831 sugar-phosphatase [Streptomyces sp. Sv. ACTE SirexAA-E]	11.8182	6	2	1.00803	0.468
SACTE_1948 2-isopropylmalate synthase [Streptomyces sp. Sv. ACTE SirexAA-E]	17.0034	11	10	1.00803	0.968
SACTE_1966 molecular chaperone DnaJ [Streptomyces sp. Sv. ACTE SirexAA-E]	11.6095	5	3	1.00803	0.719
SACTE_2514 Acyl-CoA hydrolase [Streptomyces sp. Sv. ACTE SirexAA-E]	6.59341	1	1	1.00803	0.233
SACTE_3980 LSU ribosomal protein L5P [Streptomyces sp. Sv. ACTE SirexAA-E]	59.4595	41	12	1.00803	23.245
SACTE_4044 Serine/threonine protein kinase [Streptomyces sp. Sv. ACTE SirexAA-E]	5.78279	3	3	1.00803	0.241
SACTE_5826 Ca-activated chloride channel family protein [Streptomyces sp. Sv. ACTE SirexAA-E]	16.9811	5	5	1.00803	0.73
SACTE_0924 DNA-binding regulatory protein, YebC/PmpR family [Streptomyces sp. Sv. ACTE SirexAA-E]	40.4	25	10	1.00602	9
SACTE_1575 ubiquinol-cytochrome c reductase iron-sulfur subunit [Streptomyces sp. Sv. ACTE SirexAA-E]	12.5714	11	4	1.00602	0.833
SACTE_2274 Short C-terminal domain-containing protein [Streptomyces sp. Sv. ACTE SirexAA-E]	11.4187	3	3	1.00602	0.468
SACTE_3977 small subunit ribosomal protein S17 [Streptomyces sp. Sv. ACTE SirexAA-E]	44.1176	16	5	1.00602	4.623
SACTE_4552 transcription termination factor Rho [Streptomyces sp. Sv. ACTE SirexAA-E]	26.7054	40	16	1.00602	3.184
SACTE_4566 ATP synthase F1 subcomplex alpha subunit [Streptomyces sp. Sv. ACTE SirexAA-E]	62.1415	121	27	1.00602	24.809
SACTE_5896 3-hydroxyacyl-CoA dehydrogenase / enoyl-CoA hydratase / 3-hydroxybutyryl-CoA epimerase [Streptomyces sp. Sv. ACTE SirexAA-E]	23.3748	22	15	1.00602	1.683
SACTE_0912 histidyl-tRNA synthetase [Streptomyces sp. Sv. ACTE SirexAA-E]	18.3333	9	7	1.00401	0.951
SACTE_1332 Probable cobalt transporter subunit (CbtA) [Streptomyces sp. Sv. ACTE SirexAA-E]	11.3281	4	2	1.00401	0.668
SACTE_2491 cation diffusion facilitator family transporter [Streptomyces sp. Sv. ACTE SirexAA-E]	13.7405	4	3	1.00401	0.778
SACTE_3531 hypothetical protein [Streptomyces sp. Sv. ACTE SirexAA-E]	13.4021	3	2	1.00401	0.468
SACTE_0377 monosaccharide ABC transporter substrate-binding protein, CUT2 family [Streptomyces sp. Sv. ACTE SirexAA-E]	3.04709	2	1	1.002	0.245
SACTE_0493 geranylgeranyl reductase family [Streptomyces sp. Sv. ACTE SirexAA-E]	8.62069	4	4	1.002	0.346
SACTE_0626 N-acetylglutamate kinase [Streptomyces sp. Sv. ACTE SirexAA-E]	10.8475	4	2	1.002	0.413
SACTE_2816 drug resistance transporter, EmrB/QacA subfamily [Streptomyces sp. Sv. ACTE SirexAA-E]	3.61217	1	1	1.002	0.136
SACTE_3022 Enamine deaminase RidA, house cleaning of reactive enamine intermediates, YjgF/YER057c/UK114 family [Streptomyces sp. Sv. ACTE SirexAA-E]	16.6667	4	2	1.002	1.371
SACTE_3194 monovalent cation:H+ antiporter-2, CPA2 family [Streptomyces sp. Sv. ACTE SirexAA-E]	5.11628	3	3	1.002	0.701
SACTE_3956 DNA-directed RNA polymerase subunit beta [Streptomyces sp. Sv. ACTE SirexAA-E]	42.205	92	39	1.002	5.56
SACTE_5563 NADP-dependent 3-hydroxy acid dehydrogenase YdfG [Streptomyces sp. Sv. ACTE SirexAA-E]	12.7586	3	3	1.002	0.54
SACTE_6382 deazaflavin-dependent oxidoreductase, nitroreductase family [Streptomyces sp. Sv. ACTE SirexAA-E]	29.2517	7	4	1.002	1.848
SACTE_2364 conserved hypothetical protein [Streptomyces sp. Sv. ACTE SirexAA-E]	19	1	1	1	0.778
SACTE_2586 large subunit ribosomal protein L25 [Streptomyces sp. Sv. ACTE SirexAA-E]	16.4948	17	3	1	5.813
SACTE_4145 basic membrane protein A [Streptomyces sp. Sv. ACTE SirexAA-E]	56.5341	39	17	1	19.691
SACTE_6263 iron complex transport system substrate-binding protein [Streptomyces sp. Sv. ACTE SirexAA-E]	9.85075	2	2	1	0.259
SACTE_6274 taurine dioxygenase [Streptomyces sp. Sv. ACTE SirexAA-E]	4.68227	1	1	1	0.136
SACTE_0934 threonyl-tRNA synthetase [Streptomyces sp. Sv. ACTE SirexAA-E]	17.7812	20	12	0.998002	1.233
SACTE_2068 aminopeptidase N [Streptomyces sp. Sv. ACTE SirexAA-E]	25.2914	36	17	0.998002	1.276
SACTE_2229 Sugar phosphate isomerase/epimerase [Streptomyces sp. Sv. ACTE SirexAA-E]	15.2672	3	2	0.998002	0.585
SACTE_3510 amidophosphoribosyltransferase [Streptomyces sp. Sv. ACTE SirexAA-E]	1.9685	1	1	0.998002	0.089
SACTE_4845 betaine-aldehyde dehydrogenase [Streptomyces sp. Sv. ACTE SirexAA-E]	13.5699	8	5	0.998002	0.638
SACTE_1081 tRNA (adenine-58-N(1)-) methyltransferase [Streptomyces sp. Sv. ACTE SirexAA-E]	10.9272	4	3	0.996008	0.551
SACTE_1603 leucyl aminopeptidase [Streptomyces sp. Sv. ACTE SirexAA-E]	49.5127	52	21	0.996008	9.798
SACTE_1619 L-glutamine synthetase [Streptomyces sp. Sv. ACTE SirexAA-E]	23.8806	44	10	0.996008	9
SACTE_2006 glucose-1-phosphate thymidylyltransferase [Streptomyces sp. Sv. ACTE SirexAA-E]	39.1549	22	12	0.996008	4.179
SACTE_5622 lipoate-protein ligase A [Streptomyces sp. Sv. ACTE SirexAA-E]	6.26781	2	2	0.996008	0.292
SACTE_1697 conserved hypothetical protein [Streptomyces sp. Sv. ACTE SirexAA-E]	11.5385	1	1	0.994018	0.468
SACTE_2101 acyl-CoA thioester hydrolase [Streptomyces sp. Sv. ACTE SirexAA-E]	24.2857	2	2	0.994018	0.468
SACTE_2278 Transcriptional regulator GlxA family, contains an amidase domain and an AraC-type DNA-binding HTH domain [Streptomyces sp. Sv. ACTE SirexAA-E]	31.3869	10	7	0.994018	1.31
SACTE_3968 LSU ribosomal protein L3P [Streptomyces sp. Sv. ACTE SirexAA-E]	66.8224	43	15	0.994018	30.623
SACTE_4943 glutamate transport system permease protein [Streptomyces sp. Sv. ACTE SirexAA-E]	13.0584	2	2	0.994018	0.359
SACTE_6093 sporulation-control protein [Streptomyces sp. Sv. ACTE SirexAA-E]	19.7605	6	4	0.994018	1.61
SACTE_0891 aspartate carbamoyltransferase [Streptomyces sp. Sv. ACTE SirexAA-E]	3.8806	2	2	0.992032	0.245
SACTE_3334 SSU ribosomal protein S6P [Streptomyces sp. Sv. ACTE SirexAA-E]	43.75	16	5	0.992032	6.197
SACTE_3560 putative integral membrane protein [Streptomyces sp. Sv. ACTE SirexAA-E]	14.1869	5	4	0.992032	0.778
SACTE_4567 F-type H+-transporting ATPase subunit gamma [Streptomyces sp. Sv. ACTE SirexAA-E]	54.0984	50	16	0.992032	16.783
SACTE_0548 Predicted oxidoreductase [Streptomyces sp. Sv. ACTE SirexAA-E]	30.8869	24	8	0.99005	4.623
SACTE_1605 2-oxoglutarate dehydrogenase E2 component [Streptomyces sp. Sv. ACTE SirexAA-E]	38.1579	78	23	0.99005	38.137
SACTE_2801 dihydroxy-acid dehydratase [Streptomyces sp. Sv. ACTE SirexAA-E]	38.474	59	21	0.99005	7.254
SACTE_3990 methionyl aminopeptidase [Streptomyces sp. Sv. ACTE SirexAA-E]	15.7143	4	4	0.99005	0.778
SACTE_4588 putative cellulose-binding protein [Streptomyces sp. Sv. ACTE SirexAA-E]	47.7564	20	12	0.99005	5.31
SACTE_5167 AAA+-type ATPase, SpoVK/Ycf46/Vps4 family [Streptomyces sp. Sv. ACTE SirexAA-E]	7.5386	6	6	0.99005	0.237
SACTE_0965 D-methionine transport system ATP-binding protein [Streptomyces sp. Sv. ACTE SirexAA-E]	18.8202	5	5	0.988072	0.778
SACTE_1205 Glucoamylase (glucan-1,4-alpha-glucosidase), GH15 family [Streptomyces sp. Sv. ACTE SirexAA-E]	9.83333	7	5	0.988072	0.468
SACTE_1851 caffeoyl-CoA O-methyltransferase [Streptomyces sp. Sv. ACTE SirexAA-E]	4.10959	1	1	0.988072	0.212
SACTE_2721 Phospholipase_D-nuclease N-terminal [Streptomyces sp. Sv. ACTE SirexAA-E]	10.3704	1	1	0.988072	0.334
SACTE_3714 Molybdopterin converting factor, small subunit [Streptomyces sp. Sv. ACTE SirexAA-E]	53.8462	9	3	0.988072	5.813
SACTE_3951 LSU ribosomal protein L11P [Streptomyces sp. Sv. ACTE SirexAA-E]	52.0833	25	11	0.988072	9
SACTE_3967 SSU ribosomal protein S10P [Streptomyces sp. Sv. ACTE SirexAA-E]	69.6078	32	8	0.988072	55.234
SACTE_4472 glucosamine-6-phosphate deaminase [Streptomyces sp. Sv. ACTE SirexAA-E]	7.27969	1	1	0.988072	0.212
SACTE_4782 transcriptional regulator, AsnC family [Streptomyces sp. Sv. ACTE SirexAA-E]	36.3636	4	3	0.988072	2.162
SACTE_5259 uroporphyrinogen decarboxylase [Streptomyces sp. Sv. ACTE SirexAA-E]	22.4719	8	6	0.988072	2.162
SACTE_5342 sulfite reductase (ferredoxin) [Streptomyces sp. Sv. ACTE SirexAA-E]	10.1064	9	6	0.988072	0.546
SACTE_0449 dihydroxyacetone kinase, C-terminal domain [Streptomyces sp. Sv. ACTE SirexAA-E]	6.78733	1	1	0.986097	0.233
SACTE_1502 23S rRNA pseudouridine1911/1915/1917 synthase [Streptomyces sp. Sv. ACTE SirexAA-E]	5.7508	3	2	0.986097	0.292
SACTE_2012 LSU ribosomal protein L21P [Streptomyces sp. Sv. ACTE SirexAA-E]	25.4717	9	3	0.986097	5.813
SACTE_3959 SSU ribosomal protein S7P [Streptomyces sp. Sv. ACTE SirexAA-E]	71.7949	43	11	0.986097	52.367
SACTE_4171 Aldehyde dehydrogenase family protein [Streptomyces sp. Sv. ACTE SirexAA-E]	5.33333	2	2	0.986097	0.359
SACTE_4885 riboflavin kinase / FMN adenylyltransferase [Streptomyces sp. Sv. ACTE SirexAA-E]	6.94006	2	2	0.986097	0.389
SACTE_5556 exodeoxyribonuclease-3 [Streptomyces sp. Sv. ACTE SirexAA-E]	18.1467	4	3	0.986097	0.501
SACTE_1226 iron complex transport system ATP-binding protein [Streptomyces sp. Sv. ACTE SirexAA-E]	28.5714	25	7	0.984127	6.197
SACTE_3539 tRNA (guanine-N7-)-methyltransferase [Streptomyces sp. Sv. ACTE SirexAA-E]	4.27632	1	1	0.984127	0.166
SACTE_1277 cob(I)yrinic acid a,c-diamide adenosyltransferase [Streptomyces sp. Sv. ACTE SirexAA-E]	13.0653	3	2	0.982161	0.638
SACTE_1449 glutamate synthase (NADPH/NADH) small chain [Streptomyces sp. Sv. ACTE SirexAA-E]	8.84774	3	3	0.982161	0.269
SACTE_2276 glucosamine--fructose-6-phosphate aminotransferase (isomerizing) [Streptomyces sp. Sv. ACTE SirexAA-E]	12.3153	10	7	0.982161	0.84
SACTE_2387 cysteine synthase [Streptomyces sp. Sv. ACTE SirexAA-E]	24.6835	7	5	0.982161	1.683
SACTE_4860 4-aminobutyrate aminotransferase / (S)-3-amino-2-methylpropionate transaminase [Streptomyces sp. Sv. ACTE SirexAA-E]	34.7534	26	11	0.982161	2.914
SACTE_5028 Protein of unknown function (DUF3710) [Streptomyces sp. Sv. ACTE SirexAA-E]	36.965	11	7	0.982161	2.162
SACTE_0494 Acetylornithine deacetylase/Succinyl-diaminopimelate desuccinylase [Streptomyces sp. Sv. ACTE SirexAA-E]	2.86976	1	1	0.980198	0.093
SACTE_1204 CTP synthase [Streptomyces sp. Sv. ACTE SirexAA-E]	17.446	17	9	0.980198	1.31
SACTE_2779 hydroxymethylbilane synthase [Streptomyces sp. Sv. ACTE SirexAA-E]	24.3902	9	6	0.980198	1.336
SACTE_2780 glutamyl-tRNA reductase [Streptomyces sp. Sv. ACTE SirexAA-E]	11.022	5	5	0.980198	0.45
SACTE_4001 small subunit ribosomal protein S9 [Streptomyces sp. Sv. ACTE SirexAA-E]	44	22	8	0.980198	7.111
SACTE_4877 ribosome maturation factor RimP [Streptomyces sp. Sv. ACTE SirexAA-E]	23.6364	10	3	0.980198	2.594
SACTE_5255 acetyl-CoA acyltransferase [Streptomyces sp. Sv. ACTE SirexAA-E]	20.197	7	5	0.980198	0.931
SACTE_1298 Selenocysteine lyase/Cysteine desulfurase [Streptomyces sp. Sv. ACTE SirexAA-E]	13.2768	5	3	0.978239	0.389
SACTE_1557 glucokinase [Streptomyces sp. Sv. ACTE SirexAA-E]	30.0319	8	6	0.978239	1.683
SACTE_1676 L-glutamine synthetase [Streptomyces sp. Sv. ACTE SirexAA-E]	7.66046	3	3	0.978239	0.318
SACTE_2306 luciferase family oxidoreductase, group 1 [Streptomyces sp. Sv. ACTE SirexAA-E]	19.9461	9	5	0.978239	1.336
SACTE_4587 ABC-2 type transport system ATP-binding protein [Streptomyces sp. Sv. ACTE SirexAA-E]	23.8095	8	7	0.978239	1.154
SACTE_4832 conserved hypothetical protein [Streptomyces sp. Sv. ACTE SirexAA-E]	18.3099	1	1	0.978239	0.778
SACTE_0932 Diadenosine tetraphosphate (Ap4A) hydrolase [Streptomyces sp. Sv. ACTE SirexAA-E]	30.5263	6	3	0.976285	0.874
SACTE_1188 cytidylate kinase [Streptomyces sp. Sv. ACTE SirexAA-E]	22.8	8	5	0.976285	1.929
SACTE_2616 16S rRNA (cytidine1402-2'-O)-methyltransferase [Streptomyces sp. Sv. ACTE SirexAA-E]	8.47458	2	2	0.976285	0.274
SACTE_2729 conserved hypothetical protein [Streptomyces sp. Sv. ACTE SirexAA-E]	7.26817	2	2	0.976285	0.245
SACTE_4918 Signal transduction histidine kinase [Streptomyces sp. Sv. ACTE SirexAA-E]	12.3967	25	17	0.976285	0.61
SACTE_5286 conserved hypothetical protein [Streptomyces sp. Sv. ACTE SirexAA-E]	21.4724	5	3	0.976285	1.31
SACTE_5566 Cytochrome P450 [Streptomyces sp. Sv. ACTE SirexAA-E]	8.0292	3	3	0.976285	0.369
SACTE_5928 hopanoid biosynthesis associated radical SAM protein HpnH [Streptomyces sp. Sv. ACTE SirexAA-E]	5.30973	2	2	0.976285	0.292
SACTE_6072 bifunctional isochorismate lyase / aryl carrier protein [Streptomyces sp. Sv. ACTE SirexAA-E]	21.4286	14	6	0.976285	3.125
SACTE_1462 tryptophan synthase, beta chain [Streptomyces sp. Sv. ACTE SirexAA-E]	9.15493	7	4	0.974334	0.389
SACTE_2813 hypothetical protein [Streptomyces sp. Sv. ACTE SirexAA-E]	6.14754	1	1	0.974334	0.179
SACTE_4039 IMP dehydrogenase [Streptomyces sp. Sv. ACTE SirexAA-E]	42.7807	29	11	0.974334	6.305
SACTE_5338 sulfate adenylyltransferase subunit 2 [Streptomyces sp. Sv. ACTE SirexAA-E]	8.03859	4	2	0.974334	0.311
SACTE_6272 taurine transport system substrate-binding protein [Streptomyces sp. Sv. ACTE SirexAA-E]	22.9226	9	7	0.974334	1.462
SACTE_1221 hypothetical protein [Streptomyces sp. Sv. ACTE SirexAA-E]	24.8588	8	4	0.972387	4.623
SACTE_1724 two-component system, NarL family, sensor histidine kinase DesK [Streptomyces sp. Sv. ACTE SirexAA-E]	3.51759	1	1	0.972387	0.155
SACTE_3153 NAD(P)-dependent dehydrogenase, short-chain alcohol dehydrogenase family [Streptomyces sp. Sv. ACTE SirexAA-E]	10.3586	2	2	0.972387	0.334
SACTE_4174 PH domain-containing protein [Streptomyces sp. Sv. ACTE SirexAA-E]	6.63507	1	1	0.972387	0.194
SACTE_5002 DNA gyrase subunit A [Streptomyces sp. Sv. ACTE SirexAA-E]	6.35697	5	4	0.972387	0.227
SACTE_0478 Right handed beta helix region [Streptomyces sp. Sv. ACTE SirexAA-E]	1.33983	1	1	0.970443	0.05
SACTE_0886 dihydroorotate oxidase A [Streptomyces sp. Sv. ACTE SirexAA-E]	9.21409	3	3	0.970443	0.438
SACTE_0918 preprotein translocase subunit SecF [Streptomyces sp. Sv. ACTE SirexAA-E]	20.6522	8	7	0.970443	2.415
SACTE_0960 nicotinate-nucleotide-dimethylbenzimidazole phosphoribosyltransferase /cob(II)yrinic acid a,c-diamide reductase /5,6-dimethylbenzimidazole synthase [Streptomyces sp. Sv. ACTE SirexAA-E]	3.33333	2	2	0.970443	0.186
SACTE_1481 histidinol dehydrogenase [Streptomyces sp. Sv. ACTE SirexAA-E]	20.2273	7	6	0.970443	1.371
SACTE_2612 4-diphosphocytidyl-2-C-methyl-D-erythritol kinase [Streptomyces sp. Sv. ACTE SirexAA-E]	7.07071	1	1	0.970443	0.292
SACTE_3037 tellurium resistance protein TerZ [Streptomyces sp. Sv. ACTE SirexAA-E]	47.4227	28	9	0.970443	11.115
SACTE_3949 preprotein translocase subunit SecE [Streptomyces sp. Sv. ACTE SirexAA-E]	7.44681	1	1	0.970443	0.585
SACTE_5287 UDP-N-acetylmuramate--L-alanine ligase [Streptomyces sp. Sv. ACTE SirexAA-E]	4.74138	2	2	0.970443	0.233
[truncated: 982 more rows]

## Sheet: Table S8
Table S8. Grouped proteins according to the Venn diagram (Fig. S3), Fold indicates protein abundance ratio to that from cells grown on glucose
[truncated: 1,039 more rows]
