# Supplementary material for: Multi-proteomics reveals integrated metabolic and regulatory networks for xylan catabolism in Streptomyces sp. SirexAA-E
Source: Microbiol Spectr. 2025 Nov 20;14(1):e02251-25. doi: 10.1128/spectrum.02251-25 (PMC12772271; doi:10.1128/spectrum.02251-25)
Supplement: Tables S9 to S15 — Pull-down proteomics. [file spectrum.02251-25-s0004.xlsx]

## Sheet: Summary
Table S9-15. A list of transcriptional regulators found by the pull-down proteomics
Table S9. All deteced transcriptional regulators using P0265 and xylan proteome showing high FDR
Table S10. All deteced transcriptional regulators using P0358 and xylan proteome showing high FDR
Table S11. All deteced transcriptional regulators using P5230 and xylan proteome showing high FDR
Table S12. All detected trancriptional regulators using P0265 and glucose proteome
Table S13. All detected trancriptional regulators using P0358 and glucose proteome
Table S14. All detected trancriptional regulators using P5230 and glucose proteome
Table S15. A list of pull-downed transcriptional regulators that were commonly identified in Table S8-10

## Sheet: Table S9
Table S9. All deteced transcriptional regulators using P0265 and xylan proteome showing high FDR
Protein FDR Confidence	Description	%Coverage of detected protein	# PSMs (Spectrum counts)	# Unique Peptides	Score Sequest HT
High	SACTE_3019 transcriptional regulator [Streptomyces sp. Sv. ACTE SirexAA-E]	77.6786	62	12	159.473
High	SACTE_4771 transcriptional regulator, IclR family [Streptomyces sp. Sv. ACTE SirexAA-E]	41.5966	24	8	66.82
High	SACTE_1571 transcriptional regulator, AsnC family [Streptomyces sp. Sv. ACTE SirexAA-E]	30.1075	4	2	10.9816
High	SACTE_2715 transcriptional regulator, AsnC family [Streptomyces sp. Sv. ACTE SirexAA-E]	34.4371	5	3	9.84893
High	SACTE_5759 transcriptional regulator, LacI family [Streptomyces sp. Sv. ACTE SirexAA-E]	24.5562	6	5	14.9722
High	SACTE_4059 two component transcriptional regulator, LuxR family [Streptomyces sp. Sv. ACTE SirexAA-E]	12.5541	4	2	2.25967
High	SACTE_0535 transcriptional regulator, LacI family [Streptomyces sp. Sv. ACTE SirexAA-E]	23.416	12	6	13.7467
High	SACTE_2278 Transcriptional regulator GlxA family, contains an amidase domain and an AraC-type DNA-binding HTH domain [Streptomyces sp. Sv. ACTE SirexAA-E]	26.2774	9	4	24.5012
High	SACTE_2285 transcriptional regulator, LacI family [Streptomyces sp. Sv. ACTE SirexAA-E]	20.1729	4	4	4.7137
High	SACTE_4400 transcriptional regulator, TetR family [Streptomyces sp. Sv. ACTE SirexAA-E]	12.6761	4	2	10.3587
High	SACTE_0447 transcriptional regulator, TetR family [Streptomyces sp. Sv. ACTE SirexAA-E]	10.4545	6	2	7.61241
High	SACTE_1606 DNA-binding transcriptional regulator, GntR family [Streptomyces sp. Sv. ACTE SirexAA-E]	13.0435	4	2	9.83044
High	SACTE_1651 transcriptional regulator, LacI family [Streptomyces sp. Sv. ACTE SirexAA-E]	10.951	2	2	3.06763
High	SACTE_2475 two component transcriptional regulator, LuxR family [Streptomyces sp. Sv. ACTE SirexAA-E]	15.6	3	2	1.66754
High	SACTE_1646 transcriptional regulator, LacI family [Streptomyces sp. Sv. ACTE SirexAA-E]	11.4943	2	2	4.97143
High	SACTE_1608 Predicted DNA-binding transcriptional regulator YafY, contains an HTH and WYL domains [Streptomyces sp. Sv. ACTE SirexAA-E]	5.2795	13	1	5.23972
High	SACTE_5364 transcriptional regulator, TetR family [Streptomyces sp. Sv. ACTE SirexAA-E]	12.6087	1	1	0
High	SACTE_4596 transcriptional regulator, MarR family [Streptomyces sp. Sv. ACTE SirexAA-E]	6.96203	3	1	2.53627
High	SACTE_1885 transcriptional regulator, CdaR family [Streptomyces sp. Sv. ACTE SirexAA-E]	4.73815	4	2	2.11022
High	SACTE_3328 DNA-binding transcriptional regulator, PadR family [Streptomyces sp. Sv. ACTE SirexAA-E]	5.5794	4	1	6.49212
High	SACTE_3917 two component transcriptional regulator, LuxR family [Streptomyces sp. Sv. ACTE SirexAA-E]	9.58904	3	1	5.42511
High	SACTE_0144 DNA-binding transcriptional regulator, GntR family [Streptomyces sp. Sv. ACTE SirexAA-E]	6.19469	1	1	0
High	SACTE_5479 transcriptional regulator, IclR family [Streptomyces sp. Sv. ACTE SirexAA-E]	4.51128	3	1	7.58685
High	SACTE_4179 transcriptional regulator, DeoR family [Streptomyces sp. Sv. ACTE SirexAA-E]	9.74026	2	1	0
SequestHT is used as protein abundance indicator.

## Sheet: Table S10
Table S10. All deteced transcriptional regulators using P0358 and xylan proteome showing high FDR
Protein FDR Confidence	Description	%Coverage of detected protein	# PSMs (Spectrum counts)	# Unique Peptides	Score Sequest HT
High	SACTE_3019 transcriptional regulator [Streptomyces sp. Sv. ACTE SirexAA-E]	73.6607	56	13	149.763
High	SACTE_4771 transcriptional regulator, IclR family [Streptomyces sp. Sv. ACTE SirexAA-E]	41.1765	25	9	65.042
High	SACTE_2278 Transcriptional regulator GlxA family, contains an amidase domain and an AraC-type DNA-binding HTH domain [Streptomyces sp. Sv. ACTE SirexAA-E]	19.9513	6	4	21.3791
High	SACTE_0535 transcriptional regulator, LacI family [Streptomyces sp. Sv. ACTE SirexAA-E]	15.7025	12	6	21.5933
High	SACTE_2715 transcriptional regulator, AsnC family [Streptomyces sp. Sv. ACTE SirexAA-E]	34.4371	9	3	14.1587
High	SACTE_5759 transcriptional regulator, LacI family [Streptomyces sp. Sv. ACTE SirexAA-E]	13.0178	5	3	13.6755
High	SACTE_1571 transcriptional regulator, AsnC family [Streptomyces sp. Sv. ACTE SirexAA-E]	30.1075	2	2	6.84416
High	SACTE_4059 two component transcriptional regulator, LuxR family [Streptomyces sp. Sv. ACTE SirexAA-E]	7.79221	4	1	9.77466
High	SACTE_1606 DNA-binding transcriptional regulator, GntR family [Streptomyces sp. Sv. ACTE SirexAA-E]	17.8744	4	3	11.811
High	SACTE_5479 transcriptional regulator, IclR family [Streptomyces sp. Sv. ACTE SirexAA-E]	10.1504	3	2	7.30019
High	SACTE_3917 two component transcriptional regulator, LuxR family [Streptomyces sp. Sv. ACTE SirexAA-E]	14.6119	3	2	8.81429
High	SACTE_5484 transcriptional regulator, TetR family [Streptomyces sp. Sv. ACTE SirexAA-E]	15.4206	2	2	4.22149
High	SACTE_1646 transcriptional regulator, LacI family [Streptomyces sp. Sv. ACTE SirexAA-E]	11.4943	3	2	7.54135
High	SACTE_4400 transcriptional regulator, TetR family [Streptomyces sp. Sv. ACTE SirexAA-E]	9.38967	4	2	10.4671
High	SACTE_0447 transcriptional regulator, TetR family [Streptomyces sp. Sv. ACTE SirexAA-E]	9.54545	5	2	3.66231
High	SACTE_1651 transcriptional regulator, LacI family [Streptomyces sp. Sv. ACTE SirexAA-E]	3.7464	1	1	2.6803
High	SACTE_4604 DNA-binding transcriptional regulator, MarR family [Streptomyces sp. Sv. ACTE SirexAA-E]	25.8824	2	2	2.61283
High	SACTE_2285 transcriptional regulator, LacI family [Streptomyces sp. Sv. ACTE SirexAA-E]	5.4755	3	2	3.92603
High	SACTE_4596 transcriptional regulator, MarR family [Streptomyces sp. Sv. ACTE SirexAA-E]	6.96203	2	1	5.04994
High	SACTE_3328 DNA-binding transcriptional regulator, PadR family [Streptomyces sp. Sv. ACTE SirexAA-E]	5.5794	7	1	10.8569
High	SACTE_3092 transcriptional regulator, LuxR family [Streptomyces sp. Sv. ACTE SirexAA-E]	12.2699	3	2	0
High	SACTE_4179 transcriptional regulator, DeoR family [Streptomyces sp. Sv. ACTE SirexAA-E]	3.8961	1	1	0
SequestHT is used as protein abundance indicator.

## Sheet: Table S11
Table S11. All deteced transcriptional regulators using P5230 and xylan proteome showing high FDR
Protein FDR Confidence	Description	%Coverage of detected protein	# PSMs (Spectrum counts)	# Unique Peptides	Score Sequest HT
High	SACTE_3019 transcriptional regulator [Streptomyces sp. Sv. ACTE SirexAA-E]	77.6786	51	12	131.806
High	SACTE_4771 transcriptional regulator, IclR family [Streptomyces sp. Sv. ACTE SirexAA-E]	34.0336	17	7	48.9802
High	SACTE_1571 transcriptional regulator, AsnC family [Streptomyces sp. Sv. ACTE SirexAA-E]	11.828	2	1	5.80043
High	SACTE_2715 transcriptional regulator, AsnC family [Streptomyces sp. Sv. ACTE SirexAA-E]	34.4371	11	3	12.4954
High	SACTE_4059 two component transcriptional regulator, LuxR family [Streptomyces sp. Sv. ACTE SirexAA-E]	12.5541	5	2	9.87383
High	SACTE_0535 transcriptional regulator, LacI family [Streptomyces sp. Sv. ACTE SirexAA-E]	9.09091	8	4	13.8209
High	SACTE_4036 two component transcriptional regulator, LuxR family [Streptomyces sp. Sv. ACTE SirexAA-E]	11.33	2	2	2.17315
High	SACTE_2278 Transcriptional regulator GlxA family, contains an amidase domain and an AraC-type DNA-binding HTH domain [Streptomyces sp. Sv. ACTE SirexAA-E]	11.6788	6	3	20.9812
High	SACTE_3917 two component transcriptional regulator, LuxR family [Streptomyces sp. Sv. ACTE SirexAA-E]	14.6119	5	2	9.2397
High	SACTE_5759 transcriptional regulator, LacI family [Streptomyces sp. Sv. ACTE SirexAA-E]	10.0592	2	2	6.73203
High	SACTE_5479 transcriptional regulator, IclR family [Streptomyces sp. Sv. ACTE SirexAA-E]	10.5263	3	2	4.29542
High	SACTE_4400 transcriptional regulator, TetR family [Streptomyces sp. Sv. ACTE SirexAA-E]	6.57277	3	1	9.15191
High	SACTE_4596 transcriptional regulator, MarR family [Streptomyces sp. Sv. ACTE SirexAA-E]	6.96203	2	1	5.08405
High	SACTE_5484 transcriptional regulator, TetR family [Streptomyces sp. Sv. ACTE SirexAA-E]	11.215	2	2	1.8271
High	SACTE_3328 DNA-binding transcriptional regulator, PadR family [Streptomyces sp. Sv. ACTE SirexAA-E]	5.5794	7	1	12.6639
High	SACTE_0144 DNA-binding transcriptional regulator, GntR family [Streptomyces sp. Sv. ACTE SirexAA-E]	6.19469	1	1	1.75661
High	SACTE_1606 DNA-binding transcriptional regulator, GntR family [Streptomyces sp. Sv. ACTE SirexAA-E]	6.28019	3	1	8.55129
High	SACTE_1646 transcriptional regulator, LacI family [Streptomyces sp. Sv. ACTE SirexAA-E]	7.18391	1	1	2.3045
High	SACTE_1088 transcriptional regulator, IclR family [Streptomyces sp. Sv. ACTE SirexAA-E]	6.29921	1	1	2.48763
High	SACTE_4179 transcriptional regulator, DeoR family [Streptomyces sp. Sv. ACTE SirexAA-E]	9.74026	1	1	3.52961
High	SACTE_5709 transcriptional regulator, IclR family [Streptomyces sp. Sv. ACTE SirexAA-E]	4.58015	1	1	1.9292
High	SACTE_0874 transcriptional regulator [Streptomyces sp. Sv. ACTE SirexAA-E]	9.11765	1	1	3.53718
High	SACTE_2285 transcriptional regulator, LacI family [Streptomyces sp. Sv. ACTE SirexAA-E]	2.88184	1	1	1.81027
SequestHT is used as protein abundance indicator.

## Sheet: Table S12
Table S12. All detected trancriptionla regulators using P0265 and glucose proteome
Protein FDR Confidence	Description	%Coverage of detected protein	# PSMs (Spectrum counts)	# Unique Peptides	Score Sequest HT
High	SACTE_3019 transcriptional regulator [Streptomyces sp. Sv. ACTE SirexAA-E]	58.0357	34	9	42.3594
High	SACTE_4771 transcriptional regulator, IclR family [Streptomyces sp. Sv. ACTE SirexAA-E]	21.4286	10	5	17.3313
High	SACTE_4179 transcriptional regulator, DeoR family [Streptomyces sp. Sv. ACTE SirexAA-E]	23.7013	29	4	80.3403
High	SACTE_1571 transcriptional regulator, AsnC family [Streptomyces sp. Sv. ACTE SirexAA-E]	11.828	1	1	2.11599
High	SACTE_4998 transcriptional regulator, LacI family [Streptomyces sp. Sv. ACTE SirexAA-E]	9.23077	4	2	0
Medium	SACTE_4782 transcriptional regulator, AsnC family [Streptomyces sp. Sv. ACTE SirexAA-E]	24.6753	1	1	0
High	SACTE_1266 transcriptional regulator [Streptomyces sp. Sv. ACTE SirexAA-E]	13.6986	1	1	2.32132
High	SACTE_4036 two component transcriptional regulator, LuxR family [Streptomyces sp. Sv. ACTE SirexAA-E]	10.8374	3	2	0
High	SACTE_1606 DNA-binding transcriptional regulator, GntR family [Streptomyces sp. Sv. ACTE SirexAA-E]	13.0435	3	2	2.13508
High	SACTE_4988 DNA-binding transcriptional regulator, FadR family [Streptomyces sp. Sv. ACTE SirexAA-E]	12.5412	3	2	9.1474
High	SACTE_4825 transcriptional regulator, TetR family [Streptomyces sp. Sv. ACTE SirexAA-E]	8.42697	1	1	1.7427
High	SACTE_5544 transcriptional regulator [Streptomyces sp. Sv. ACTE SirexAA-E]	8.21918	1	1	0
Low	SACTE_3274 DNA-binding transcriptional regulator, MarR family [Streptomyces sp. Sv. ACTE SirexAA-E]	7.33333	1	1	0
Low	SACTE_3650 DNA-binding transcriptional regulator, MarR family [Streptomyces sp. Sv. ACTE SirexAA-E]	7.05882	2	1	0
Medium	SACTE_6508 transcriptional regulator, DeoR family [Streptomyces sp. Sv. ACTE SirexAA-E]	4.15094	1	1	0
Low	SACTE_5836 DNA-binding transcriptional regulator, MarR family [Streptomyces sp. Sv. ACTE SirexAA-E]	8.92857	2	1	0
High	SACTE_4400 transcriptional regulator, TetR family [Streptomyces sp. Sv. ACTE SirexAA-E]	6.57277	1	1	0
Low	SACTE_1132 transcriptional regulator, TetR family [Streptomyces sp. Sv. ACTE SirexAA-E]	4.06091	2	1	0
Low	SACTE_0584 transcriptional regulator, TetR family [Streptomyces sp. Sv. ACTE SirexAA-E]	2.8169	1	1	0
High	SACTE_5484 transcriptional regulator, TetR family [Streptomyces sp. Sv. ACTE SirexAA-E]	11.2149	2	1	7.47407
Low	SACTE_4648 two component transcriptional regulator, LuxR family [Streptomyces sp. Sv. ACTE SirexAA-E]	3.66973	1	1	0
Low	SACTE_5356 DNA-binding transcriptional regulator, LysR family [Streptomyces sp. Sv. ACTE SirexAA-E]	5	1	1	0
Low	SACTE_1735 DNA-binding transcriptional regulator, LysR family [Streptomyces sp. Sv. ACTE SirexAA-E]	6.51466	1	1	0
High	SACTE_4187 BirA family transcriptional regulator, biotin operon repressor / biotin-[acetyl-CoA-carboxylase] ligase [Streptomyces sp. Sv. ACTE SirexAA-E]	4.51807	1	1	0
Low	SACTE_4682 Predicted DNA-binding transcriptional regulator YafY, contains an HTH and WYL domains [Streptomyces sp. Sv. ACTE SirexAA-E]	1.86916	3	1	0
High	SACTE_2278 Transcriptional regulator GlxA family, contains an amidase domain and an AraC-type DNA-binding HTH domain [Streptomyces sp. Sv. ACTE SirexAA-E]	3.64963	3	1	8.17074
High	SACTE_2285 transcriptional regulator, LacI family [Streptomyces sp. Sv. ACTE SirexAA-E]	5.18732	2	1	0
SequestHT is used as protein abundance indicator.

## Sheet: Table S13
Table S13. All detected trancriptionla regulators using P0358 and glucose proteome
Protein FDR Confidence	Description	%Coverage of detected protein	# PSMs (Spectrum counts)	# Unique Peptides	Score Sequest HT
High	SACTE_3019 transcriptional regulator [Streptomyces sp. Sv. ACTE SirexAA-E]	28.5714	27	5	21.995
High	SACTE_4179 transcriptional regulator, DeoR family [Streptomyces sp. Sv. ACTE SirexAA-E]	35.3896	27	6	75.7516
High	SACTE_4771 transcriptional regulator, IclR family [Streptomyces sp. Sv. ACTE SirexAA-E]	21.4286	12	5	15.355
High	SACTE_1266 transcriptional regulator [Streptomyces sp. Sv. ACTE SirexAA-E]	13.6986	2	1	1.7657
High	SACTE_1630 Transcriptional regulatory protein, C terminal [Streptomyces sp. Sv. ACTE SirexAA-E]	10.9453	1	1	3.93869
Low	SACTE_3650 DNA-binding transcriptional regulator, MarR family [Streptomyces sp. Sv. ACTE SirexAA-E]	7.05882	3	1	0
High	SACTE_4400 transcriptional regulator, TetR family [Streptomyces sp. Sv. ACTE SirexAA-E]	6.57277	2	1	2.82773
Low	SACTE_3274 DNA-binding transcriptional regulator, MarR family [Streptomyces sp. Sv. ACTE SirexAA-E]	7.33333	1	1	0
High	SACTE_5484 transcriptional regulator, TetR family [Streptomyces sp. Sv. ACTE SirexAA-E]	11.215	2	1	7.94177
Medium	SACTE_4684 transcriptional regulator, TetR family [Streptomyces sp. Sv. ACTE SirexAA-E]	3.6036	3	1	0
Low	SACTE_4979 transcriptional regulator, TetR family [Streptomyces sp. Sv. ACTE SirexAA-E]	6.83761	2	1	0
High	SACTE_1084 two component transcriptional regulator, LuxR family [Streptomyces sp. Sv. ACTE SirexAA-E]	4.93274	1	1	0
High	SACTE_4036 two component transcriptional regulator, LuxR family [Streptomyces sp. Sv. ACTE SirexAA-E]	5.91133	1	1	0
Medium	SACTE_0189 DNA-binding transcriptional regulator, MerR family [Streptomyces sp. Sv. ACTE SirexAA-E]	6.01852	2	1	0
Low	SACTE_1141 transcriptional regulator, TetR family [Streptomyces sp. Sv. ACTE SirexAA-E]	3.86473	1	1	0
High	SACTE_1606 DNA-binding transcriptional regulator, GntR family [Streptomyces sp. Sv. ACTE SirexAA-E]	6.28019	1	1	1.88657
High	SACTE_4998 transcriptional regulator, LacI family [Streptomyces sp. Sv. ACTE SirexAA-E]	5.23077	1	1	0
High	SACTE_2595 two component transcriptional regulator, LuxR family [Streptomyces sp. Sv. ACTE SirexAA-E]	3.4749	2	1	0
High	SACTE_4988 DNA-binding transcriptional regulator, FadR family [Streptomyces sp. Sv. ACTE SirexAA-E]	9.57096	2	1	7.50503
High	SACTE_2278 Transcriptional regulator GlxA family, contains an amidase domain and an AraC-type DNA-binding HTH domain [Streptomyces sp. Sv. ACTE SirexAA-E]	2.91971	1	1	2.40182
High	SACTE_2285 transcriptional regulator, LacI family [Streptomyces sp. Sv. ACTE SirexAA-E]	4.03458	1	1	1.7036
Low	SACTE_5051 DNA-binding transcriptional regulator, LysR family [Streptomyces sp. Sv. ACTE SirexAA-E]	4.05405	1	1	0
SequestHT is used as protein abundance indicator.

## Sheet: Table S14
Table S14. All detected trancriptionla regulators using P5230 and glucose proteome
Protein FDR Confidence	Description	%Coverage of detected protein	# PSMs (Spectrum counts)	# Unique Peptides	Score Sequest HT
High	SACTE_3019 transcriptional regulator [Streptomyces sp. Sv. ACTE SirexAA-E]	43.3036	31	7	31.9239
High	SACTE_4179 transcriptional regulator, DeoR family [Streptomyces sp. Sv. ACTE SirexAA-E]	47.0779	36	9	78.1038
High	SACTE_4771 transcriptional regulator, IclR family [Streptomyces sp. Sv. ACTE SirexAA-E]	21.4286	23	5	32.7459
High	SACTE_1266 transcriptional regulator [Streptomyces sp. Sv. ACTE SirexAA-E]	13.6986	3	1	1.73733
High	SACTE_2278 Transcriptional regulator GlxA family, contains an amidase domain and an AraC-type DNA-binding HTH domain [Streptomyces sp. Sv. ACTE SirexAA-E]	10.219	7	3	18.9925
High	SACTE_1630 Transcriptional regulatory protein, C terminal [Streptomyces sp. Sv. ACTE SirexAA-E]	10.9453	1	1	3.86346
High	SACTE_1606 DNA-binding transcriptional regulator, GntR family [Streptomyces sp. Sv. ACTE SirexAA-E]	11.5942	2	2	2.34679
Low	SACTE_3790 transcriptional regulator, TetR family [Streptomyces sp. Sv. ACTE SirexAA-E]	8.92019	1	1	0
Medium	SACTE_3175 transcriptional regulator, TetR family [Streptomyces sp. Sv. ACTE SirexAA-E]	5.61224	1	1	0
High	SACTE_5544 transcriptional regulator [Streptomyces sp. Sv. ACTE SirexAA-E]	8.21918	1	1	0
High	SACTE_2285 transcriptional regulator, LacI family [Streptomyces sp. Sv. ACTE SirexAA-E]	9.2219	3	2	3.79438
Low	SACTE_3650 DNA-binding transcriptional regulator, MarR family [Streptomyces sp. Sv. ACTE SirexAA-E]	9.41176	1	1	0
Low	SACTE_5930 transcriptional regulator, XRE family with cupin sensor [Streptomyces sp. Sv. ACTE SirexAA-E]	6.31068	1	1	0
High	SACTE_5484 transcriptional regulator, TetR family [Streptomyces sp. Sv. ACTE SirexAA-E]	7.94393	1	1	2.95098
High	SACTE_4596 transcriptional regulator, MarR family [Streptomyces sp. Sv. ACTE SirexAA-E]	6.96203	5	1	4.59957
Low	SACTE_1237 DNA-binding transcriptional regulator, FadR family [Streptomyces sp. Sv. ACTE SirexAA-E]	8.48214	1	1	0
Low	SACTE_4684 transcriptional regulator, TetR family [Streptomyces sp. Sv. ACTE SirexAA-E]	3.6036	2	1	0
Low	SACTE_0189 DNA-binding transcriptional regulator, MerR family [Streptomyces sp. Sv. ACTE SirexAA-E]	6.01852	1	1	0
High	SACTE_3917 two component transcriptional regulator, LuxR family [Streptomyces sp. Sv. ACTE SirexAA-E]	9.58904	1	1	2.42267
Low	SACTE_5392 Sugar-specific transcriptional regulator TrmB [Streptomyces sp. Sv. ACTE SirexAA-E]	3.04878	3	1	0
Medium	SACTE_2595 two component transcriptional regulator, LuxR family [Streptomyces sp. Sv. ACTE SirexAA-E]	3.4749	1	1	0
Medium	SACTE_4187 BirA family transcriptional regulator, biotin operon repressor / biotin-[acetyl-CoA-carboxylase] ligase [Streptomyces sp. Sv. ACTE SirexAA-E]	4.21687	1	1	0
Medium	SACTE_5306 two component transcriptional regulator, LuxR family [Streptomyces sp. Sv. ACTE SirexAA-E]	5.47945	4	1	0
SequestHT is used as protein abundance indicator.

## Sheet: Table S15
Table S15. A list of pull-downed transcriptional regulators that were commonly identified in Table S8-10
			Glucose intracellular protein (SequestHT)			Xylan intracellular protein (SequestHT)
Locus	Description	Aa	P0265	P0358	P5230	P0265	P0358	P5230
SACTE_0535	LacI-like transcriptional regulator	364				13.7	21.6	13.8
SACTE_2715	AsnC-like transcriptional regulator	151				9.8	14.1	12.5
SACTE_3328	PadR-like transcriptional regulator	233				6.5	10.9	12.7
SACTE_5479	IclR-like transcriptional regulator	266				7.6	7.3	4.3
SACTE_5759	LacI-like transcriptional regulator	338				15	13.7	6.7
SACTE_1571	AsnC-like transcriptional regulator	93	2.1			11	6.8	5.8
SACTE_1606	GntR-like transcriptional regulator	207	2.1	1.9	2.3	9.8	11.8	8.6
SACTE_2278	GlxA-like transcriptional regulator	411	8.2	2.4	19	24.5	21.4	21
SACTE_3019	Transcriptional regulator	224	42.4	22	31.9	159.5	149.8	131.8
SACTE_3917	LuxR-like transcriptional regulator	219			2.4	5.4	8.8	9.2
SACTE_4400	TetR-like transcriptional regulator	213		2.83		10.4	10.5	9.2
SACTE_4771	IclR-like transcriptional regulator	238	17.3	15.4	32.7	66.8	65	49
SequestHT is used as protein abundance indicator.
