# Supplementary material for: Multi-proteomics reveals integrated metabolic and regulatory networks for xylan catabolism in Streptomyces sp. SirexAA-E
Source: Microbiol Spectr. 2025 Nov 20;14(1):e02251-25. doi: 10.1128/spectrum.02251-25 (PMC12772271; doi:10.1128/spectrum.02251-25)
Supplement: Table S16 — Polymerases used for correction in heat map. [file spectrum.02251-25-s0005.xlsx]

## Sheet: from xylan glucose
Table S16. DNA polymerases used for correction of the abundance ratio in metabolic pathways
Description	%Coverage of detected protein	# PSMs (Spectrum counts)	# Unique Peptides	Fold (xylan/glucose)	emPAI (overall abundance from three replicates)
SACTE_1423 DNA polymerase I [Streptomyces sp. Sv. ACTE SirexAA-E]	13.3998	20	12	0.814882	0.817
SACTE_1975 DNA polymerase III, delta subunit [Streptomyces sp. Sv. ACTE SirexAA-E]	3.34347	1	1	0.845018	0.122
SACTE_2990 DNA polymerase-3 subunit delta' [Streptomyces sp. Sv. ACTE SirexAA-E]	3.99002	2	1	0.707942	0.179
SACTE_3307 DNA polymerase III, beta subunit [Streptomyces sp. Sv. ACTE SirexAA-E]	30.8511	30	10	0.792115	4.275
SACTE_3492 DNA polymerase-3 subunit gamma/tau [Streptomyces sp. Sv. ACTE SirexAA-E]	2.84238	2	2	0.699235	0.145
The average fold changes*				0.771838
Footnote: *The average fold changes of five DNA polymerase subunites between xylan/glucose was used to standardize two proteome datasets from each intracellular proteomics

## Sheet: from xylobiose glucose
Table S16. DNA polymerases used for correction of the abundance ratio in metabolic pathways
Description	%Coverage of detected protein	# PSMs (Spectrum counts)	# Unique Peptides	Fold (xylobiose/glucose)	emPAI (overall abundance from three replicates)
SACTE_1423 DNA polymerase I [Streptomyces sp. Sv. ACTE SirexAA-E]	3.32226	7	2	0.54679	0.136
SACTE_1975 DNA polymerase III, delta subunit [Streptomyces sp. Sv. ACTE SirexAA-E]	3.03951	1	1	not detected	0.122
SACTE_2990 DNA polymerase-3 subunit delta' [Streptomyces sp. Sv. ACTE SirexAA-E]	2.49377	1	1	0.493652	0.086
SACTE_3307 DNA polymerase III, beta subunit [Streptomyces sp. Sv. ACTE SirexAA-E]	9.30851	7	3	0.642036	0.468
The average fold changes*				0.560826
Footnote: *The average fold changes of five DNA polymerase subunites between xylobiose/glucose was used to standardize two proteome datasets from each intracellular proteomics

## Sheet: from xylose glucose
Table S16. DNA polymerases used for correction of the abundance ratio in metabolic pathways
Description	%Coverage of detected protein	# PSMs (Spectrum counts)	# Unique Peptides	Fold (xylobiose/glucose)	emPAI (overall abundance from three replicates)
SACTE_1423 DNA polymerase I [Streptomyces sp. Sv. ACTE SirexAA-E]	6.53378	8	6	0.792115	0.348
SACTE_1493 DNA polymerase III, alpha subunit [Streptomyces sp. Sv. ACTE SirexAA-E]	0.763359	1	1	0.906578	0.036
SACTE_3307 DNA polymerase III, beta subunit [Streptomyces sp. Sv. ACTE SirexAA-E]	11.1702	6	4	0.54202	0.896
SACTE_3492 DNA polymerase-3 subunit gamma/tau [Streptomyces sp. Sv. ACTE SirexAA-E]	1.16279	1	1	not detected	0.07
The average fold changes*				0.746904
Footnote: *The average fold changes of five DNA polymerase subunites between xylose/glucose was used to standardize two proteome datasets from each intracellular proteomics
